# Supplementary material for: Burden of Disease Due to Consumption of Alcohol and Other Drugs in Colombia, 2016–2022: A Subnational Regional Analysis
Source: Int J Environ Res Public Health. 2026 May 15;23(5):659. doi: 10.3390/ijerph23050659 (PMC13206594; doi:10.3390/ijerph23050659)
Supplement: Supplementary file 1 [file ijerph-23-00659-s001.zip]

Archive with 4 entries (4 files):
- Supplementary Materials Table S1.xlsx
- Supplementary Materials Table S2.pdf
- Supplementary Materials Table S3.xlsx
- Supplementary Materials Table S4.xlsx
