# Supplementary material for: Burden of Disease Due to Consumption of Alcohol and Other Drugs in Colombia, 2016–2022: A Subnational Regional Analysis
Source: Int J Environ Res Public Health. 2026 May 15;23(5):659. doi: 10.3390/ijerph23050659 (PMC13206594; doi:10.3390/ijerph23050659)
Supplement: Supplementary file 1 [file ijerph-23-00659-s001.zip › Supplementary Materials Table S1.xlsx]

## Sheet: Data downloaded from SISPRO
Data downloaded from SISPRO
Year	Department	Sex	Age	ICD-10	Diagnóstico	case	Condition
2019	Atlántico	Mujer	99	F101	TRASTORNOS MENTALES Y DEL COMPORTAMIENTO DEBIDOS AL USO DEL ALCOHOL: USO NOCIVO	1	Morbidity
2019	Atlántico	Mujer	91	F155	TRASTORNOS MENTALES Y DEL COMPORTAMIENTO DEBIDOS AL USO DE OTROS ESTIMULANTES, INCLUIDA LA CAFEINA: TRASTORNO PSICOTICO	1	Morbidity
2019	Atlántico	Mujer	91	F142	TRASTORNOS MENTALES Y DEL COMPORTAMIENTO DEBIDOS AL USO DE COCAINA: SINDROME DE DEPENDENCIA	1	Morbidity
2019	Atlántico	Mujer	91	F123	TRASTORNOS MENTALES Y DEL COMPORTAMIENTO DEBIDOS AL USO DE CANNABINOIDES: ESTADO DE ABSTINENCIA	1	Morbidity
2019	Atlántico	Mujer	91	F120	TRASTORNOS MENTALES Y DEL COMPORTAMIENTO DEBIDOS AL USO DE CANNABINOIDES: INTOXICACION AGUDA	1	Morbidity
2019	Atlántico	Mujer	91	F109	TRASTORNOS MENTALES Y DEL COMPORTAMIENTO DEBIDOS AL USO DEL ALCOHOL: TRASTORNO MENTAL Y DEL COMPORTAMIENTO, NO ESPECIFICADO	1	Morbidity
2019	Atlántico	Mujer	90	F187	TRASTORNOS MENTALES Y DEL COMPORTAMIENTO DEBIDOS AL USO DE DISOLVENTES VOLATILES: TRASTORNO PSICOTICO RESIDUAL Y DE COMIENZO TARDIO	1	Morbidity
2019	Atlántico	Mujer	90	F145	TRASTORNOS MENTALES Y DEL COMPORTAMIENTO DEBIDOS AL USO DE COCAINA: TRASTORNO PSICOTICO	1	Morbidity
2019	Atlántico	Mujer	90	F129	TRASTORNOS MENTALES Y DEL COMPORTAMIENTO DEBIDOS AL USO DE CANNABINOIDES: TRASTORNO MENTAL Y DEL COMPORTAMIENTO, NO ESPECIFICADO	1	Morbidity
2019	Atlántico	Mujer	90	F125	TRASTORNOS MENTALES Y DEL COMPORTAMIENTO DEBIDOS AL USO DE CANNABINOIDES: TRASTORNO PSICOTICO	1	Morbidity
2019	Atlántico	Mujer	90	F118	TRASTORNOS MENTALES Y DEL COMPORTAMIENTO DEBIDOS AL USO DE OPIACEOS: OTROS TRASTORNOS MENTALES Y DEL COMPORTAMIENTO	1	Morbidity
2019	Atlántico	Mujer	89	F184	TRASTORNOS MENTALES Y DEL COMPORTAMIENTO DEBIDOS AL USO DE DISOLVENTES VOLATILES: ESTADO DE ABSTINENCIA CON DELIRIO	1	Morbidity
2019	Atlántico	Mujer	89	F155	TRASTORNOS MENTALES Y DEL COMPORTAMIENTO DEBIDOS AL USO DE OTROS ESTIMULANTES, INCLUIDA LA CAFEINA: TRASTORNO PSICOTICO	1	Morbidity
2019	Atlántico	Mujer	89	F152	TRASTORNOS MENTALES Y DEL COMPORTAMIENTO DEBIDOS AL USO DE OTROS ESTIMULANTES, INCLUIDA LA CAFEINA: SINDROME DE DEPENDENCIA	1	Morbidity
2019	Atlántico	Mujer	88	F160	TRASTORNOS MENTALES Y DEL COMPORTAMIENTO DEBIDOS AL USO DE ALUCINOGENOS: INTOXICACION AGUDA	1	Morbidity
2019	Atlántico	Mujer	87	F149	TRASTORNOS MENTALES Y DEL COMPORTAMIENTO DEBIDOS AL USO DE COCAINA: TRASTORNO MENTAL Y DEL COMPORTAMIENTO, NO ESPECIFICADO	1	Morbidity
2019	Atlántico	Mujer	87	F139	TRASTORNOS MENTALES Y DEL COMPORTAMIENTO DEBIDOS AL USO DE SEDANTES O HIPNOTICOS: TRASTORNO MENTAL Y DEL COMPORTAMIENTO, NO ESPECIFICADO	1	Morbidity
2019	Atlántico	Mujer	87	F114	TRASTORNOS MENTALES Y DEL COMPORTAMIENTO DEBIDOS AL USO DE OPIACEOS: ESTADO DE ABSTINENCIA CON DELIRIO	1	Morbidity
2019	Atlántico	Mujer	87	F102	TRASTORNOS MENTALES Y DEL COMPORTAMIENTO DEBIDOS AL USO DEL ALCOHOL: SINDROME DE DEPENDENCIA	1	Morbidity
2019	Atlántico	Mujer	86	F129	TRASTORNOS MENTALES Y DEL COMPORTAMIENTO DEBIDOS AL USO DE CANNABINOIDES: TRASTORNO MENTAL Y DEL COMPORTAMIENTO, NO ESPECIFICADO	1	Morbidity
2019	Atlántico	Mujer	86	F126	TRASTORNOS MENTALES Y DEL COMPORTAMIENTO DEBIDOS AL USO DE CANNABINOIDES: SINDROME AMNESICO	1	Morbidity
2019	Atlántico	Mujer	86	F107	TRASTORNOS MENTALES Y DEL COMPORTAMIENTO DEBIDOS AL USO DEL ALCOHOL: TRASTORNO PSICOTICO RESIDUAL Y DE COMIENZO TARDIO	1	Morbidity
2019	Atlántico	Mujer	85	F164	TRASTORNOS MENTALES Y DEL COMPORTAMIENTO DEBIDOS AL USO DE ALUCINOGENOS: ESTADO DE ABSTINENCIA CON DELIRIO	1	Morbidity
2019	Atlántico	Mujer	85	F138	TRASTORNOS MENTALES Y DEL COMPORTAMIENTO DEBIDOS AL USO DE SEDANTES O HIPNOTICOS: OTROS TRASTORNOS MENTALES Y DEL COMPORTAMIENTO	1	Morbidity
2019	Atlántico	Mujer	85	F133	TRASTORNOS MENTALES Y DEL COMPORTAMIENTO DEBIDOS AL USO DE SEDANTES O HIPNOTICOS: ESTADO DE ABSTINENCIA	1	Morbidity
2019	Atlántico	Mujer	85	F109	TRASTORNOS MENTALES Y DEL COMPORTAMIENTO DEBIDOS AL USO DEL ALCOHOL: TRASTORNO MENTAL Y DEL COMPORTAMIENTO, NO ESPECIFICADO	1	Morbidity
2019	Atlántico	Mujer	84	F183	TRASTORNOS MENTALES Y DEL COMPORTAMIENTO DEBIDOS AL USO DE DISOLVENTES VOLATILES: ESTADO DE ABSTINENCIA	1	Morbidity
2019	Atlántico	Mujer	84	F120	TRASTORNOS MENTALES Y DEL COMPORTAMIENTO DEBIDOS AL USO DE CANNABINOIDES: INTOXICACION AGUDA	1	Morbidity
2019	Atlántico	Mujer	84	F113	TRASTORNOS MENTALES Y DEL COMPORTAMIENTO DEBIDOS AL USO DE OPIACEOS: ESTADO DE ABSTINENCIA	1	Morbidity
2019	Atlántico	Mujer	84	F110	TRASTORNOS MENTALES Y DEL COMPORTAMIENTO DEBIDOS AL USO DE OPIACEOS: INTOXICACION AGUDA	1	Morbidity
2019	Atlántico	Mujer	84	F109	TRASTORNOS MENTALES Y DEL COMPORTAMIENTO DEBIDOS AL USO DEL ALCOHOL: TRASTORNO MENTAL Y DEL COMPORTAMIENTO, NO ESPECIFICADO	1	Morbidity
2019	Atlántico	Mujer	84	F104	TRASTORNOS MENTALES Y DEL COMPORTAMIENTO DEBIDOS AL USO DEL ALCOHOL: ESTADO DE ABSTINENCIA CON DELIRIO	1	Morbidity
2019	Atlántico	Mujer	83	F162	TRASTORNOS MENTALES Y DEL COMPORTAMIENTO DEBIDOS AL USO DE ALUCINOGENOS: SINDROME DE DEPENDENCIA	1	Morbidity
2019	Atlántico	Mujer	83	F129	TRASTORNOS MENTALES Y DEL COMPORTAMIENTO DEBIDOS AL USO DE CANNABINOIDES: TRASTORNO MENTAL Y DEL COMPORTAMIENTO, NO ESPECIFICADO	1	Morbidity
2019	Atlántico	Mujer	83	F117	TRASTORNOS MENTALES Y DEL COMPORTAMIENTO DEBIDOS AL USO DE OPIACEOS: TRASTORNO PSICOTICO RESIDUAL Y DE COMIENZO TARDIO	1	Morbidity
2019	Atlántico	Mujer	82	F180	TRASTORNOS MENTALES Y DEL COMPORTAMIENTO DEBIDOS AL USO DE DISOLVENTES VOLATILES: INTOXICACION AGUDA	1	Morbidity
2019	Atlántico	Mujer	82	F139	TRASTORNOS MENTALES Y DEL COMPORTAMIENTO DEBIDOS AL USO DE SEDANTES O HIPNOTICOS: TRASTORNO MENTAL Y DEL COMPORTAMIENTO, NO ESPECIFICADO	1	Morbidity
2019	Atlántico	Mujer	82	F132	TRASTORNOS MENTALES Y DEL COMPORTAMIENTO DEBIDOS AL USO DE SEDANTES O HIPNOTICOS: SINDROME DE DEPENDENCIA	1	Morbidity
2019	Atlántico	Mujer	82	F131	TRASTORNOS MENTALES Y DEL COMPORTAMIENTO DEBIDOS AL USO DE SEDANTES O HIPNOTICOS: USO NOCIVO	1	Morbidity
2019	Atlántico	Mujer	82	F130	TRASTORNOS MENTALES Y DEL COMPORTAMIENTO DEBIDOS AL USO DE SEDANTES O HIPNOTICOS: INTOXICACION AGUDA	1	Morbidity
2019	Atlántico	Mujer	82	F127	TRASTORNOS MENTALES Y DEL COMPORTAMIENTO DEBIDOS AL USO DE CANNABINOIDES: TRASTORNO PSICOTICO RESIDUAL Y DE COMIENZO TARDIO	1	Morbidity
2019	Atlántico	Mujer	82	F113	TRASTORNOS MENTALES Y DEL COMPORTAMIENTO DEBIDOS AL USO DE OPIACEOS: ESTADO DE ABSTINENCIA	1	Morbidity
2019	Atlántico	Mujer	81	F152	TRASTORNOS MENTALES Y DEL COMPORTAMIENTO DEBIDOS AL USO DE OTROS ESTIMULANTES, INCLUIDA LA CAFEINA: SINDROME DE DEPENDENCIA	1	Morbidity
2019	Atlántico	Mujer	81	F141	TRASTORNOS MENTALES Y DEL COMPORTAMIENTO DEBIDOS AL USO DE COCAINA: USO NOCIVO	1	Morbidity
2019	Atlántico	Mujer	81	F116	TRASTORNOS MENTALES Y DEL COMPORTAMIENTO DEBIDOS AL USO DE OPIACEOS: SINDROME AMNESICO	1	Morbidity
2019	Atlántico	Mujer	81	F104	TRASTORNOS MENTALES Y DEL COMPORTAMIENTO DEBIDOS AL USO DEL ALCOHOL: ESTADO DE ABSTINENCIA CON DELIRIO	1	Morbidity
2019	Atlántico	Mujer	81	F103	TRASTORNOS MENTALES Y DEL COMPORTAMIENTO DEBIDOS AL USO DEL ALCOHOL: ESTADO DE ABSTINENCIA	1	Morbidity
2019	Atlántico	Mujer	80	F159	TRASTORNOS MENTALES Y DEL COMPORTAMIENTO DEBIDOS AL USO DE OTROS ESTIMULANTES, INCLUIDA LA CAFEINA: TRASTORNO MENTAL Y DEL COMPORTAMIENTO, NO ESPECIFICADO	1	Morbidity
2019	Atlántico	Mujer	80	F155	TRASTORNOS MENTALES Y DEL COMPORTAMIENTO DEBIDOS AL USO DE OTROS ESTIMULANTES, INCLUIDA LA CAFEINA: TRASTORNO PSICOTICO	1	Morbidity
2019	Atlántico	Mujer	80	F150	TRASTORNOS MENTALES Y DEL COMPORTAMIENTO DEBIDOS AL USO DE OTROS ESTIMULANTES, INCLUIDA LA CAFEINA: INTOXICACION AGUDA	1	Morbidity
2019	Atlántico	Mujer	80	F141	TRASTORNOS MENTALES Y DEL COMPORTAMIENTO DEBIDOS AL USO DE COCAINA: USO NOCIVO	1	Morbidity
2019	Atlántico	Mujer	80	F130	TRASTORNOS MENTALES Y DEL COMPORTAMIENTO DEBIDOS AL USO DE SEDANTES O HIPNOTICOS: INTOXICACION AGUDA	1	Morbidity
2019	Atlántico	Mujer	80	F123	TRASTORNOS MENTALES Y DEL COMPORTAMIENTO DEBIDOS AL USO DE CANNABINOIDES: ESTADO DE ABSTINENCIA	1	Morbidity
2019	Atlántico	Mujer	80	F116	TRASTORNOS MENTALES Y DEL COMPORTAMIENTO DEBIDOS AL USO DE OPIACEOS: SINDROME AMNESICO	1	Morbidity
2019	Atlántico	Mujer	80	F111	TRASTORNOS MENTALES Y DEL COMPORTAMIENTO DEBIDOS AL USO DE OPIACEOS: USO NOCIVO	1	Morbidity
2019	Atlántico	Mujer	80	F103	TRASTORNOS MENTALES Y DEL COMPORTAMIENTO DEBIDOS AL USO DEL ALCOHOL: ESTADO DE ABSTINENCIA	1	Morbidity
2019	Atlántico	Mujer	79	F148	TRASTORNOS MENTALES Y DEL COMPORTAMIENTO DEBIDOS AL USO DE COCAINA: OTROS TRASTORNOS MENTALES Y DEL COMPORTAMIENTO	1	Morbidity
2019	Atlántico	Mujer	79	F147	TRASTORNOS MENTALES Y DEL COMPORTAMIENTO DEBIDOS AL USO DE COCAINA: TRASTORNO PSICOTICO RESIDUAL Y DE COMIENZO TARDIO	1	Morbidity
2019	Atlántico	Mujer	79	F145	TRASTORNOS MENTALES Y DEL COMPORTAMIENTO DEBIDOS AL USO DE COCAINA: TRASTORNO PSICOTICO	1	Morbidity
2019	Atlántico	Mujer	79	F139	TRASTORNOS MENTALES Y DEL COMPORTAMIENTO DEBIDOS AL USO DE SEDANTES O HIPNOTICOS: TRASTORNO MENTAL Y DEL COMPORTAMIENTO, NO ESPECIFICADO	1	Morbidity
2019	Atlántico	Mujer	79	F115	TRASTORNOS MENTALES Y DEL COMPORTAMIENTO DEBIDOS AL USO DE OPIACEOS: TRASTORNO PSICOTICO	1	Morbidity
2019	Atlántico	Mujer	79	F106	TRASTORNOS MENTALES Y DEL COMPORTAMIENTO DEBIDOS AL USO DEL ALCOHOL: SINDROME AMNESICO	1	Morbidity
2019	Atlántico	Mujer	78	F160	TRASTORNOS MENTALES Y DEL COMPORTAMIENTO DEBIDOS AL USO DE ALUCINOGENOS: INTOXICACION AGUDA	1	Morbidity
2019	Atlántico	Mujer	78	F134	TRASTORNOS MENTALES Y DEL COMPORTAMIENTO DEBIDOS AL USO DE SEDANTES O HIPNOTICOS: ESTADO DE ABSTINENCIA CON DELIRIO	1	Morbidity
2019	Atlántico	Mujer	78	F130	TRASTORNOS MENTALES Y DEL COMPORTAMIENTO DEBIDOS AL USO DE SEDANTES O HIPNOTICOS: INTOXICACION AGUDA	1	Morbidity
2019	Atlántico	Mujer	78	F128	TRASTORNOS MENTALES Y DEL COMPORTAMIENTO DEBIDOS AL USO DE CANNABINOIDES: OTROS TRASTORNOS MENTALES Y DEL COMPORTAMIENTO	1	Morbidity
2019	Atlántico	Mujer	78	F113	TRASTORNOS MENTALES Y DEL COMPORTAMIENTO DEBIDOS AL USO DE OPIACEOS: ESTADO DE ABSTINENCIA	1	Morbidity
2019	Atlántico	Mujer	78	F104	TRASTORNOS MENTALES Y DEL COMPORTAMIENTO DEBIDOS AL USO DEL ALCOHOL: ESTADO DE ABSTINENCIA CON DELIRIO	1	Morbidity
2019	Atlántico	Mujer	77	F159	TRASTORNOS MENTALES Y DEL COMPORTAMIENTO DEBIDOS AL USO DE OTROS ESTIMULANTES, INCLUIDA LA CAFEINA: TRASTORNO MENTAL Y DEL COMPORTAMIENTO, NO ESPECIFICADO	1	Morbidity
2019	Atlántico	Mujer	77	F143	TRASTORNOS MENTALES Y DEL COMPORTAMIENTO DEBIDOS AL USO DE COCAINA: ESTADO DE ABSTINENCIA	1	Morbidity
2019	Atlántico	Mujer	76	F162	TRASTORNOS MENTALES Y DEL COMPORTAMIENTO DEBIDOS AL USO DE ALUCINOGENOS: SINDROME DE DEPENDENCIA	1	Morbidity
2019	Atlántico	Mujer	76	F144	TRASTORNOS MENTALES Y DEL COMPORTAMIENTO DEBIDOS AL USO DE COCAINA: ESTADO DE ABSTINENCIA CON DELIRIO	1	Morbidity
2019	Atlántico	Mujer	76	F110	TRASTORNOS MENTALES Y DEL COMPORTAMIENTO DEBIDOS AL USO DE OPIACEOS: INTOXICACION AGUDA	1	Morbidity
2019	Atlántico	Mujer	75	F182	TRASTORNOS MENTALES Y DEL COMPORTAMIENTO DEBIDOS AL USO DE DISOLVENTES VOLATILES: SINDROME DE DEPENDENCIA	1	Morbidity
2019	Atlántico	Mujer	75	F163	TRASTORNOS MENTALES Y DEL COMPORTAMIENTO DEBIDOS AL USO DE ALUCINOGENOS: ESTADO DE ABSTINENCIA	1	Morbidity
2019	Atlántico	Mujer	75	F155	TRASTORNOS MENTALES Y DEL COMPORTAMIENTO DEBIDOS AL USO DE OTROS ESTIMULANTES, INCLUIDA LA CAFEINA: TRASTORNO PSICOTICO	1	Morbidity
2019	Atlántico	Mujer	75	F151	TRASTORNOS MENTALES Y DEL COMPORTAMIENTO DEBIDOS AL USO DE OTROS ESTIMULANTES, INCLUIDA LA CAFEINA: USO NOCIVO	1	Morbidity
2019	Atlántico	Mujer	75	F150	TRASTORNOS MENTALES Y DEL COMPORTAMIENTO DEBIDOS AL USO DE OTROS ESTIMULANTES, INCLUIDA LA CAFEINA: INTOXICACION AGUDA	1	Morbidity
2019	Atlántico	Mujer	75	F140	TRASTORNOS MENTALES Y DEL COMPORTAMIENTO DEBIDOS AL USO DE COCAINA: INTOXICACION AGUDA	1	Morbidity
2019	Atlántico	Mujer	75	F125	TRASTORNOS MENTALES Y DEL COMPORTAMIENTO DEBIDOS AL USO DE CANNABINOIDES: TRASTORNO PSICOTICO	1	Morbidity
2019	Atlántico	Mujer	75	F124	TRASTORNOS MENTALES Y DEL COMPORTAMIENTO DEBIDOS AL USO DE CANNABINOIDES: ESTADO DE ABSTINENCIA CON DELIRIO	1	Morbidity
2019	Atlántico	Mujer	75	F121	TRASTORNOS MENTALES Y DEL COMPORTAMIENTO DEBIDOS AL USO DE CANNABINOIDES: USO NOCIVO	1	Morbidity
2019	Atlántico	Mujer	75	F113	TRASTORNOS MENTALES Y DEL COMPORTAMIENTO DEBIDOS AL USO DE OPIACEOS: ESTADO DE ABSTINENCIA	1	Morbidity
2019	Atlántico	Mujer	74	F186	TRASTORNOS MENTALES Y DEL COMPORTAMIENTO DEBIDOS AL USO DE DISOLVENTES VOLATILES: SINDROME AMNESICO	1	Morbidity
2019	Atlántico	Mujer	74	F167	TRASTORNOS MENTALES Y DEL COMPORTAMIENTO DEBIDOS AL USO DE ALUCINOGENOS: TRASTORNO PSICOTICO RESIDUAL Y DE COMIENZO TARDIO	1	Morbidity
2019	Atlántico	Mujer	74	F160	TRASTORNOS MENTALES Y DEL COMPORTAMIENTO DEBIDOS AL USO DE ALUCINOGENOS: INTOXICACION AGUDA	1	Morbidity
2019	Atlántico	Mujer	74	F159	TRASTORNOS MENTALES Y DEL COMPORTAMIENTO DEBIDOS AL USO DE OTROS ESTIMULANTES, INCLUIDA LA CAFEINA: TRASTORNO MENTAL Y DEL COMPORTAMIENTO, NO ESPECIFICADO	1	Morbidity
2019	Atlántico	Mujer	74	F156	TRASTORNOS MENTALES Y DEL COMPORTAMIENTO DEBIDOS AL USO DE OTROS ESTIMULANTES, INCLUIDA LA CAFEINA: SINDROME AMNESICO	1	Morbidity
2019	Atlántico	Mujer	74	F142	TRASTORNOS MENTALES Y DEL COMPORTAMIENTO DEBIDOS AL USO DE COCAINA: SINDROME DE DEPENDENCIA	1	Morbidity
2019	Atlántico	Mujer	74	F140	TRASTORNOS MENTALES Y DEL COMPORTAMIENTO DEBIDOS AL USO DE COCAINA: INTOXICACION AGUDA	1	Morbidity
2019	Atlántico	Mujer	74	F138	TRASTORNOS MENTALES Y DEL COMPORTAMIENTO DEBIDOS AL USO DE SEDANTES O HIPNOTICOS: OTROS TRASTORNOS MENTALES Y DEL COMPORTAMIENTO	1	Morbidity
2019	Atlántico	Mujer	74	F136	TRASTORNOS MENTALES Y DEL COMPORTAMIENTO DEBIDOS AL USO DE SEDANTES O HIPNOTICOS: SINDROME AMNESICO	1	Morbidity
2019	Atlántico	Mujer	74	F130	TRASTORNOS MENTALES Y DEL COMPORTAMIENTO DEBIDOS AL USO DE SEDANTES O HIPNOTICOS: INTOXICACION AGUDA	1	Morbidity
2019	Atlántico	Mujer	74	F126	TRASTORNOS MENTALES Y DEL COMPORTAMIENTO DEBIDOS AL USO DE CANNABINOIDES: SINDROME AMNESICO	1	Morbidity
2019	Atlántico	Mujer	74	F124	TRASTORNOS MENTALES Y DEL COMPORTAMIENTO DEBIDOS AL USO DE CANNABINOIDES: ESTADO DE ABSTINENCIA CON DELIRIO	1	Morbidity
2019	Atlántico	Mujer	74	F119	TRASTORNOS MENTALES Y DEL COMPORTAMIENTO DEBIDOS AL USO DE OPIACEOS: TRASTORNO MENTAL Y DEL COMPORTAMIENTO, NO ESPECIFICADO	1	Morbidity
2019	Atlántico	Mujer	74	F111	TRASTORNOS MENTALES Y DEL COMPORTAMIENTO DEBIDOS AL USO DE OPIACEOS: USO NOCIVO	1	Morbidity
2019	Atlántico	Mujer	74	F109	TRASTORNOS MENTALES Y DEL COMPORTAMIENTO DEBIDOS AL USO DEL ALCOHOL: TRASTORNO MENTAL Y DEL COMPORTAMIENTO, NO ESPECIFICADO	1	Morbidity
2019	Atlántico	Mujer	73	F183	TRASTORNOS MENTALES Y DEL COMPORTAMIENTO DEBIDOS AL USO DE DISOLVENTES VOLATILES: ESTADO DE ABSTINENCIA	1	Morbidity
2019	Atlántico	Mujer	73	F140	TRASTORNOS MENTALES Y DEL COMPORTAMIENTO DEBIDOS AL USO DE COCAINA: INTOXICACION AGUDA	1	Morbidity
2019	Atlántico	Mujer	73	F137	TRASTORNOS MENTALES Y DEL COMPORTAMIENTO DEBIDOS AL USO DE SEDANTES O HIPNOTICOS: TRASTORNO PSICOTICO RESIDUAL Y DE COMIENZO TARDIO	1	Morbidity
2019	Atlántico	Mujer	73	F130	TRASTORNOS MENTALES Y DEL COMPORTAMIENTO DEBIDOS AL USO DE SEDANTES O HIPNOTICOS: INTOXICACION AGUDA	1	Morbidity
2019	Atlántico	Mujer	73	F119	TRASTORNOS MENTALES Y DEL COMPORTAMIENTO DEBIDOS AL USO DE OPIACEOS: TRASTORNO MENTAL Y DEL COMPORTAMIENTO, NO ESPECIFICADO	1	Morbidity
2019	Atlántico	Mujer	73	F115	TRASTORNOS MENTALES Y DEL COMPORTAMIENTO DEBIDOS AL USO DE OPIACEOS: TRASTORNO PSICOTICO	1	Morbidity
2019	Atlántico	Mujer	73	F112	TRASTORNOS MENTALES Y DEL COMPORTAMIENTO DEBIDOS AL USO DE OPIACEOS: SINDROME DE DEPENDENCIA	1	Morbidity
2019	Atlántico	Mujer	73	F102	TRASTORNOS MENTALES Y DEL COMPORTAMIENTO DEBIDOS AL USO DEL ALCOHOL: SINDROME DE DEPENDENCIA	1	Morbidity
2019	Atlántico	Mujer	72	F182	TRASTORNOS MENTALES Y DEL COMPORTAMIENTO DEBIDOS AL USO DE DISOLVENTES VOLATILES: SINDROME DE DEPENDENCIA	1	Morbidity
2019	Atlántico	Mujer	72	F180	TRASTORNOS MENTALES Y DEL COMPORTAMIENTO DEBIDOS AL USO DE DISOLVENTES VOLATILES: INTOXICACION AGUDA	1	Morbidity
2019	Atlántico	Mujer	72	F162	TRASTORNOS MENTALES Y DEL COMPORTAMIENTO DEBIDOS AL USO DE ALUCINOGENOS: SINDROME DE DEPENDENCIA	1	Morbidity
2019	Atlántico	Mujer	72	F156	TRASTORNOS MENTALES Y DEL COMPORTAMIENTO DEBIDOS AL USO DE OTROS ESTIMULANTES, INCLUIDA LA CAFEINA: SINDROME AMNESICO	1	Morbidity
2019	Atlántico	Mujer	72	F151	TRASTORNOS MENTALES Y DEL COMPORTAMIENTO DEBIDOS AL USO DE OTROS ESTIMULANTES, INCLUIDA LA CAFEINA: USO NOCIVO	1	Morbidity
2019	Atlántico	Mujer	72	F140	TRASTORNOS MENTALES Y DEL COMPORTAMIENTO DEBIDOS AL USO DE COCAINA: INTOXICACION AGUDA	1	Morbidity
2019	Atlántico	Mujer	72	F120	TRASTORNOS MENTALES Y DEL COMPORTAMIENTO DEBIDOS AL USO DE CANNABINOIDES: INTOXICACION AGUDA	1	Morbidity
2019	Atlántico	Mujer	72	F116	TRASTORNOS MENTALES Y DEL COMPORTAMIENTO DEBIDOS AL USO DE OPIACEOS: SINDROME AMNESICO	1	Morbidity
2019	Atlántico	Mujer	72	F107	TRASTORNOS MENTALES Y DEL COMPORTAMIENTO DEBIDOS AL USO DEL ALCOHOL: TRASTORNO PSICOTICO RESIDUAL Y DE COMIENZO TARDIO	1	Morbidity
2019	Atlántico	Mujer	71	F186	TRASTORNOS MENTALES Y DEL COMPORTAMIENTO DEBIDOS AL USO DE DISOLVENTES VOLATILES: SINDROME AMNESICO	1	Morbidity
2019	Atlántico	Mujer	71	F180	TRASTORNOS MENTALES Y DEL COMPORTAMIENTO DEBIDOS AL USO DE DISOLVENTES VOLATILES: INTOXICACION AGUDA	1	Morbidity
2019	Atlántico	Mujer	71	F163	TRASTORNOS MENTALES Y DEL COMPORTAMIENTO DEBIDOS AL USO DE ALUCINOGENOS: ESTADO DE ABSTINENCIA	1	Morbidity
2019	Atlántico	Mujer	71	F149	TRASTORNOS MENTALES Y DEL COMPORTAMIENTO DEBIDOS AL USO DE COCAINA: TRASTORNO MENTAL Y DEL COMPORTAMIENTO, NO ESPECIFICADO	1	Morbidity
2019	Atlántico	Mujer	71	F148	TRASTORNOS MENTALES Y DEL COMPORTAMIENTO DEBIDOS AL USO DE COCAINA: OTROS TRASTORNOS MENTALES Y DEL COMPORTAMIENTO	1	Morbidity
2019	Atlántico	Mujer	71	F142	TRASTORNOS MENTALES Y DEL COMPORTAMIENTO DEBIDOS AL USO DE COCAINA: SINDROME DE DEPENDENCIA	1	Morbidity
2019	Atlántico	Mujer	71	F140	TRASTORNOS MENTALES Y DEL COMPORTAMIENTO DEBIDOS AL USO DE COCAINA: INTOXICACION AGUDA	1	Morbidity
2019	Atlántico	Mujer	71	F131	TRASTORNOS MENTALES Y DEL COMPORTAMIENTO DEBIDOS AL USO DE SEDANTES O HIPNOTICOS: USO NOCIVO	1	Morbidity
2019	Atlántico	Mujer	71	F124	TRASTORNOS MENTALES Y DEL COMPORTAMIENTO DEBIDOS AL USO DE CANNABINOIDES: ESTADO DE ABSTINENCIA CON DELIRIO	1	Morbidity
2019	Atlántico	Mujer	71	F118	TRASTORNOS MENTALES Y DEL COMPORTAMIENTO DEBIDOS AL USO DE OPIACEOS: OTROS TRASTORNOS MENTALES Y DEL COMPORTAMIENTO	1	Morbidity
2019	Atlántico	Mujer	71	F102	TRASTORNOS MENTALES Y DEL COMPORTAMIENTO DEBIDOS AL USO DEL ALCOHOL: SINDROME DE DEPENDENCIA	1	Morbidity
2019	Atlántico	Mujer	68	F158	TRASTORNOS MENTALES Y DEL COMPORTAMIENTO DEBIDOS AL USO DE OTROS ESTIMULANTES, INCLUIDA LA CAFEINA: OTROS TRASTORNOS MENTALES Y DEL COMPORTAMIENTO	1	Morbidity
2019	Atlántico	Mujer	68	F156	TRASTORNOS MENTALES Y DEL COMPORTAMIENTO DEBIDOS AL USO DE OTROS ESTIMULANTES, INCLUIDA LA CAFEINA: SINDROME AMNESICO	1	Morbidity
2019	Atlántico	Mujer	68	F150	TRASTORNOS MENTALES Y DEL COMPORTAMIENTO DEBIDOS AL USO DE OTROS ESTIMULANTES, INCLUIDA LA CAFEINA: INTOXICACION AGUDA	1	Morbidity
2019	Atlántico	Mujer	68	F142	TRASTORNOS MENTALES Y DEL COMPORTAMIENTO DEBIDOS AL USO DE COCAINA: SINDROME DE DEPENDENCIA	1	Morbidity
2019	Atlántico	Mujer	68	F141	TRASTORNOS MENTALES Y DEL COMPORTAMIENTO DEBIDOS AL USO DE COCAINA: USO NOCIVO	1	Morbidity
2019	Atlántico	Mujer	68	F138	TRASTORNOS MENTALES Y DEL COMPORTAMIENTO DEBIDOS AL USO DE SEDANTES O HIPNOTICOS: OTROS TRASTORNOS MENTALES Y DEL COMPORTAMIENTO	1	Morbidity
2019	Atlántico	Mujer	68	F118	TRASTORNOS MENTALES Y DEL COMPORTAMIENTO DEBIDOS AL USO DE OPIACEOS: OTROS TRASTORNOS MENTALES Y DEL COMPORTAMIENTO	1	Morbidity
2019	Atlántico	Mujer	68	F116	TRASTORNOS MENTALES Y DEL COMPORTAMIENTO DEBIDOS AL USO DE OPIACEOS: SINDROME AMNESICO	1	Morbidity
2019	Atlántico	Mujer	68	F114	TRASTORNOS MENTALES Y DEL COMPORTAMIENTO DEBIDOS AL USO DE OPIACEOS: ESTADO DE ABSTINENCIA CON DELIRIO	1	Morbidity
2019	Atlántico	Mujer	68	F112	TRASTORNOS MENTALES Y DEL COMPORTAMIENTO DEBIDOS AL USO DE OPIACEOS: SINDROME DE DEPENDENCIA	1	Morbidity
2019	Atlántico	Mujer	68	F109	TRASTORNOS MENTALES Y DEL COMPORTAMIENTO DEBIDOS AL USO DEL ALCOHOL: TRASTORNO MENTAL Y DEL COMPORTAMIENTO, NO ESPECIFICADO	1	Morbidity
2019	Atlántico	Mujer	68	F104	TRASTORNOS MENTALES Y DEL COMPORTAMIENTO DEBIDOS AL USO DEL ALCOHOL: ESTADO DE ABSTINENCIA CON DELIRIO	1	Morbidity
2019	Atlántico	Mujer	67	F155	TRASTORNOS MENTALES Y DEL COMPORTAMIENTO DEBIDOS AL USO DE OTROS ESTIMULANTES, INCLUIDA LA CAFEINA: TRASTORNO PSICOTICO	1	Morbidity
2019	Atlántico	Mujer	67	F150	TRASTORNOS MENTALES Y DEL COMPORTAMIENTO DEBIDOS AL USO DE OTROS ESTIMULANTES, INCLUIDA LA CAFEINA: INTOXICACION AGUDA	1	Morbidity
2019	Atlántico	Mujer	67	F124	TRASTORNOS MENTALES Y DEL COMPORTAMIENTO DEBIDOS AL USO DE CANNABINOIDES: ESTADO DE ABSTINENCIA CON DELIRIO	1	Morbidity
2019	Atlántico	Mujer	9	F185	TRASTORNOS MENTALES Y DEL COMPORTAMIENTO DEBIDOS AL USO DE DISOLVENTES VOLATILES: TRASTORNO PSICOTICO	1	Morbidity
2019	Atlántico	Mujer	9	F163	TRASTORNOS MENTALES Y DEL COMPORTAMIENTO DEBIDOS AL USO DE ALUCINOGENOS: ESTADO DE ABSTINENCIA	1	Morbidity
2019	Atlántico	Mujer	9	F110	TRASTORNOS MENTALES Y DEL COMPORTAMIENTO DEBIDOS AL USO DE OPIACEOS: INTOXICACION AGUDA	1	Morbidity
2019	Atlántico	Mujer	8	F160	TRASTORNOS MENTALES Y DEL COMPORTAMIENTO DEBIDOS AL USO DE ALUCINOGENOS: INTOXICACION AGUDA	1	Morbidity
2019	Atlántico	Mujer	8	F100	TRASTORNOS MENTALES Y DEL COMPORTAMIENTO DEBIDOS AL USO DEL ALCOHOL: INTOXICACION AGUDA	1	Morbidity
2019	Atlántico	Mujer	7	F180	TRASTORNOS MENTALES Y DEL COMPORTAMIENTO DEBIDOS AL USO DE DISOLVENTES VOLATILES: INTOXICACION AGUDA	1	Morbidity
2019	Atlántico	Mujer	7	F160	TRASTORNOS MENTALES Y DEL COMPORTAMIENTO DEBIDOS AL USO DE ALUCINOGENOS: INTOXICACION AGUDA	1	Morbidity
2019	Atlántico	Mujer	7	F143	TRASTORNOS MENTALES Y DEL COMPORTAMIENTO DEBIDOS AL USO DE COCAINA: ESTADO DE ABSTINENCIA	1	Morbidity
2019	Atlántico	Mujer	7	F123	TRASTORNOS MENTALES Y DEL COMPORTAMIENTO DEBIDOS AL USO DE CANNABINOIDES: ESTADO DE ABSTINENCIA	1	Morbidity
2019	Atlántico	Mujer	7	F121	TRASTORNOS MENTALES Y DEL COMPORTAMIENTO DEBIDOS AL USO DE CANNABINOIDES: USO NOCIVO	1	Morbidity
2019	Atlántico	Mujer	7	F119	TRASTORNOS MENTALES Y DEL COMPORTAMIENTO DEBIDOS AL USO DE OPIACEOS: TRASTORNO MENTAL Y DEL COMPORTAMIENTO, NO ESPECIFICADO	1	Morbidity
2019	Atlántico	Mujer	7	F109	TRASTORNOS MENTALES Y DEL COMPORTAMIENTO DEBIDOS AL USO DEL ALCOHOL: TRASTORNO MENTAL Y DEL COMPORTAMIENTO, NO ESPECIFICADO	1	Morbidity
2019	Atlántico	Mujer	6	F182	TRASTORNOS MENTALES Y DEL COMPORTAMIENTO DEBIDOS AL USO DE DISOLVENTES VOLATILES: SINDROME DE DEPENDENCIA	1	Morbidity
2019	Atlántico	Mujer	6	F163	TRASTORNOS MENTALES Y DEL COMPORTAMIENTO DEBIDOS AL USO DE ALUCINOGENOS: ESTADO DE ABSTINENCIA	1	Morbidity
2019	Atlántico	Mujer	6	F162	TRASTORNOS MENTALES Y DEL COMPORTAMIENTO DEBIDOS AL USO DE ALUCINOGENOS: SINDROME DE DEPENDENCIA	1	Morbidity
2019	Atlántico	Mujer	6	F161	TRASTORNOS MENTALES Y DEL COMPORTAMIENTO DEBIDOS AL USO DE ALUCINOGENOS: USO NOCIVO	1	Morbidity
2019	Atlántico	Mujer	6	F143	TRASTORNOS MENTALES Y DEL COMPORTAMIENTO DEBIDOS AL USO DE COCAINA: ESTADO DE ABSTINENCIA	1	Morbidity
2019	Atlántico	Mujer	6	F130	TRASTORNOS MENTALES Y DEL COMPORTAMIENTO DEBIDOS AL USO DE SEDANTES O HIPNOTICOS: INTOXICACION AGUDA	1	Morbidity
2019	Atlántico	Mujer	6	F119	TRASTORNOS MENTALES Y DEL COMPORTAMIENTO DEBIDOS AL USO DE OPIACEOS: TRASTORNO MENTAL Y DEL COMPORTAMIENTO, NO ESPECIFICADO	1	Morbidity
2019	Atlántico	Mujer	6	F118	TRASTORNOS MENTALES Y DEL COMPORTAMIENTO DEBIDOS AL USO DE OPIACEOS: OTROS TRASTORNOS MENTALES Y DEL COMPORTAMIENTO	1	Morbidity
2019	Atlántico	Mujer	6	F101	TRASTORNOS MENTALES Y DEL COMPORTAMIENTO DEBIDOS AL USO DEL ALCOHOL: USO NOCIVO	1	Morbidity
2019	Atlántico	Mujer	2	F187	TRASTORNOS MENTALES Y DEL COMPORTAMIENTO DEBIDOS AL USO DE DISOLVENTES VOLATILES: TRASTORNO PSICOTICO RESIDUAL Y DE COMIENZO TARDIO	1	Morbidity
2019	Atlántico	Mujer	2	F186	TRASTORNOS MENTALES Y DEL COMPORTAMIENTO DEBIDOS AL USO DE DISOLVENTES VOLATILES: SINDROME AMNESICO	1	Morbidity
2019	Atlántico	Mujer	2	F184	TRASTORNOS MENTALES Y DEL COMPORTAMIENTO DEBIDOS AL USO DE DISOLVENTES VOLATILES: ESTADO DE ABSTINENCIA CON DELIRIO	1	Morbidity
2019	Atlántico	Mujer	2	F183	TRASTORNOS MENTALES Y DEL COMPORTAMIENTO DEBIDOS AL USO DE DISOLVENTES VOLATILES: ESTADO DE ABSTINENCIA	1	Morbidity
2019	Atlántico	Mujer	2	F182	TRASTORNOS MENTALES Y DEL COMPORTAMIENTO DEBIDOS AL USO DE DISOLVENTES VOLATILES: SINDROME DE DEPENDENCIA	1	Morbidity
2019	Atlántico	Mujer	2	F180	TRASTORNOS MENTALES Y DEL COMPORTAMIENTO DEBIDOS AL USO DE DISOLVENTES VOLATILES: INTOXICACION AGUDA	1	Morbidity
2019	Atlántico	Mujer	2	F143	TRASTORNOS MENTALES Y DEL COMPORTAMIENTO DEBIDOS AL USO DE COCAINA: ESTADO DE ABSTINENCIA	1	Morbidity
2019	Atlántico	Mujer	2	F101	TRASTORNOS MENTALES Y DEL COMPORTAMIENTO DEBIDOS AL USO DEL ALCOHOL: USO NOCIVO	1	Morbidity
2019	Atlántico	Mujer	2	F100	TRASTORNOS MENTALES Y DEL COMPORTAMIENTO DEBIDOS AL USO DEL ALCOHOL: INTOXICACION AGUDA	1	Morbidity
2019	Atlántico	Mujer	1	F187	TRASTORNOS MENTALES Y DEL COMPORTAMIENTO DEBIDOS AL USO DE DISOLVENTES VOLATILES: TRASTORNO PSICOTICO RESIDUAL Y DE COMIENZO TARDIO	1	Morbidity
2019	Atlántico	Mujer	1	F180	TRASTORNOS MENTALES Y DEL COMPORTAMIENTO DEBIDOS AL USO DE DISOLVENTES VOLATILES: INTOXICACION AGUDA	1	Morbidity
2019	Atlántico	Mujer	1	F131	TRASTORNOS MENTALES Y DEL COMPORTAMIENTO DEBIDOS AL USO DE SEDANTES O HIPNOTICOS: USO NOCIVO	1	Morbidity
2019	Atlántico	Mujer	1	F130	TRASTORNOS MENTALES Y DEL COMPORTAMIENTO DEBIDOS AL USO DE SEDANTES O HIPNOTICOS: INTOXICACION AGUDA	1	Morbidity
2019	Atlántico	Mujer	1	F120	TRASTORNOS MENTALES Y DEL COMPORTAMIENTO DEBIDOS AL USO DE CANNABINOIDES: INTOXICACION AGUDA	1	Morbidity
2019	Atlántico	Mujer	1	F110	TRASTORNOS MENTALES Y DEL COMPORTAMIENTO DEBIDOS AL USO DE OPIACEOS: INTOXICACION AGUDA	1	Morbidity
2019	Atlántico	Mujer	15	F189	TRASTORNOS MENTALES Y DEL COMPORTAMIENTO DEBIDOS AL USO DE DISOLVENTES VOLATILES: TRASTORNO MENTAL Y DEL COMPORTAMIENTO, NO ESPECIFICADO	1	Morbidity
2019	Atlántico	Mujer	15	F185	TRASTORNOS MENTALES Y DEL COMPORTAMIENTO DEBIDOS AL USO DE DISOLVENTES VOLATILES: TRASTORNO PSICOTICO	1	Morbidity
2019	Atlántico	Mujer	15	F184	TRASTORNOS MENTALES Y DEL COMPORTAMIENTO DEBIDOS AL USO DE DISOLVENTES VOLATILES: ESTADO DE ABSTINENCIA CON DELIRIO	1	Morbidity
2019	Atlántico	Mujer	15	F182	TRASTORNOS MENTALES Y DEL COMPORTAMIENTO DEBIDOS AL USO DE DISOLVENTES VOLATILES: SINDROME DE DEPENDENCIA	1	Morbidity
2019	Atlántico	Mujer	15	F181	TRASTORNOS MENTALES Y DEL COMPORTAMIENTO DEBIDOS AL USO DE DISOLVENTES VOLATILES: USO NOCIVO	1	Morbidity
2019	Atlántico	Mujer	15	F169	TRASTORNOS MENTALES Y DEL COMPORTAMIENTO DEBIDOS AL USO DE ALUCINOGENOS: TRASTORNO MENTAL Y DEL COMPORTAMIENTO, NO ESPECIFICADO	1	Morbidity
2019	Atlántico	Mujer	15	F168	TRASTORNOS MENTALES Y DEL COMPORTAMIENTO DEBIDOS AL USO DE ALUCINOGENOS: OTROS TRASTORNOS MENTALES Y DEL COMPORTAMIENTO	1	Morbidity
2019	Atlántico	Mujer	15	F167	TRASTORNOS MENTALES Y DEL COMPORTAMIENTO DEBIDOS AL USO DE ALUCINOGENOS: TRASTORNO PSICOTICO RESIDUAL Y DE COMIENZO TARDIO	1	Morbidity
2019	Atlántico	Mujer	15	F166	TRASTORNOS MENTALES Y DEL COMPORTAMIENTO DEBIDOS AL USO DE ALUCINOGENOS: SINDROME AMNESICO	1	Morbidity
2019	Atlántico	Mujer	15	F163	TRASTORNOS MENTALES Y DEL COMPORTAMIENTO DEBIDOS AL USO DE ALUCINOGENOS: ESTADO DE ABSTINENCIA	1	Morbidity
2019	Atlántico	Mujer	15	F162	TRASTORNOS MENTALES Y DEL COMPORTAMIENTO DEBIDOS AL USO DE ALUCINOGENOS: SINDROME DE DEPENDENCIA	1	Morbidity
2019	Atlántico	Mujer	15	F149	TRASTORNOS MENTALES Y DEL COMPORTAMIENTO DEBIDOS AL USO DE COCAINA: TRASTORNO MENTAL Y DEL COMPORTAMIENTO, NO ESPECIFICADO	1	Morbidity
2019	Atlántico	Mujer	15	F138	TRASTORNOS MENTALES Y DEL COMPORTAMIENTO DEBIDOS AL USO DE SEDANTES O HIPNOTICOS: OTROS TRASTORNOS MENTALES Y DEL COMPORTAMIENTO	1	Morbidity
2019	Atlántico	Mujer	15	F135	TRASTORNOS MENTALES Y DEL COMPORTAMIENTO DEBIDOS AL USO DE SEDANTES O HIPNOTICOS: TRASTORNO PSICOTICO	1	Morbidity
2019	Atlántico	Mujer	15	F129	TRASTORNOS MENTALES Y DEL COMPORTAMIENTO DEBIDOS AL USO DE CANNABINOIDES: TRASTORNO MENTAL Y DEL COMPORTAMIENTO, NO ESPECIFICADO	1	Morbidity
2019	Atlántico	Mujer	15	F125	TRASTORNOS MENTALES Y DEL COMPORTAMIENTO DEBIDOS AL USO DE CANNABINOIDES: TRASTORNO PSICOTICO	1	Morbidity
2019	Atlántico	Mujer	15	F108	TRASTORNOS MENTALES Y DEL COMPORTAMIENTO DEBIDOS AL USO DEL ALCOHOL: OTROS TRASTORNOS MENTALES Y DEL COMPORTAMIENTO	1	Morbidity
2019	Atlántico	Mujer	15	F100	TRASTORNOS MENTALES Y DEL COMPORTAMIENTO DEBIDOS AL USO DEL ALCOHOL: INTOXICACION AGUDA	1	Morbidity
2019	Atlántico	Mujer	3	F185	TRASTORNOS MENTALES Y DEL COMPORTAMIENTO DEBIDOS AL USO DE DISOLVENTES VOLATILES: TRASTORNO PSICOTICO	1	Morbidity
2019	Atlántico	Mujer	3	F181	TRASTORNOS MENTALES Y DEL COMPORTAMIENTO DEBIDOS AL USO DE DISOLVENTES VOLATILES: USO NOCIVO	1	Morbidity
2019	Atlántico	Mujer	3	F160	TRASTORNOS MENTALES Y DEL COMPORTAMIENTO DEBIDOS AL USO DE ALUCINOGENOS: INTOXICACION AGUDA	1	Morbidity
2019	Atlántico	Mujer	3	F110	TRASTORNOS MENTALES Y DEL COMPORTAMIENTO DEBIDOS AL USO DE OPIACEOS: INTOXICACION AGUDA	1	Morbidity
2019	Atlántico	Mujer	3	F109	TRASTORNOS MENTALES Y DEL COMPORTAMIENTO DEBIDOS AL USO DEL ALCOHOL: TRASTORNO MENTAL Y DEL COMPORTAMIENTO, NO ESPECIFICADO	1	Morbidity
2019	Atlántico	Mujer	66	F180	TRASTORNOS MENTALES Y DEL COMPORTAMIENTO DEBIDOS AL USO DE DISOLVENTES VOLATILES: INTOXICACION AGUDA	1	Morbidity
2019	Atlántico	Mujer	66	F169	TRASTORNOS MENTALES Y DEL COMPORTAMIENTO DEBIDOS AL USO DE ALUCINOGENOS: TRASTORNO MENTAL Y DEL COMPORTAMIENTO, NO ESPECIFICADO	1	Morbidity
2019	Atlántico	Mujer	66	F160	TRASTORNOS MENTALES Y DEL COMPORTAMIENTO DEBIDOS AL USO DE ALUCINOGENOS: INTOXICACION AGUDA	1	Morbidity
2019	Atlántico	Mujer	66	F131	TRASTORNOS MENTALES Y DEL COMPORTAMIENTO DEBIDOS AL USO DE SEDANTES O HIPNOTICOS: USO NOCIVO	1	Morbidity
2019	Atlántico	Mujer	66	F126	TRASTORNOS MENTALES Y DEL COMPORTAMIENTO DEBIDOS AL USO DE CANNABINOIDES: SINDROME AMNESICO	1	Morbidity
2019	Atlántico	Mujer	66	F123	TRASTORNOS MENTALES Y DEL COMPORTAMIENTO DEBIDOS AL USO DE CANNABINOIDES: ESTADO DE ABSTINENCIA	1	Morbidity
2019	Atlántico	Mujer	66	F117	TRASTORNOS MENTALES Y DEL COMPORTAMIENTO DEBIDOS AL USO DE OPIACEOS: TRASTORNO PSICOTICO RESIDUAL Y DE COMIENZO TARDIO	1	Morbidity
2019	Atlántico	Mujer	66	F110	TRASTORNOS MENTALES Y DEL COMPORTAMIENTO DEBIDOS AL USO DE OPIACEOS: INTOXICACION AGUDA	1	Morbidity
2019	Atlántico	Mujer	66	F108	TRASTORNOS MENTALES Y DEL COMPORTAMIENTO DEBIDOS AL USO DEL ALCOHOL: OTROS TRASTORNOS MENTALES Y DEL COMPORTAMIENTO	1	Morbidity
2019	Atlántico	Mujer	66	F105	TRASTORNOS MENTALES Y DEL COMPORTAMIENTO DEBIDOS AL USO DEL ALCOHOL: TRASTORNO PSICOTICO	1	Morbidity
2019	Atlántico	Mujer	66	F102	TRASTORNOS MENTALES Y DEL COMPORTAMIENTO DEBIDOS AL USO DEL ALCOHOL: SINDROME DE DEPENDENCIA	1	Morbidity
2019	Atlántico	Mujer	10	F181	TRASTORNOS MENTALES Y DEL COMPORTAMIENTO DEBIDOS AL USO DE DISOLVENTES VOLATILES: USO NOCIVO	1	Morbidity
2019	Atlántico	Mujer	10	F145	TRASTORNOS MENTALES Y DEL COMPORTAMIENTO DEBIDOS AL USO DE COCAINA: TRASTORNO PSICOTICO	1	Morbidity
2019	Atlántico	Mujer	10	F139	TRASTORNOS MENTALES Y DEL COMPORTAMIENTO DEBIDOS AL USO DE SEDANTES O HIPNOTICOS: TRASTORNO MENTAL Y DEL COMPORTAMIENTO, NO ESPECIFICADO	1	Morbidity
2019	Atlántico	Mujer	10	F143	TRASTORNOS MENTALES Y DEL COMPORTAMIENTO DEBIDOS AL USO DE COCAINA: ESTADO DE ABSTINENCIA	1	Morbidity
2019	Atlántico	Mujer	10	F128	TRASTORNOS MENTALES Y DEL COMPORTAMIENTO DEBIDOS AL USO DE CANNABINOIDES: OTROS TRASTORNOS MENTALES Y DEL COMPORTAMIENTO	1	Morbidity
2019	Atlántico	Mujer	10	F127	TRASTORNOS MENTALES Y DEL COMPORTAMIENTO DEBIDOS AL USO DE CANNABINOIDES: TRASTORNO PSICOTICO RESIDUAL Y DE COMIENZO TARDIO	1	Morbidity
2019	Atlántico	Mujer	10	F119	TRASTORNOS MENTALES Y DEL COMPORTAMIENTO DEBIDOS AL USO DE OPIACEOS: TRASTORNO MENTAL Y DEL COMPORTAMIENTO, NO ESPECIFICADO	1	Morbidity
2019	Atlántico	Mujer	10	F109	TRASTORNOS MENTALES Y DEL COMPORTAMIENTO DEBIDOS AL USO DEL ALCOHOL: TRASTORNO MENTAL Y DEL COMPORTAMIENTO, NO ESPECIFICADO	1	Morbidity
2019	Atlántico	Mujer	10	F103	TRASTORNOS MENTALES Y DEL COMPORTAMIENTO DEBIDOS AL USO DEL ALCOHOL: ESTADO DE ABSTINENCIA	1	Morbidity
2019	Atlántico	Mujer	10	F102	TRASTORNOS MENTALES Y DEL COMPORTAMIENTO DEBIDOS AL USO DEL ALCOHOL: SINDROME DE DEPENDENCIA	1	Morbidity
2019	Atlántico	Mujer	10	F100	TRASTORNOS MENTALES Y DEL COMPORTAMIENTO DEBIDOS AL USO DEL ALCOHOL: INTOXICACION AGUDA	1	Morbidity
2019	Atlántico	Mujer	70	F167	TRASTORNOS MENTALES Y DEL COMPORTAMIENTO DEBIDOS AL USO DE ALUCINOGENOS: TRASTORNO PSICOTICO RESIDUAL Y DE COMIENZO TARDIO	1	Morbidity
2019	Atlántico	Mujer	70	F156	TRASTORNOS MENTALES Y DEL COMPORTAMIENTO DEBIDOS AL USO DE OTROS ESTIMULANTES, INCLUIDA LA CAFEINA: SINDROME AMNESICO	1	Morbidity
2019	Atlántico	Mujer	70	F154	TRASTORNOS MENTALES Y DEL COMPORTAMIENTO DEBIDOS AL USO DE OTROS ESTIMULANTES, INCLUIDA LA CAFEINA:. ESTADO DE ABSTINENCIA CON DELIRIO	1	Morbidity
2019	Atlántico	Mujer	70	F150	TRASTORNOS MENTALES Y DEL COMPORTAMIENTO DEBIDOS AL USO DE OTROS ESTIMULANTES, INCLUIDA LA CAFEINA: INTOXICACION AGUDA	1	Morbidity
2019	Atlántico	Mujer	70	F142	TRASTORNOS MENTALES Y DEL COMPORTAMIENTO DEBIDOS AL USO DE COCAINA: SINDROME DE DEPENDENCIA	1	Morbidity
2019	Atlántico	Mujer	70	F141	TRASTORNOS MENTALES Y DEL COMPORTAMIENTO DEBIDOS AL USO DE COCAINA: USO NOCIVO	1	Morbidity
2019	Atlántico	Mujer	70	F138	TRASTORNOS MENTALES Y DEL COMPORTAMIENTO DEBIDOS AL USO DE SEDANTES O HIPNOTICOS: OTROS TRASTORNOS MENTALES Y DEL COMPORTAMIENTO	1	Morbidity
2019	Atlántico	Mujer	70	F136	TRASTORNOS MENTALES Y DEL COMPORTAMIENTO DEBIDOS AL USO DE SEDANTES O HIPNOTICOS: SINDROME AMNESICO	1	Morbidity
2019	Atlántico	Mujer	70	F132	TRASTORNOS MENTALES Y DEL COMPORTAMIENTO DEBIDOS AL USO DE SEDANTES O HIPNOTICOS: SINDROME DE DEPENDENCIA	1	Morbidity
2019	Atlántico	Mujer	70	F131	TRASTORNOS MENTALES Y DEL COMPORTAMIENTO DEBIDOS AL USO DE SEDANTES O HIPNOTICOS: USO NOCIVO	1	Morbidity
2019	Atlántico	Mujer	70	F128	TRASTORNOS MENTALES Y DEL COMPORTAMIENTO DEBIDOS AL USO DE CANNABINOIDES: OTROS TRASTORNOS MENTALES Y DEL COMPORTAMIENTO	1	Morbidity
2019	Atlántico	Mujer	70	F127	TRASTORNOS MENTALES Y DEL COMPORTAMIENTO DEBIDOS AL USO DE CANNABINOIDES: TRASTORNO PSICOTICO RESIDUAL Y DE COMIENZO TARDIO	1	Morbidity
2019	Atlántico	Mujer	70	F124	TRASTORNOS MENTALES Y DEL COMPORTAMIENTO DEBIDOS AL USO DE CANNABINOIDES: ESTADO DE ABSTINENCIA CON DELIRIO	1	Morbidity
2019	Atlántico	Mujer	70	F109	TRASTORNOS MENTALES Y DEL COMPORTAMIENTO DEBIDOS AL USO DEL ALCOHOL: TRASTORNO MENTAL Y DEL COMPORTAMIENTO, NO ESPECIFICADO	1	Morbidity
2019	Atlántico	Mujer	70	F102	TRASTORNOS MENTALES Y DEL COMPORTAMIENTO DEBIDOS AL USO DEL ALCOHOL: SINDROME DE DEPENDENCIA	1	Morbidity
2019	Atlántico	Mujer	70	F100	TRASTORNOS MENTALES Y DEL COMPORTAMIENTO DEBIDOS AL USO DEL ALCOHOL: INTOXICACION AGUDA	1	Morbidity
2019	Atlántico	Mujer	69	F189	TRASTORNOS MENTALES Y DEL COMPORTAMIENTO DEBIDOS AL USO DE DISOLVENTES VOLATILES: TRASTORNO MENTAL Y DEL COMPORTAMIENTO, NO ESPECIFICADO	1	Morbidity
2019	Atlántico	Mujer	69	F185	TRASTORNOS MENTALES Y DEL COMPORTAMIENTO DEBIDOS AL USO DE DISOLVENTES VOLATILES: TRASTORNO PSICOTICO	1	Morbidity
2019	Atlántico	Mujer	69	F162	TRASTORNOS MENTALES Y DEL COMPORTAMIENTO DEBIDOS AL USO DE ALUCINOGENOS: SINDROME DE DEPENDENCIA	1	Morbidity
2019	Atlántico	Mujer	69	F155	TRASTORNOS MENTALES Y DEL COMPORTAMIENTO DEBIDOS AL USO DE OTROS ESTIMULANTES, INCLUIDA LA CAFEINA: TRASTORNO PSICOTICO	1	Morbidity
2019	Atlántico	Mujer	69	F152	TRASTORNOS MENTALES Y DEL COMPORTAMIENTO DEBIDOS AL USO DE OTROS ESTIMULANTES, INCLUIDA LA CAFEINA: SINDROME DE DEPENDENCIA	1	Morbidity
2019	Atlántico	Mujer	69	F143	TRASTORNOS MENTALES Y DEL COMPORTAMIENTO DEBIDOS AL USO DE COCAINA: ESTADO DE ABSTINENCIA	1	Morbidity
2019	Atlántico	Mujer	69	F140	TRASTORNOS MENTALES Y DEL COMPORTAMIENTO DEBIDOS AL USO DE COCAINA: INTOXICACION AGUDA	1	Morbidity
2019	Atlántico	Mujer	69	F127	TRASTORNOS MENTALES Y DEL COMPORTAMIENTO DEBIDOS AL USO DE CANNABINOIDES: TRASTORNO PSICOTICO RESIDUAL Y DE COMIENZO TARDIO	1	Morbidity
2019	Atlántico	Mujer	69	F123	TRASTORNOS MENTALES Y DEL COMPORTAMIENTO DEBIDOS AL USO DE CANNABINOIDES: ESTADO DE ABSTINENCIA	1	Morbidity
2019	Atlántico	Mujer	69	F119	TRASTORNOS MENTALES Y DEL COMPORTAMIENTO DEBIDOS AL USO DE OPIACEOS: TRASTORNO MENTAL Y DEL COMPORTAMIENTO, NO ESPECIFICADO	1	Morbidity
2019	Atlántico	Mujer	4	F187	TRASTORNOS MENTALES Y DEL COMPORTAMIENTO DEBIDOS AL USO DE DISOLVENTES VOLATILES: TRASTORNO PSICOTICO RESIDUAL Y DE COMIENZO TARDIO	1	Morbidity
2019	Atlántico	Mujer	4	F182	TRASTORNOS MENTALES Y DEL COMPORTAMIENTO DEBIDOS AL USO DE DISOLVENTES VOLATILES: SINDROME DE DEPENDENCIA	1	Morbidity
2019	Atlántico	Mujer	4	F181	TRASTORNOS MENTALES Y DEL COMPORTAMIENTO DEBIDOS AL USO DE DISOLVENTES VOLATILES: USO NOCIVO	1	Morbidity
2019	Atlántico	Mujer	4	F159	TRASTORNOS MENTALES Y DEL COMPORTAMIENTO DEBIDOS AL USO DE OTROS ESTIMULANTES, INCLUIDA LA CAFEINA: TRASTORNO MENTAL Y DEL COMPORTAMIENTO, NO ESPECIFICADO	1	Morbidity
2019	Atlántico	Mujer	4	F119	TRASTORNOS MENTALES Y DEL COMPORTAMIENTO DEBIDOS AL USO DE OPIACEOS: TRASTORNO MENTAL Y DEL COMPORTAMIENTO, NO ESPECIFICADO	1	Morbidity
2019	Atlántico	Mujer	5	F187	TRASTORNOS MENTALES Y DEL COMPORTAMIENTO DEBIDOS AL USO DE DISOLVENTES VOLATILES: TRASTORNO PSICOTICO RESIDUAL Y DE COMIENZO TARDIO	1	Morbidity
2019	Atlántico	Mujer	5	F182	TRASTORNOS MENTALES Y DEL COMPORTAMIENTO DEBIDOS AL USO DE DISOLVENTES VOLATILES: SINDROME DE DEPENDENCIA	1	Morbidity
2019	Atlántico	Mujer	5	F181	TRASTORNOS MENTALES Y DEL COMPORTAMIENTO DEBIDOS AL USO DE DISOLVENTES VOLATILES: USO NOCIVO	1	Morbidity
2019	Atlántico	Mujer	5	F180	TRASTORNOS MENTALES Y DEL COMPORTAMIENTO DEBIDOS AL USO DE DISOLVENTES VOLATILES: INTOXICACION AGUDA	1	Morbidity
2019	Atlántico	Mujer	5	F119	TRASTORNOS MENTALES Y DEL COMPORTAMIENTO DEBIDOS AL USO DE OPIACEOS: TRASTORNO MENTAL Y DEL COMPORTAMIENTO, NO ESPECIFICADO	1	Morbidity
2019	Atlántico	Mujer	5	F112	TRASTORNOS MENTALES Y DEL COMPORTAMIENTO DEBIDOS AL USO DE OPIACEOS: SINDROME DE DEPENDENCIA	1	Morbidity
2019	Atlántico	Mujer	5	F110	TRASTORNOS MENTALES Y DEL COMPORTAMIENTO DEBIDOS AL USO DE OPIACEOS: INTOXICACION AGUDA	1	Morbidity
2019	Atlántico	Mujer	5	F100	TRASTORNOS MENTALES Y DEL COMPORTAMIENTO DEBIDOS AL USO DEL ALCOHOL: INTOXICACION AGUDA	1	Morbidity
2019	Atlántico	Mujer	12	F189	TRASTORNOS MENTALES Y DEL COMPORTAMIENTO DEBIDOS AL USO DE DISOLVENTES VOLATILES: TRASTORNO MENTAL Y DEL COMPORTAMIENTO, NO ESPECIFICADO	1	Morbidity
2019	Atlántico	Mujer	12	F187	TRASTORNOS MENTALES Y DEL COMPORTAMIENTO DEBIDOS AL USO DE DISOLVENTES VOLATILES: TRASTORNO PSICOTICO RESIDUAL Y DE COMIENZO TARDIO	1	Morbidity
2019	Atlántico	Mujer	12	F180	TRASTORNOS MENTALES Y DEL COMPORTAMIENTO DEBIDOS AL USO DE DISOLVENTES VOLATILES: INTOXICACION AGUDA	1	Morbidity
2019	Atlántico	Mujer	12	F169	TRASTORNOS MENTALES Y DEL COMPORTAMIENTO DEBIDOS AL USO DE ALUCINOGENOS: TRASTORNO MENTAL Y DEL COMPORTAMIENTO, NO ESPECIFICADO	1	Morbidity
2019	Atlántico	Mujer	12	F166	TRASTORNOS MENTALES Y DEL COMPORTAMIENTO DEBIDOS AL USO DE ALUCINOGENOS: SINDROME AMNESICO	1	Morbidity
2019	Atlántico	Mujer	12	F160	TRASTORNOS MENTALES Y DEL COMPORTAMIENTO DEBIDOS AL USO DE ALUCINOGENOS: INTOXICACION AGUDA	1	Morbidity
2019	Atlántico	Mujer	12	F159	TRASTORNOS MENTALES Y DEL COMPORTAMIENTO DEBIDOS AL USO DE OTROS ESTIMULANTES, INCLUIDA LA CAFEINA: TRASTORNO MENTAL Y DEL COMPORTAMIENTO, NO ESPECIFICADO	1	Morbidity
2019	Atlántico	Mujer	12	F150	TRASTORNOS MENTALES Y DEL COMPORTAMIENTO DEBIDOS AL USO DE OTROS ESTIMULANTES, INCLUIDA LA CAFEINA: INTOXICACION AGUDA	1	Morbidity
2019	Atlántico	Mujer	12	F143	TRASTORNOS MENTALES Y DEL COMPORTAMIENTO DEBIDOS AL USO DE COCAINA: ESTADO DE ABSTINENCIA	1	Morbidity
2019	Atlántico	Mujer	12	F137	TRASTORNOS MENTALES Y DEL COMPORTAMIENTO DEBIDOS AL USO DE SEDANTES O HIPNOTICOS: TRASTORNO PSICOTICO RESIDUAL Y DE COMIENZO TARDIO	1	Morbidity
2019	Atlántico	Mujer	12	F135	TRASTORNOS MENTALES Y DEL COMPORTAMIENTO DEBIDOS AL USO DE SEDANTES O HIPNOTICOS: TRASTORNO PSICOTICO	1	Morbidity
2019	Atlántico	Mujer	12	F134	TRASTORNOS MENTALES Y DEL COMPORTAMIENTO DEBIDOS AL USO DE SEDANTES O HIPNOTICOS: ESTADO DE ABSTINENCIA CON DELIRIO	1	Morbidity
2019	Atlántico	Mujer	12	F132	TRASTORNOS MENTALES Y DEL COMPORTAMIENTO DEBIDOS AL USO DE SEDANTES O HIPNOTICOS: SINDROME DE DEPENDENCIA	1	Morbidity
2019	Atlántico	Mujer	12	F130	TRASTORNOS MENTALES Y DEL COMPORTAMIENTO DEBIDOS AL USO DE SEDANTES O HIPNOTICOS: INTOXICACION AGUDA	1	Morbidity
2019	Atlántico	Mujer	12	F129	TRASTORNOS MENTALES Y DEL COMPORTAMIENTO DEBIDOS AL USO DE CANNABINOIDES: TRASTORNO MENTAL Y DEL COMPORTAMIENTO, NO ESPECIFICADO	1	Morbidity
2019	Atlántico	Mujer	12	F122	TRASTORNOS MENTALES Y DEL COMPORTAMIENTO DEBIDOS AL USO DE CANNABINOIDES: SINDROME DE DEPENDENCIA	1	Morbidity
2019	Atlántico	Mujer	12	F119	TRASTORNOS MENTALES Y DEL COMPORTAMIENTO DEBIDOS AL USO DE OPIACEOS: TRASTORNO MENTAL Y DEL COMPORTAMIENTO, NO ESPECIFICADO	1	Morbidity
2019	Atlántico	Mujer	12	F110	TRASTORNOS MENTALES Y DEL COMPORTAMIENTO DEBIDOS AL USO DE OPIACEOS: INTOXICACION AGUDA	1	Morbidity
2019	Atlántico	Mujer	12	F101	TRASTORNOS MENTALES Y DEL COMPORTAMIENTO DEBIDOS AL USO DEL ALCOHOL: USO NOCIVO	1	Morbidity
2019	Atlántico	Mujer	64	F148	TRASTORNOS MENTALES Y DEL COMPORTAMIENTO DEBIDOS AL USO DE COCAINA: OTROS TRASTORNOS MENTALES Y DEL COMPORTAMIENTO	1	Morbidity
2019	Atlántico	Mujer	64	F135	TRASTORNOS MENTALES Y DEL COMPORTAMIENTO DEBIDOS AL USO DE SEDANTES O HIPNOTICOS: TRASTORNO PSICOTICO	1	Morbidity
2019	Atlántico	Mujer	64	F132	TRASTORNOS MENTALES Y DEL COMPORTAMIENTO DEBIDOS AL USO DE SEDANTES O HIPNOTICOS: SINDROME DE DEPENDENCIA	1	Morbidity
2019	Atlántico	Mujer	64	F131	TRASTORNOS MENTALES Y DEL COMPORTAMIENTO DEBIDOS AL USO DE SEDANTES O HIPNOTICOS: USO NOCIVO	1	Morbidity
2019	Atlántico	Mujer	64	F125	TRASTORNOS MENTALES Y DEL COMPORTAMIENTO DEBIDOS AL USO DE CANNABINOIDES: TRASTORNO PSICOTICO	1	Morbidity
2019	Atlántico	Mujer	64	F122	TRASTORNOS MENTALES Y DEL COMPORTAMIENTO DEBIDOS AL USO DE CANNABINOIDES: SINDROME DE DEPENDENCIA	1	Morbidity
2019	Atlántico	Mujer	64	F121	TRASTORNOS MENTALES Y DEL COMPORTAMIENTO DEBIDOS AL USO DE CANNABINOIDES: USO NOCIVO	1	Morbidity
2019	Atlántico	Mujer	64	F115	TRASTORNOS MENTALES Y DEL COMPORTAMIENTO DEBIDOS AL USO DE OPIACEOS: TRASTORNO PSICOTICO	1	Morbidity
2019	Atlántico	Mujer	64	F112	TRASTORNOS MENTALES Y DEL COMPORTAMIENTO DEBIDOS AL USO DE OPIACEOS: SINDROME DE DEPENDENCIA	1	Morbidity
2019	Atlántico	Mujer	64	F110	TRASTORNOS MENTALES Y DEL COMPORTAMIENTO DEBIDOS AL USO DE OPIACEOS: INTOXICACION AGUDA	1	Morbidity
2019	Atlántico	Mujer	64	F101	TRASTORNOS MENTALES Y DEL COMPORTAMIENTO DEBIDOS AL USO DEL ALCOHOL: USO NOCIVO	1	Morbidity
2019	Atlántico	Mujer	64	F100	TRASTORNOS MENTALES Y DEL COMPORTAMIENTO DEBIDOS AL USO DEL ALCOHOL: INTOXICACION AGUDA	1	Morbidity
2019	Atlántico	Mujer	43	F188	TRASTORNOS MENTALES Y DEL COMPORTAMIENTO DEBIDOS AL USO DE DISOLVENTES VOLATILES: OTROS TRASTORNOS MENTALES Y DEL COMPORTAMIENTO	1	Morbidity
2019	Atlántico	Mujer	43	F187	TRASTORNOS MENTALES Y DEL COMPORTAMIENTO DEBIDOS AL USO DE DISOLVENTES VOLATILES: TRASTORNO PSICOTICO RESIDUAL Y DE COMIENZO TARDIO	1	Morbidity
2019	Atlántico	Mujer	43	F184	TRASTORNOS MENTALES Y DEL COMPORTAMIENTO DEBIDOS AL USO DE DISOLVENTES VOLATILES: ESTADO DE ABSTINENCIA CON DELIRIO	1	Morbidity
2019	Atlántico	Mujer	43	F183	TRASTORNOS MENTALES Y DEL COMPORTAMIENTO DEBIDOS AL USO DE DISOLVENTES VOLATILES: ESTADO DE ABSTINENCIA	1	Morbidity
2019	Atlántico	Mujer	43	F169	TRASTORNOS MENTALES Y DEL COMPORTAMIENTO DEBIDOS AL USO DE ALUCINOGENOS: TRASTORNO MENTAL Y DEL COMPORTAMIENTO, NO ESPECIFICADO	1	Morbidity
2019	Atlántico	Mujer	43	F168	TRASTORNOS MENTALES Y DEL COMPORTAMIENTO DEBIDOS AL USO DE ALUCINOGENOS: OTROS TRASTORNOS MENTALES Y DEL COMPORTAMIENTO	1	Morbidity
2019	Atlántico	Mujer	43	F161	TRASTORNOS MENTALES Y DEL COMPORTAMIENTO DEBIDOS AL USO DE ALUCINOGENOS: USO NOCIVO	1	Morbidity
2019	Atlántico	Mujer	43	F154	TRASTORNOS MENTALES Y DEL COMPORTAMIENTO DEBIDOS AL USO DE OTROS ESTIMULANTES, INCLUIDA LA CAFEINA:. ESTADO DE ABSTINENCIA CON DELIRIO	1	Morbidity
2019	Atlántico	Mujer	43	F149	TRASTORNOS MENTALES Y DEL COMPORTAMIENTO DEBIDOS AL USO DE COCAINA: TRASTORNO MENTAL Y DEL COMPORTAMIENTO, NO ESPECIFICADO	1	Morbidity
2019	Atlántico	Mujer	43	F148	TRASTORNOS MENTALES Y DEL COMPORTAMIENTO DEBIDOS AL USO DE COCAINA: OTROS TRASTORNOS MENTALES Y DEL COMPORTAMIENTO	1	Morbidity
2019	Atlántico	Mujer	43	F138	TRASTORNOS MENTALES Y DEL COMPORTAMIENTO DEBIDOS AL USO DE SEDANTES O HIPNOTICOS: OTROS TRASTORNOS MENTALES Y DEL COMPORTAMIENTO	1	Morbidity
2019	Atlántico	Mujer	43	F129	TRASTORNOS MENTALES Y DEL COMPORTAMIENTO DEBIDOS AL USO DE CANNABINOIDES: TRASTORNO MENTAL Y DEL COMPORTAMIENTO, NO ESPECIFICADO	1	Morbidity
2019	Atlántico	Mujer	43	F127	TRASTORNOS MENTALES Y DEL COMPORTAMIENTO DEBIDOS AL USO DE CANNABINOIDES: TRASTORNO PSICOTICO RESIDUAL Y DE COMIENZO TARDIO	1	Morbidity
2019	Atlántico	Mujer	43	F126	TRASTORNOS MENTALES Y DEL COMPORTAMIENTO DEBIDOS AL USO DE CANNABINOIDES: SINDROME AMNESICO	1	Morbidity
2019	Atlántico	Mujer	43	F121	TRASTORNOS MENTALES Y DEL COMPORTAMIENTO DEBIDOS AL USO DE CANNABINOIDES: USO NOCIVO	1	Morbidity
2019	Atlántico	Mujer	43	F119	TRASTORNOS MENTALES Y DEL COMPORTAMIENTO DEBIDOS AL USO DE OPIACEOS: TRASTORNO MENTAL Y DEL COMPORTAMIENTO, NO ESPECIFICADO	1	Morbidity
2019	Atlántico	Mujer	43	F117	TRASTORNOS MENTALES Y DEL COMPORTAMIENTO DEBIDOS AL USO DE OPIACEOS: TRASTORNO PSICOTICO RESIDUAL Y DE COMIENZO TARDIO	1	Morbidity
2019	Atlántico	Mujer	43	F116	TRASTORNOS MENTALES Y DEL COMPORTAMIENTO DEBIDOS AL USO DE OPIACEOS: SINDROME AMNESICO	1	Morbidity
2019	Atlántico	Mujer	43	F115	TRASTORNOS MENTALES Y DEL COMPORTAMIENTO DEBIDOS AL USO DE OPIACEOS: TRASTORNO PSICOTICO	1	Morbidity
2019	Atlántico	Mujer	43	F113	TRASTORNOS MENTALES Y DEL COMPORTAMIENTO DEBIDOS AL USO DE OPIACEOS: ESTADO DE ABSTINENCIA	1	Morbidity
2019	Atlántico	Mujer	43	F112	TRASTORNOS MENTALES Y DEL COMPORTAMIENTO DEBIDOS AL USO DE OPIACEOS: SINDROME DE DEPENDENCIA	1	Morbidity
2019	Atlántico	Mujer	43	F109	TRASTORNOS MENTALES Y DEL COMPORTAMIENTO DEBIDOS AL USO DEL ALCOHOL: TRASTORNO MENTAL Y DEL COMPORTAMIENTO, NO ESPECIFICADO	1	Morbidity
2019	Atlántico	Mujer	43	F104	TRASTORNOS MENTALES Y DEL COMPORTAMIENTO DEBIDOS AL USO DEL ALCOHOL: ESTADO DE ABSTINENCIA CON DELIRIO	1	Morbidity
2019	Atlántico	Mujer	43	F100	TRASTORNOS MENTALES Y DEL COMPORTAMIENTO DEBIDOS AL USO DEL ALCOHOL: INTOXICACION AGUDA	1	Morbidity
2019	Atlántico	Mujer	63	F188	TRASTORNOS MENTALES Y DEL COMPORTAMIENTO DEBIDOS AL USO DE DISOLVENTES VOLATILES: OTROS TRASTORNOS MENTALES Y DEL COMPORTAMIENTO	1	Morbidity
2019	Atlántico	Mujer	63	F185	TRASTORNOS MENTALES Y DEL COMPORTAMIENTO DEBIDOS AL USO DE DISOLVENTES VOLATILES: TRASTORNO PSICOTICO	1	Morbidity
2019	Atlántico	Mujer	63	F163	TRASTORNOS MENTALES Y DEL COMPORTAMIENTO DEBIDOS AL USO DE ALUCINOGENOS: ESTADO DE ABSTINENCIA	1	Morbidity
2019	Atlántico	Mujer	63	F161	TRASTORNOS MENTALES Y DEL COMPORTAMIENTO DEBIDOS AL USO DE ALUCINOGENOS: USO NOCIVO	1	Morbidity
2019	Atlántico	Mujer	63	F159	TRASTORNOS MENTALES Y DEL COMPORTAMIENTO DEBIDOS AL USO DE OTROS ESTIMULANTES, INCLUIDA LA CAFEINA: TRASTORNO MENTAL Y DEL COMPORTAMIENTO, NO ESPECIFICADO	1	Morbidity
2019	Atlántico	Mujer	63	F158	TRASTORNOS MENTALES Y DEL COMPORTAMIENTO DEBIDOS AL USO DE OTROS ESTIMULANTES, INCLUIDA LA CAFEINA: OTROS TRASTORNOS MENTALES Y DEL COMPORTAMIENTO	1	Morbidity
2019	Atlántico	Mujer	63	F154	TRASTORNOS MENTALES Y DEL COMPORTAMIENTO DEBIDOS AL USO DE OTROS ESTIMULANTES, INCLUIDA LA CAFEINA:. ESTADO DE ABSTINENCIA CON DELIRIO	1	Morbidity
2019	Atlántico	Mujer	63	F153	TRASTORNOS MENTALES Y DEL COMPORTAMIENTO DEBIDOS AL USO DE OTROS ESTIMULANTES, INCLUIDA LA CAFEINA: ESTADO DE ABSTINENCIA	1	Morbidity
2019	Atlántico	Mujer	63	F151	TRASTORNOS MENTALES Y DEL COMPORTAMIENTO DEBIDOS AL USO DE OTROS ESTIMULANTES, INCLUIDA LA CAFEINA: USO NOCIVO	1	Morbidity
2019	Atlántico	Mujer	63	F138	TRASTORNOS MENTALES Y DEL COMPORTAMIENTO DEBIDOS AL USO DE SEDANTES O HIPNOTICOS: OTROS TRASTORNOS MENTALES Y DEL COMPORTAMIENTO	1	Morbidity
2019	Atlántico	Mujer	63	F132	TRASTORNOS MENTALES Y DEL COMPORTAMIENTO DEBIDOS AL USO DE SEDANTES O HIPNOTICOS: SINDROME DE DEPENDENCIA	1	Morbidity
2019	Atlántico	Mujer	63	F130	TRASTORNOS MENTALES Y DEL COMPORTAMIENTO DEBIDOS AL USO DE SEDANTES O HIPNOTICOS: INTOXICACION AGUDA	1	Morbidity
2019	Atlántico	Mujer	63	F127	TRASTORNOS MENTALES Y DEL COMPORTAMIENTO DEBIDOS AL USO DE CANNABINOIDES: TRASTORNO PSICOTICO RESIDUAL Y DE COMIENZO TARDIO	1	Morbidity
2019	Atlántico	Mujer	63	F126	TRASTORNOS MENTALES Y DEL COMPORTAMIENTO DEBIDOS AL USO DE CANNABINOIDES: SINDROME AMNESICO	1	Morbidity
2019	Atlántico	Mujer	63	F119	TRASTORNOS MENTALES Y DEL COMPORTAMIENTO DEBIDOS AL USO DE OPIACEOS: TRASTORNO MENTAL Y DEL COMPORTAMIENTO, NO ESPECIFICADO	1	Morbidity
2019	Atlántico	Mujer	63	F118	TRASTORNOS MENTALES Y DEL COMPORTAMIENTO DEBIDOS AL USO DE OPIACEOS: OTROS TRASTORNOS MENTALES Y DEL COMPORTAMIENTO	1	Morbidity
2019	Atlántico	Mujer	63	F110	TRASTORNOS MENTALES Y DEL COMPORTAMIENTO DEBIDOS AL USO DE OPIACEOS: INTOXICACION AGUDA	1	Morbidity
2019	Atlántico	Mujer	63	F107	TRASTORNOS MENTALES Y DEL COMPORTAMIENTO DEBIDOS AL USO DEL ALCOHOL: TRASTORNO PSICOTICO RESIDUAL Y DE COMIENZO TARDIO	1	Morbidity
2019	Atlántico	Mujer	63	F105	TRASTORNOS MENTALES Y DEL COMPORTAMIENTO DEBIDOS AL USO DEL ALCOHOL: TRASTORNO PSICOTICO	1	Morbidity
2019	Atlántico	Mujer	63	F103	TRASTORNOS MENTALES Y DEL COMPORTAMIENTO DEBIDOS AL USO DEL ALCOHOL: ESTADO DE ABSTINENCIA	1	Morbidity
2019	Atlántico	Mujer	34	F188	TRASTORNOS MENTALES Y DEL COMPORTAMIENTO DEBIDOS AL USO DE DISOLVENTES VOLATILES: OTROS TRASTORNOS MENTALES Y DEL COMPORTAMIENTO	1	Morbidity
2019	Atlántico	Mujer	34	F185	TRASTORNOS MENTALES Y DEL COMPORTAMIENTO DEBIDOS AL USO DE DISOLVENTES VOLATILES: TRASTORNO PSICOTICO	1	Morbidity
2019	Atlántico	Mujer	34	F165	TRASTORNOS MENTALES Y DEL COMPORTAMIENTO DEBIDOS AL USO DE ALUCINOGENOS: TRASTORNO PSICOTICO	1	Morbidity
2019	Atlántico	Mujer	34	F162	TRASTORNOS MENTALES Y DEL COMPORTAMIENTO DEBIDOS AL USO DE ALUCINOGENOS: SINDROME DE DEPENDENCIA	1	Morbidity
2019	Atlántico	Mujer	34	F156	TRASTORNOS MENTALES Y DEL COMPORTAMIENTO DEBIDOS AL USO DE OTROS ESTIMULANTES, INCLUIDA LA CAFEINA: SINDROME AMNESICO	1	Morbidity
2019	Atlántico	Mujer	34	F149	TRASTORNOS MENTALES Y DEL COMPORTAMIENTO DEBIDOS AL USO DE COCAINA: TRASTORNO MENTAL Y DEL COMPORTAMIENTO, NO ESPECIFICADO	1	Morbidity
2019	Atlántico	Mujer	34	F147	TRASTORNOS MENTALES Y DEL COMPORTAMIENTO DEBIDOS AL USO DE COCAINA: TRASTORNO PSICOTICO RESIDUAL Y DE COMIENZO TARDIO	1	Morbidity
2019	Atlántico	Mujer	34	F144	TRASTORNOS MENTALES Y DEL COMPORTAMIENTO DEBIDOS AL USO DE COCAINA: ESTADO DE ABSTINENCIA CON DELIRIO	1	Morbidity
2019	Atlántico	Mujer	34	F120	TRASTORNOS MENTALES Y DEL COMPORTAMIENTO DEBIDOS AL USO DE CANNABINOIDES: INTOXICACION AGUDA	1	Morbidity
2019	Atlántico	Mujer	34	F118	TRASTORNOS MENTALES Y DEL COMPORTAMIENTO DEBIDOS AL USO DE OPIACEOS: OTROS TRASTORNOS MENTALES Y DEL COMPORTAMIENTO	1	Morbidity
2019	Atlántico	Mujer	34	F116	TRASTORNOS MENTALES Y DEL COMPORTAMIENTO DEBIDOS AL USO DE OPIACEOS: SINDROME AMNESICO	1	Morbidity
2019	Atlántico	Mujer	34	F114	TRASTORNOS MENTALES Y DEL COMPORTAMIENTO DEBIDOS AL USO DE OPIACEOS: ESTADO DE ABSTINENCIA CON DELIRIO	1	Morbidity
2019	Atlántico	Mujer	34	F112	TRASTORNOS MENTALES Y DEL COMPORTAMIENTO DEBIDOS AL USO DE OPIACEOS: SINDROME DE DEPENDENCIA	1	Morbidity
2019	Atlántico	Mujer	34	F109	TRASTORNOS MENTALES Y DEL COMPORTAMIENTO DEBIDOS AL USO DEL ALCOHOL: TRASTORNO MENTAL Y DEL COMPORTAMIENTO, NO ESPECIFICADO	1	Morbidity
2019	Atlántico	Mujer	34	F108	TRASTORNOS MENTALES Y DEL COMPORTAMIENTO DEBIDOS AL USO DEL ALCOHOL: OTROS TRASTORNOS MENTALES Y DEL COMPORTAMIENTO	1	Morbidity
2019	Atlántico	Mujer	34	F100	TRASTORNOS MENTALES Y DEL COMPORTAMIENTO DEBIDOS AL USO DEL ALCOHOL: INTOXICACION AGUDA	1	Morbidity
2019	Atlántico	Mujer	62	F186	TRASTORNOS MENTALES Y DEL COMPORTAMIENTO DEBIDOS AL USO DE DISOLVENTES VOLATILES: SINDROME AMNESICO	1	Morbidity
2019	Atlántico	Mujer	62	F141	TRASTORNOS MENTALES Y DEL COMPORTAMIENTO DEBIDOS AL USO DE COCAINA: USO NOCIVO	1	Morbidity
2019	Atlántico	Mujer	62	F133	TRASTORNOS MENTALES Y DEL COMPORTAMIENTO DEBIDOS AL USO DE SEDANTES O HIPNOTICOS: ESTADO DE ABSTINENCIA	1	Morbidity
2019	Atlántico	Mujer	62	F124	TRASTORNOS MENTALES Y DEL COMPORTAMIENTO DEBIDOS AL USO DE CANNABINOIDES: ESTADO DE ABSTINENCIA CON DELIRIO	1	Morbidity
2019	Atlántico	Mujer	62	F115	TRASTORNOS MENTALES Y DEL COMPORTAMIENTO DEBIDOS AL USO DE OPIACEOS: TRASTORNO PSICOTICO	1	Morbidity
2019	Atlántico	Mujer	62	F114	TRASTORNOS MENTALES Y DEL COMPORTAMIENTO DEBIDOS AL USO DE OPIACEOS: ESTADO DE ABSTINENCIA CON DELIRIO	1	Morbidity
2019	Atlántico	Mujer	62	F112	TRASTORNOS MENTALES Y DEL COMPORTAMIENTO DEBIDOS AL USO DE OPIACEOS: SINDROME DE DEPENDENCIA	1	Morbidity
2019	Atlántico	Mujer	62	F111	TRASTORNOS MENTALES Y DEL COMPORTAMIENTO DEBIDOS AL USO DE OPIACEOS: USO NOCIVO	1	Morbidity
2019	Atlántico	Mujer	62	F109	TRASTORNOS MENTALES Y DEL COMPORTAMIENTO DEBIDOS AL USO DEL ALCOHOL: TRASTORNO MENTAL Y DEL COMPORTAMIENTO, NO ESPECIFICADO	1	Morbidity
2019	Atlántico	Mujer	62	F104	TRASTORNOS MENTALES Y DEL COMPORTAMIENTO DEBIDOS AL USO DEL ALCOHOL: ESTADO DE ABSTINENCIA CON DELIRIO	1	Morbidity
2019	Atlántico	Mujer	61	F189	TRASTORNOS MENTALES Y DEL COMPORTAMIENTO DEBIDOS AL USO DE DISOLVENTES VOLATILES: TRASTORNO MENTAL Y DEL COMPORTAMIENTO, NO ESPECIFICADO	1	Morbidity
2019	Atlántico	Mujer	61	F183	TRASTORNOS MENTALES Y DEL COMPORTAMIENTO DEBIDOS AL USO DE DISOLVENTES VOLATILES: ESTADO DE ABSTINENCIA	1	Morbidity
2019	Atlántico	Mujer	61	F181	TRASTORNOS MENTALES Y DEL COMPORTAMIENTO DEBIDOS AL USO DE DISOLVENTES VOLATILES: USO NOCIVO	1	Morbidity
2019	Atlántico	Mujer	61	F168	TRASTORNOS MENTALES Y DEL COMPORTAMIENTO DEBIDOS AL USO DE ALUCINOGENOS: OTROS TRASTORNOS MENTALES Y DEL COMPORTAMIENTO	1	Morbidity
2019	Atlántico	Mujer	61	F166	TRASTORNOS MENTALES Y DEL COMPORTAMIENTO DEBIDOS AL USO DE ALUCINOGENOS: SINDROME AMNESICO	1	Morbidity
2019	Atlántico	Mujer	61	F158	TRASTORNOS MENTALES Y DEL COMPORTAMIENTO DEBIDOS AL USO DE OTROS ESTIMULANTES, INCLUIDA LA CAFEINA: OTROS TRASTORNOS MENTALES Y DEL COMPORTAMIENTO	1	Morbidity
2019	Atlántico	Mujer	61	F157	TRASTORNOS MENTALES Y DEL COMPORTAMIENTO DEBIDOS AL USO DE OTROS ESTIMULANTES, INCLUIDA LA CAFEINA: TRASTORNO PSICOTICO RESIDUAL Y DE COMIENZO TARDIO	1	Morbidity
2019	Atlántico	Mujer	61	F154	TRASTORNOS MENTALES Y DEL COMPORTAMIENTO DEBIDOS AL USO DE OTROS ESTIMULANTES, INCLUIDA LA CAFEINA:. ESTADO DE ABSTINENCIA CON DELIRIO	1	Morbidity
2019	Atlántico	Mujer	61	F153	TRASTORNOS MENTALES Y DEL COMPORTAMIENTO DEBIDOS AL USO DE OTROS ESTIMULANTES, INCLUIDA LA CAFEINA: ESTADO DE ABSTINENCIA	1	Morbidity
2019	Atlántico	Mujer	61	F148	TRASTORNOS MENTALES Y DEL COMPORTAMIENTO DEBIDOS AL USO DE COCAINA: OTROS TRASTORNOS MENTALES Y DEL COMPORTAMIENTO	1	Morbidity
2019	Atlántico	Mujer	61	F146	TRASTORNOS MENTALES Y DEL COMPORTAMIENTO DEBIDOS AL USO DE COCAINA: SINDROME AMNESICO	1	Morbidity
2019	Atlántico	Mujer	61	F138	TRASTORNOS MENTALES Y DEL COMPORTAMIENTO DEBIDOS AL USO DE SEDANTES O HIPNOTICOS: OTROS TRASTORNOS MENTALES Y DEL COMPORTAMIENTO	1	Morbidity
2019	Atlántico	Mujer	61	F136	TRASTORNOS MENTALES Y DEL COMPORTAMIENTO DEBIDOS AL USO DE SEDANTES O HIPNOTICOS: SINDROME AMNESICO	1	Morbidity
2019	Atlántico	Mujer	61	F131	TRASTORNOS MENTALES Y DEL COMPORTAMIENTO DEBIDOS AL USO DE SEDANTES O HIPNOTICOS: USO NOCIVO	1	Morbidity
2019	Atlántico	Mujer	61	F121	TRASTORNOS MENTALES Y DEL COMPORTAMIENTO DEBIDOS AL USO DE CANNABINOIDES: USO NOCIVO	1	Morbidity
2019	Atlántico	Mujer	61	F120	TRASTORNOS MENTALES Y DEL COMPORTAMIENTO DEBIDOS AL USO DE CANNABINOIDES: INTOXICACION AGUDA	1	Morbidity
2019	Atlántico	Mujer	61	F116	TRASTORNOS MENTALES Y DEL COMPORTAMIENTO DEBIDOS AL USO DE OPIACEOS: SINDROME AMNESICO	1	Morbidity
2019	Atlántico	Mujer	61	F112	TRASTORNOS MENTALES Y DEL COMPORTAMIENTO DEBIDOS AL USO DE OPIACEOS: SINDROME DE DEPENDENCIA	1	Morbidity
2019	Atlántico	Mujer	61	F111	TRASTORNOS MENTALES Y DEL COMPORTAMIENTO DEBIDOS AL USO DE OPIACEOS: USO NOCIVO	1	Morbidity
2019	Atlántico	Mujer	61	F105	TRASTORNOS MENTALES Y DEL COMPORTAMIENTO DEBIDOS AL USO DEL ALCOHOL: TRASTORNO PSICOTICO	1	Morbidity
2019	Atlántico	Mujer	59	F184	TRASTORNOS MENTALES Y DEL COMPORTAMIENTO DEBIDOS AL USO DE DISOLVENTES VOLATILES: ESTADO DE ABSTINENCIA CON DELIRIO	1	Morbidity
2019	Atlántico	Mujer	59	F167	TRASTORNOS MENTALES Y DEL COMPORTAMIENTO DEBIDOS AL USO DE ALUCINOGENOS: TRASTORNO PSICOTICO RESIDUAL Y DE COMIENZO TARDIO	1	Morbidity
2019	Atlántico	Mujer	59	F165	TRASTORNOS MENTALES Y DEL COMPORTAMIENTO DEBIDOS AL USO DE ALUCINOGENOS: TRASTORNO PSICOTICO	1	Morbidity
2019	Atlántico	Mujer	59	F163	TRASTORNOS MENTALES Y DEL COMPORTAMIENTO DEBIDOS AL USO DE ALUCINOGENOS: ESTADO DE ABSTINENCIA	1	Morbidity
2019	Atlántico	Mujer	59	F162	TRASTORNOS MENTALES Y DEL COMPORTAMIENTO DEBIDOS AL USO DE ALUCINOGENOS: SINDROME DE DEPENDENCIA	1	Morbidity
2019	Atlántico	Mujer	59	F158	TRASTORNOS MENTALES Y DEL COMPORTAMIENTO DEBIDOS AL USO DE OTROS ESTIMULANTES, INCLUIDA LA CAFEINA: OTROS TRASTORNOS MENTALES Y DEL COMPORTAMIENTO	1	Morbidity
2019	Atlántico	Mujer	59	F153	TRASTORNOS MENTALES Y DEL COMPORTAMIENTO DEBIDOS AL USO DE OTROS ESTIMULANTES, INCLUIDA LA CAFEINA: ESTADO DE ABSTINENCIA	1	Morbidity
2019	Atlántico	Mujer	59	F152	TRASTORNOS MENTALES Y DEL COMPORTAMIENTO DEBIDOS AL USO DE OTROS ESTIMULANTES, INCLUIDA LA CAFEINA: SINDROME DE DEPENDENCIA	1	Morbidity
2019	Atlántico	Mujer	59	F145	TRASTORNOS MENTALES Y DEL COMPORTAMIENTO DEBIDOS AL USO DE COCAINA: TRASTORNO PSICOTICO	1	Morbidity
2019	Atlántico	Mujer	59	F142	TRASTORNOS MENTALES Y DEL COMPORTAMIENTO DEBIDOS AL USO DE COCAINA: SINDROME DE DEPENDENCIA	1	Morbidity
2019	Atlántico	Mujer	59	F133	TRASTORNOS MENTALES Y DEL COMPORTAMIENTO DEBIDOS AL USO DE SEDANTES O HIPNOTICOS: ESTADO DE ABSTINENCIA	1	Morbidity
2019	Atlántico	Mujer	59	F131	TRASTORNOS MENTALES Y DEL COMPORTAMIENTO DEBIDOS AL USO DE SEDANTES O HIPNOTICOS: USO NOCIVO	1	Morbidity
2019	Atlántico	Mujer	59	F129	TRASTORNOS MENTALES Y DEL COMPORTAMIENTO DEBIDOS AL USO DE CANNABINOIDES: TRASTORNO MENTAL Y DEL COMPORTAMIENTO, NO ESPECIFICADO	1	Morbidity
2019	Atlántico	Mujer	59	F119	TRASTORNOS MENTALES Y DEL COMPORTAMIENTO DEBIDOS AL USO DE OPIACEOS: TRASTORNO MENTAL Y DEL COMPORTAMIENTO, NO ESPECIFICADO	1	Morbidity
2019	Atlántico	Mujer	59	F117	TRASTORNOS MENTALES Y DEL COMPORTAMIENTO DEBIDOS AL USO DE OPIACEOS: TRASTORNO PSICOTICO RESIDUAL Y DE COMIENZO TARDIO	1	Morbidity
2019	Atlántico	Mujer	59	F113	TRASTORNOS MENTALES Y DEL COMPORTAMIENTO DEBIDOS AL USO DE OPIACEOS: ESTADO DE ABSTINENCIA	1	Morbidity
2019	Atlántico	Mujer	59	F108	TRASTORNOS MENTALES Y DEL COMPORTAMIENTO DEBIDOS AL USO DEL ALCOHOL: OTROS TRASTORNOS MENTALES Y DEL COMPORTAMIENTO	1	Morbidity
2019	Atlántico	Mujer	59	F103	TRASTORNOS MENTALES Y DEL COMPORTAMIENTO DEBIDOS AL USO DEL ALCOHOL: ESTADO DE ABSTINENCIA	1	Morbidity
2019	Atlántico	Mujer	22	F166	TRASTORNOS MENTALES Y DEL COMPORTAMIENTO DEBIDOS AL USO DE ALUCINOGENOS: SINDROME AMNESICO	1	Morbidity
2019	Atlántico	Mujer	22	F160	TRASTORNOS MENTALES Y DEL COMPORTAMIENTO DEBIDOS AL USO DE ALUCINOGENOS: INTOXICACION AGUDA	1	Morbidity
2019	Atlántico	Mujer	22	F158	TRASTORNOS MENTALES Y DEL COMPORTAMIENTO DEBIDOS AL USO DE OTROS ESTIMULANTES, INCLUIDA LA CAFEINA: OTROS TRASTORNOS MENTALES Y DEL COMPORTAMIENTO	1	Morbidity
2019	Atlántico	Mujer	22	F153	TRASTORNOS MENTALES Y DEL COMPORTAMIENTO DEBIDOS AL USO DE OTROS ESTIMULANTES, INCLUIDA LA CAFEINA: ESTADO DE ABSTINENCIA	1	Morbidity
2019	Atlántico	Mujer	22	F147	TRASTORNOS MENTALES Y DEL COMPORTAMIENTO DEBIDOS AL USO DE COCAINA: TRASTORNO PSICOTICO RESIDUAL Y DE COMIENZO TARDIO	1	Morbidity
2019	Atlántico	Mujer	22	F146	TRASTORNOS MENTALES Y DEL COMPORTAMIENTO DEBIDOS AL USO DE COCAINA: SINDROME AMNESICO	1	Morbidity
2019	Atlántico	Mujer	22	F138	TRASTORNOS MENTALES Y DEL COMPORTAMIENTO DEBIDOS AL USO DE SEDANTES O HIPNOTICOS: OTROS TRASTORNOS MENTALES Y DEL COMPORTAMIENTO	1	Morbidity
2019	Atlántico	Mujer	22	F130	TRASTORNOS MENTALES Y DEL COMPORTAMIENTO DEBIDOS AL USO DE SEDANTES O HIPNOTICOS: INTOXICACION AGUDA	1	Morbidity
2019	Atlántico	Mujer	22	F127	TRASTORNOS MENTALES Y DEL COMPORTAMIENTO DEBIDOS AL USO DE CANNABINOIDES: TRASTORNO PSICOTICO RESIDUAL Y DE COMIENZO TARDIO	1	Morbidity
2019	Atlántico	Mujer	22	F124	TRASTORNOS MENTALES Y DEL COMPORTAMIENTO DEBIDOS AL USO DE CANNABINOIDES: ESTADO DE ABSTINENCIA CON DELIRIO	1	Morbidity
2019	Atlántico	Mujer	22	F120	TRASTORNOS MENTALES Y DEL COMPORTAMIENTO DEBIDOS AL USO DE CANNABINOIDES: INTOXICACION AGUDA	1	Morbidity
2019	Atlántico	Mujer	22	F116	TRASTORNOS MENTALES Y DEL COMPORTAMIENTO DEBIDOS AL USO DE OPIACEOS: SINDROME AMNESICO	1	Morbidity
2019	Atlántico	Mujer	22	F115	TRASTORNOS MENTALES Y DEL COMPORTAMIENTO DEBIDOS AL USO DE OPIACEOS: TRASTORNO PSICOTICO	1	Morbidity
2019	Atlántico	Mujer	22	F110	TRASTORNOS MENTALES Y DEL COMPORTAMIENTO DEBIDOS AL USO DE OPIACEOS: INTOXICACION AGUDA	1	Morbidity
2019	Atlántico	Mujer	22	F109	TRASTORNOS MENTALES Y DEL COMPORTAMIENTO DEBIDOS AL USO DEL ALCOHOL: TRASTORNO MENTAL Y DEL COMPORTAMIENTO, NO ESPECIFICADO	1	Morbidity
2019	Atlántico	Mujer	22	F108	TRASTORNOS MENTALES Y DEL COMPORTAMIENTO DEBIDOS AL USO DEL ALCOHOL: OTROS TRASTORNOS MENTALES Y DEL COMPORTAMIENTO	1	Morbidity
2019	Atlántico	Mujer	22	F101	TRASTORNOS MENTALES Y DEL COMPORTAMIENTO DEBIDOS AL USO DEL ALCOHOL: USO NOCIVO	1	Morbidity
2019	Atlántico	Mujer	46	F189	TRASTORNOS MENTALES Y DEL COMPORTAMIENTO DEBIDOS AL USO DE DISOLVENTES VOLATILES: TRASTORNO MENTAL Y DEL COMPORTAMIENTO, NO ESPECIFICADO	1	Morbidity
2019	Atlántico	Mujer	46	F181	TRASTORNOS MENTALES Y DEL COMPORTAMIENTO DEBIDOS AL USO DE DISOLVENTES VOLATILES: USO NOCIVO	1	Morbidity
2019	Atlántico	Mujer	46	F165	TRASTORNOS MENTALES Y DEL COMPORTAMIENTO DEBIDOS AL USO DE ALUCINOGENOS: TRASTORNO PSICOTICO	1	Morbidity
2019	Atlántico	Mujer	46	F160	TRASTORNOS MENTALES Y DEL COMPORTAMIENTO DEBIDOS AL USO DE ALUCINOGENOS: INTOXICACION AGUDA	1	Morbidity
2019	Atlántico	Mujer	46	F156	TRASTORNOS MENTALES Y DEL COMPORTAMIENTO DEBIDOS AL USO DE OTROS ESTIMULANTES, INCLUIDA LA CAFEINA: SINDROME AMNESICO	1	Morbidity
2019	Atlántico	Mujer	46	F150	TRASTORNOS MENTALES Y DEL COMPORTAMIENTO DEBIDOS AL USO DE OTROS ESTIMULANTES, INCLUIDA LA CAFEINA: INTOXICACION AGUDA	1	Morbidity
2019	Atlántico	Mujer	46	F138	TRASTORNOS MENTALES Y DEL COMPORTAMIENTO DEBIDOS AL USO DE SEDANTES O HIPNOTICOS: OTROS TRASTORNOS MENTALES Y DEL COMPORTAMIENTO	1	Morbidity
2019	Atlántico	Mujer	46	F129	TRASTORNOS MENTALES Y DEL COMPORTAMIENTO DEBIDOS AL USO DE CANNABINOIDES: TRASTORNO MENTAL Y DEL COMPORTAMIENTO, NO ESPECIFICADO	1	Morbidity
2019	Atlántico	Mujer	46	F125	TRASTORNOS MENTALES Y DEL COMPORTAMIENTO DEBIDOS AL USO DE CANNABINOIDES: TRASTORNO PSICOTICO	1	Morbidity
2019	Atlántico	Mujer	46	F114	TRASTORNOS MENTALES Y DEL COMPORTAMIENTO DEBIDOS AL USO DE OPIACEOS: ESTADO DE ABSTINENCIA CON DELIRIO	1	Morbidity
2019	Atlántico	Mujer	46	F112	TRASTORNOS MENTALES Y DEL COMPORTAMIENTO DEBIDOS AL USO DE OPIACEOS: SINDROME DE DEPENDENCIA	1	Morbidity
2019	Atlántico	Mujer	46	F111	TRASTORNOS MENTALES Y DEL COMPORTAMIENTO DEBIDOS AL USO DE OPIACEOS: USO NOCIVO	1	Morbidity
2019	Atlántico	Mujer	46	F109	TRASTORNOS MENTALES Y DEL COMPORTAMIENTO DEBIDOS AL USO DEL ALCOHOL: TRASTORNO MENTAL Y DEL COMPORTAMIENTO, NO ESPECIFICADO	1	Morbidity
2019	Atlántico	Mujer	46	F105	TRASTORNOS MENTALES Y DEL COMPORTAMIENTO DEBIDOS AL USO DEL ALCOHOL: TRASTORNO PSICOTICO	1	Morbidity
2019	Atlántico	Mujer	46	F102	TRASTORNOS MENTALES Y DEL COMPORTAMIENTO DEBIDOS AL USO DEL ALCOHOL: SINDROME DE DEPENDENCIA	1	Morbidity
2019	Atlántico	Mujer	44	F188	TRASTORNOS MENTALES Y DEL COMPORTAMIENTO DEBIDOS AL USO DE DISOLVENTES VOLATILES: OTROS TRASTORNOS MENTALES Y DEL COMPORTAMIENTO	1	Morbidity
2019	Atlántico	Mujer	44	F183	TRASTORNOS MENTALES Y DEL COMPORTAMIENTO DEBIDOS AL USO DE DISOLVENTES VOLATILES: ESTADO DE ABSTINENCIA	1	Morbidity
2019	Atlántico	Mujer	44	F180	TRASTORNOS MENTALES Y DEL COMPORTAMIENTO DEBIDOS AL USO DE DISOLVENTES VOLATILES: INTOXICACION AGUDA	1	Morbidity
2019	Atlántico	Mujer	44	F169	TRASTORNOS MENTALES Y DEL COMPORTAMIENTO DEBIDOS AL USO DE ALUCINOGENOS: TRASTORNO MENTAL Y DEL COMPORTAMIENTO, NO ESPECIFICADO	1	Morbidity
2019	Atlántico	Mujer	44	F161	TRASTORNOS MENTALES Y DEL COMPORTAMIENTO DEBIDOS AL USO DE ALUCINOGENOS: USO NOCIVO	1	Morbidity
2019	Atlántico	Mujer	44	F155	TRASTORNOS MENTALES Y DEL COMPORTAMIENTO DEBIDOS AL USO DE OTROS ESTIMULANTES, INCLUIDA LA CAFEINA: TRASTORNO PSICOTICO	1	Morbidity
2019	Atlántico	Mujer	44	F154	TRASTORNOS MENTALES Y DEL COMPORTAMIENTO DEBIDOS AL USO DE OTROS ESTIMULANTES, INCLUIDA LA CAFEINA:. ESTADO DE ABSTINENCIA CON DELIRIO	1	Morbidity
2019	Atlántico	Mujer	44	F136	TRASTORNOS MENTALES Y DEL COMPORTAMIENTO DEBIDOS AL USO DE SEDANTES O HIPNOTICOS: SINDROME AMNESICO	1	Morbidity
2019	Atlántico	Mujer	44	F130	TRASTORNOS MENTALES Y DEL COMPORTAMIENTO DEBIDOS AL USO DE SEDANTES O HIPNOTICOS: INTOXICACION AGUDA	1	Morbidity
2019	Atlántico	Mujer	44	F128	TRASTORNOS MENTALES Y DEL COMPORTAMIENTO DEBIDOS AL USO DE CANNABINOIDES: OTROS TRASTORNOS MENTALES Y DEL COMPORTAMIENTO	1	Morbidity
2019	Atlántico	Mujer	44	F127	TRASTORNOS MENTALES Y DEL COMPORTAMIENTO DEBIDOS AL USO DE CANNABINOIDES: TRASTORNO PSICOTICO RESIDUAL Y DE COMIENZO TARDIO	1	Morbidity
2019	Atlántico	Mujer	44	F124	TRASTORNOS MENTALES Y DEL COMPORTAMIENTO DEBIDOS AL USO DE CANNABINOIDES: ESTADO DE ABSTINENCIA CON DELIRIO	1	Morbidity
2019	Atlántico	Mujer	44	F120	TRASTORNOS MENTALES Y DEL COMPORTAMIENTO DEBIDOS AL USO DE CANNABINOIDES: INTOXICACION AGUDA	1	Morbidity
2019	Atlántico	Mujer	44	F119	TRASTORNOS MENTALES Y DEL COMPORTAMIENTO DEBIDOS AL USO DE OPIACEOS: TRASTORNO MENTAL Y DEL COMPORTAMIENTO, NO ESPECIFICADO	1	Morbidity
2019	Atlántico	Mujer	44	F118	TRASTORNOS MENTALES Y DEL COMPORTAMIENTO DEBIDOS AL USO DE OPIACEOS: OTROS TRASTORNOS MENTALES Y DEL COMPORTAMIENTO	1	Morbidity
2019	Atlántico	Mujer	44	F105	TRASTORNOS MENTALES Y DEL COMPORTAMIENTO DEBIDOS AL USO DEL ALCOHOL: TRASTORNO PSICOTICO	1	Morbidity
2019	Atlántico	Mujer	44	F101	TRASTORNOS MENTALES Y DEL COMPORTAMIENTO DEBIDOS AL USO DEL ALCOHOL: USO NOCIVO	1	Morbidity
2019	Atlántico	Mujer	25	F185	TRASTORNOS MENTALES Y DEL COMPORTAMIENTO DEBIDOS AL USO DE DISOLVENTES VOLATILES: TRASTORNO PSICOTICO	1	Morbidity
2019	Atlántico	Mujer	25	F161	TRASTORNOS MENTALES Y DEL COMPORTAMIENTO DEBIDOS AL USO DE ALUCINOGENOS: USO NOCIVO	1	Morbidity
2019	Atlántico	Mujer	25	F160	TRASTORNOS MENTALES Y DEL COMPORTAMIENTO DEBIDOS AL USO DE ALUCINOGENOS: INTOXICACION AGUDA	1	Morbidity
2019	Atlántico	Mujer	25	F155	TRASTORNOS MENTALES Y DEL COMPORTAMIENTO DEBIDOS AL USO DE OTROS ESTIMULANTES, INCLUIDA LA CAFEINA: TRASTORNO PSICOTICO	1	Morbidity
2019	Atlántico	Mujer	25	F154	TRASTORNOS MENTALES Y DEL COMPORTAMIENTO DEBIDOS AL USO DE OTROS ESTIMULANTES, INCLUIDA LA CAFEINA:. ESTADO DE ABSTINENCIA CON DELIRIO	1	Morbidity
2019	Atlántico	Mujer	25	F150	TRASTORNOS MENTALES Y DEL COMPORTAMIENTO DEBIDOS AL USO DE OTROS ESTIMULANTES, INCLUIDA LA CAFEINA: INTOXICACION AGUDA	1	Morbidity
2019	Atlántico	Mujer	25	F148	TRASTORNOS MENTALES Y DEL COMPORTAMIENTO DEBIDOS AL USO DE COCAINA: OTROS TRASTORNOS MENTALES Y DEL COMPORTAMIENTO	1	Morbidity
2019	Atlántico	Mujer	25	F142	TRASTORNOS MENTALES Y DEL COMPORTAMIENTO DEBIDOS AL USO DE COCAINA: SINDROME DE DEPENDENCIA	1	Morbidity
2019	Atlántico	Mujer	25	F141	TRASTORNOS MENTALES Y DEL COMPORTAMIENTO DEBIDOS AL USO DE COCAINA: USO NOCIVO	1	Morbidity
2019	Atlántico	Mujer	25	F136	TRASTORNOS MENTALES Y DEL COMPORTAMIENTO DEBIDOS AL USO DE SEDANTES O HIPNOTICOS: SINDROME AMNESICO	1	Morbidity
2019	Atlántico	Mujer	25	F134	TRASTORNOS MENTALES Y DEL COMPORTAMIENTO DEBIDOS AL USO DE SEDANTES O HIPNOTICOS: ESTADO DE ABSTINENCIA CON DELIRIO	1	Morbidity
2019	Atlántico	Mujer	25	F110	TRASTORNOS MENTALES Y DEL COMPORTAMIENTO DEBIDOS AL USO DE OPIACEOS: INTOXICACION AGUDA	1	Morbidity
2019	Atlántico	Mujer	25	F109	TRASTORNOS MENTALES Y DEL COMPORTAMIENTO DEBIDOS AL USO DEL ALCOHOL: TRASTORNO MENTAL Y DEL COMPORTAMIENTO, NO ESPECIFICADO	1	Morbidity
2019	Atlántico	Mujer	25	F106	TRASTORNOS MENTALES Y DEL COMPORTAMIENTO DEBIDOS AL USO DEL ALCOHOL: SINDROME AMNESICO	1	Morbidity
2019	Atlántico	Mujer	16	F185	TRASTORNOS MENTALES Y DEL COMPORTAMIENTO DEBIDOS AL USO DE DISOLVENTES VOLATILES: TRASTORNO PSICOTICO	1	Morbidity
2019	Atlántico	Mujer	16	F180	TRASTORNOS MENTALES Y DEL COMPORTAMIENTO DEBIDOS AL USO DE DISOLVENTES VOLATILES: INTOXICACION AGUDA	1	Morbidity
2019	Atlántico	Mujer	16	F168	TRASTORNOS MENTALES Y DEL COMPORTAMIENTO DEBIDOS AL USO DE ALUCINOGENOS: OTROS TRASTORNOS MENTALES Y DEL COMPORTAMIENTO	1	Morbidity
2019	Atlántico	Mujer	16	F165	TRASTORNOS MENTALES Y DEL COMPORTAMIENTO DEBIDOS AL USO DE ALUCINOGENOS: TRASTORNO PSICOTICO	1	Morbidity
2019	Atlántico	Mujer	16	F163	TRASTORNOS MENTALES Y DEL COMPORTAMIENTO DEBIDOS AL USO DE ALUCINOGENOS: ESTADO DE ABSTINENCIA	1	Morbidity
2019	Atlántico	Mujer	16	F161	TRASTORNOS MENTALES Y DEL COMPORTAMIENTO DEBIDOS AL USO DE ALUCINOGENOS: USO NOCIVO	1	Morbidity
2019	Atlántico	Mujer	16	F159	TRASTORNOS MENTALES Y DEL COMPORTAMIENTO DEBIDOS AL USO DE OTROS ESTIMULANTES, INCLUIDA LA CAFEINA: TRASTORNO MENTAL Y DEL COMPORTAMIENTO, NO ESPECIFICADO	1	Morbidity
2019	Atlántico	Mujer	16	F156	TRASTORNOS MENTALES Y DEL COMPORTAMIENTO DEBIDOS AL USO DE OTROS ESTIMULANTES, INCLUIDA LA CAFEINA: SINDROME AMNESICO	1	Morbidity
2019	Atlántico	Mujer	16	F152	TRASTORNOS MENTALES Y DEL COMPORTAMIENTO DEBIDOS AL USO DE OTROS ESTIMULANTES, INCLUIDA LA CAFEINA: SINDROME DE DEPENDENCIA	1	Morbidity
2019	Atlántico	Mujer	16	F151	TRASTORNOS MENTALES Y DEL COMPORTAMIENTO DEBIDOS AL USO DE OTROS ESTIMULANTES, INCLUIDA LA CAFEINA: USO NOCIVO	1	Morbidity
2019	Atlántico	Mujer	16	F147	TRASTORNOS MENTALES Y DEL COMPORTAMIENTO DEBIDOS AL USO DE COCAINA: TRASTORNO PSICOTICO RESIDUAL Y DE COMIENZO TARDIO	1	Morbidity
2019	Atlántico	Mujer	16	F139	TRASTORNOS MENTALES Y DEL COMPORTAMIENTO DEBIDOS AL USO DE SEDANTES O HIPNOTICOS: TRASTORNO MENTAL Y DEL COMPORTAMIENTO, NO ESPECIFICADO	1	Morbidity
2019	Atlántico	Mujer	16	F142	TRASTORNOS MENTALES Y DEL COMPORTAMIENTO DEBIDOS AL USO DE COCAINA: SINDROME DE DEPENDENCIA	1	Morbidity
2019	Atlántico	Mujer	16	F136	TRASTORNOS MENTALES Y DEL COMPORTAMIENTO DEBIDOS AL USO DE SEDANTES O HIPNOTICOS: SINDROME AMNESICO	1	Morbidity
2019	Atlántico	Mujer	16	F122	TRASTORNOS MENTALES Y DEL COMPORTAMIENTO DEBIDOS AL USO DE CANNABINOIDES: SINDROME DE DEPENDENCIA	1	Morbidity
2019	Atlántico	Mujer	16	F120	TRASTORNOS MENTALES Y DEL COMPORTAMIENTO DEBIDOS AL USO DE CANNABINOIDES: INTOXICACION AGUDA	1	Morbidity
2019	Atlántico	Mujer	16	F113	TRASTORNOS MENTALES Y DEL COMPORTAMIENTO DEBIDOS AL USO DE OPIACEOS: ESTADO DE ABSTINENCIA	1	Morbidity
2019	Atlántico	Mujer	16	F111	TRASTORNOS MENTALES Y DEL COMPORTAMIENTO DEBIDOS AL USO DE OPIACEOS: USO NOCIVO	1	Morbidity
2019	Atlántico	Mujer	16	F106	TRASTORNOS MENTALES Y DEL COMPORTAMIENTO DEBIDOS AL USO DEL ALCOHOL: SINDROME AMNESICO	1	Morbidity
2019	Atlántico	Mujer	16	F101	TRASTORNOS MENTALES Y DEL COMPORTAMIENTO DEBIDOS AL USO DEL ALCOHOL: USO NOCIVO	1	Morbidity
2019	Atlántico	Mujer	14	F188	TRASTORNOS MENTALES Y DEL COMPORTAMIENTO DEBIDOS AL USO DE DISOLVENTES VOLATILES: OTROS TRASTORNOS MENTALES Y DEL COMPORTAMIENTO	1	Morbidity
2019	Atlántico	Mujer	14	F187	TRASTORNOS MENTALES Y DEL COMPORTAMIENTO DEBIDOS AL USO DE DISOLVENTES VOLATILES: TRASTORNO PSICOTICO RESIDUAL Y DE COMIENZO TARDIO	1	Morbidity
2019	Atlántico	Mujer	14	F182	TRASTORNOS MENTALES Y DEL COMPORTAMIENTO DEBIDOS AL USO DE DISOLVENTES VOLATILES: SINDROME DE DEPENDENCIA	1	Morbidity
2019	Atlántico	Mujer	14	F180	TRASTORNOS MENTALES Y DEL COMPORTAMIENTO DEBIDOS AL USO DE DISOLVENTES VOLATILES: INTOXICACION AGUDA	1	Morbidity
2019	Atlántico	Mujer	14	F169	TRASTORNOS MENTALES Y DEL COMPORTAMIENTO DEBIDOS AL USO DE ALUCINOGENOS: TRASTORNO MENTAL Y DEL COMPORTAMIENTO, NO ESPECIFICADO	1	Morbidity
2019	Atlántico	Mujer	14	F168	TRASTORNOS MENTALES Y DEL COMPORTAMIENTO DEBIDOS AL USO DE ALUCINOGENOS: OTROS TRASTORNOS MENTALES Y DEL COMPORTAMIENTO	1	Morbidity
2019	Atlántico	Mujer	14	F167	TRASTORNOS MENTALES Y DEL COMPORTAMIENTO DEBIDOS AL USO DE ALUCINOGENOS: TRASTORNO PSICOTICO RESIDUAL Y DE COMIENZO TARDIO	1	Morbidity
2019	Atlántico	Mujer	14	F165	TRASTORNOS MENTALES Y DEL COMPORTAMIENTO DEBIDOS AL USO DE ALUCINOGENOS: TRASTORNO PSICOTICO	1	Morbidity
2019	Atlántico	Mujer	14	F161	TRASTORNOS MENTALES Y DEL COMPORTAMIENTO DEBIDOS AL USO DE ALUCINOGENOS: USO NOCIVO	1	Morbidity
2019	Atlántico	Mujer	14	F157	TRASTORNOS MENTALES Y DEL COMPORTAMIENTO DEBIDOS AL USO DE OTROS ESTIMULANTES, INCLUIDA LA CAFEINA: TRASTORNO PSICOTICO RESIDUAL Y DE COMIENZO TARDIO	1	Morbidity
2019	Atlántico	Mujer	14	F152	TRASTORNOS MENTALES Y DEL COMPORTAMIENTO DEBIDOS AL USO DE OTROS ESTIMULANTES, INCLUIDA LA CAFEINA: SINDROME DE DEPENDENCIA	1	Morbidity
2019	Atlántico	Mujer	14	F142	TRASTORNOS MENTALES Y DEL COMPORTAMIENTO DEBIDOS AL USO DE COCAINA: SINDROME DE DEPENDENCIA	1	Morbidity
2019	Atlántico	Mujer	14	F141	TRASTORNOS MENTALES Y DEL COMPORTAMIENTO DEBIDOS AL USO DE COCAINA: USO NOCIVO	1	Morbidity
2019	Atlántico	Mujer	14	F134	TRASTORNOS MENTALES Y DEL COMPORTAMIENTO DEBIDOS AL USO DE SEDANTES O HIPNOTICOS: ESTADO DE ABSTINENCIA CON DELIRIO	1	Morbidity
2019	Atlántico	Mujer	14	F131	TRASTORNOS MENTALES Y DEL COMPORTAMIENTO DEBIDOS AL USO DE SEDANTES O HIPNOTICOS: USO NOCIVO	1	Morbidity
2019	Atlántico	Mujer	14	F123	TRASTORNOS MENTALES Y DEL COMPORTAMIENTO DEBIDOS AL USO DE CANNABINOIDES: ESTADO DE ABSTINENCIA	1	Morbidity
2019	Atlántico	Mujer	14	F118	TRASTORNOS MENTALES Y DEL COMPORTAMIENTO DEBIDOS AL USO DE OPIACEOS: OTROS TRASTORNOS MENTALES Y DEL COMPORTAMIENTO	1	Morbidity
2019	Atlántico	Mujer	14	F117	TRASTORNOS MENTALES Y DEL COMPORTAMIENTO DEBIDOS AL USO DE OPIACEOS: TRASTORNO PSICOTICO RESIDUAL Y DE COMIENZO TARDIO	1	Morbidity
2019	Atlántico	Mujer	14	F114	TRASTORNOS MENTALES Y DEL COMPORTAMIENTO DEBIDOS AL USO DE OPIACEOS: ESTADO DE ABSTINENCIA CON DELIRIO	1	Morbidity
2019	Atlántico	Mujer	14	F111	TRASTORNOS MENTALES Y DEL COMPORTAMIENTO DEBIDOS AL USO DE OPIACEOS: USO NOCIVO	1	Morbidity
2019	Atlántico	Mujer	14	F107	TRASTORNOS MENTALES Y DEL COMPORTAMIENTO DEBIDOS AL USO DEL ALCOHOL: TRASTORNO PSICOTICO RESIDUAL Y DE COMIENZO TARDIO	1	Morbidity
2019	Atlántico	Mujer	14	F104	TRASTORNOS MENTALES Y DEL COMPORTAMIENTO DEBIDOS AL USO DEL ALCOHOL: ESTADO DE ABSTINENCIA CON DELIRIO	1	Morbidity
2019	Atlántico	Mujer	14	F100	TRASTORNOS MENTALES Y DEL COMPORTAMIENTO DEBIDOS AL USO DEL ALCOHOL: INTOXICACION AGUDA	1	Morbidity
2019	Atlántico	Mujer	0.5	F189	TRASTORNOS MENTALES Y DEL COMPORTAMIENTO DEBIDOS AL USO DE DISOLVENTES VOLATILES: TRASTORNO MENTAL Y DEL COMPORTAMIENTO, NO ESPECIFICADO	1	Morbidity
2019	Atlántico	Mujer	0.5	F187	TRASTORNOS MENTALES Y DEL COMPORTAMIENTO DEBIDOS AL USO DE DISOLVENTES VOLATILES: TRASTORNO PSICOTICO RESIDUAL Y DE COMIENZO TARDIO	1	Morbidity
2019	Atlántico	Mujer	0.5	F184	TRASTORNOS MENTALES Y DEL COMPORTAMIENTO DEBIDOS AL USO DE DISOLVENTES VOLATILES: ESTADO DE ABSTINENCIA CON DELIRIO	1	Morbidity
2019	Atlántico	Mujer	0.5	F163	TRASTORNOS MENTALES Y DEL COMPORTAMIENTO DEBIDOS AL USO DE ALUCINOGENOS: ESTADO DE ABSTINENCIA	1	Morbidity
2019	Atlántico	Mujer	0.5	F150	TRASTORNOS MENTALES Y DEL COMPORTAMIENTO DEBIDOS AL USO DE OTROS ESTIMULANTES, INCLUIDA LA CAFEINA: INTOXICACION AGUDA	1	Morbidity
2019	Atlántico	Mujer	0.5	F144	TRASTORNOS MENTALES Y DEL COMPORTAMIENTO DEBIDOS AL USO DE COCAINA: ESTADO DE ABSTINENCIA CON DELIRIO	1	Morbidity
2019	Atlántico	Mujer	0.5	F126	TRASTORNOS MENTALES Y DEL COMPORTAMIENTO DEBIDOS AL USO DE CANNABINOIDES: SINDROME AMNESICO	1	Morbidity
2019	Atlántico	Mujer	0.5	F122	TRASTORNOS MENTALES Y DEL COMPORTAMIENTO DEBIDOS AL USO DE CANNABINOIDES: SINDROME DE DEPENDENCIA	1	Morbidity
2019	Atlántico	Mujer	0.5	F120	TRASTORNOS MENTALES Y DEL COMPORTAMIENTO DEBIDOS AL USO DE CANNABINOIDES: INTOXICACION AGUDA	1	Morbidity
2019	Atlántico	Mujer	0.5	F112	TRASTORNOS MENTALES Y DEL COMPORTAMIENTO DEBIDOS AL USO DE OPIACEOS: SINDROME DE DEPENDENCIA	1	Morbidity
2019	Atlántico	Mujer	0.5	F110	TRASTORNOS MENTALES Y DEL COMPORTAMIENTO DEBIDOS AL USO DE OPIACEOS: INTOXICACION AGUDA	1	Morbidity
2019	Atlántico	Mujer	47	F189	TRASTORNOS MENTALES Y DEL COMPORTAMIENTO DEBIDOS AL USO DE DISOLVENTES VOLATILES: TRASTORNO MENTAL Y DEL COMPORTAMIENTO, NO ESPECIFICADO	1	Morbidity
2019	Atlántico	Mujer	47	F184	TRASTORNOS MENTALES Y DEL COMPORTAMIENTO DEBIDOS AL USO DE DISOLVENTES VOLATILES: ESTADO DE ABSTINENCIA CON DELIRIO	1	Morbidity
2019	Atlántico	Mujer	47	F183	TRASTORNOS MENTALES Y DEL COMPORTAMIENTO DEBIDOS AL USO DE DISOLVENTES VOLATILES: ESTADO DE ABSTINENCIA	1	Morbidity
2019	Atlántico	Mujer	47	F169	TRASTORNOS MENTALES Y DEL COMPORTAMIENTO DEBIDOS AL USO DE ALUCINOGENOS: TRASTORNO MENTAL Y DEL COMPORTAMIENTO, NO ESPECIFICADO	1	Morbidity
2019	Atlántico	Mujer	47	F161	TRASTORNOS MENTALES Y DEL COMPORTAMIENTO DEBIDOS AL USO DE ALUCINOGENOS: USO NOCIVO	1	Morbidity
2019	Atlántico	Mujer	47	F154	TRASTORNOS MENTALES Y DEL COMPORTAMIENTO DEBIDOS AL USO DE OTROS ESTIMULANTES, INCLUIDA LA CAFEINA:. ESTADO DE ABSTINENCIA CON DELIRIO	1	Morbidity
2019	Atlántico	Mujer	47	F152	TRASTORNOS MENTALES Y DEL COMPORTAMIENTO DEBIDOS AL USO DE OTROS ESTIMULANTES, INCLUIDA LA CAFEINA: SINDROME DE DEPENDENCIA	1	Morbidity
2019	Atlántico	Mujer	47	F145	TRASTORNOS MENTALES Y DEL COMPORTAMIENTO DEBIDOS AL USO DE COCAINA: TRASTORNO PSICOTICO	1	Morbidity
2019	Atlántico	Mujer	47	F139	TRASTORNOS MENTALES Y DEL COMPORTAMIENTO DEBIDOS AL USO DE SEDANTES O HIPNOTICOS: TRASTORNO MENTAL Y DEL COMPORTAMIENTO, NO ESPECIFICADO	1	Morbidity
2019	Atlántico	Mujer	47	F142	TRASTORNOS MENTALES Y DEL COMPORTAMIENTO DEBIDOS AL USO DE COCAINA: SINDROME DE DEPENDENCIA	1	Morbidity
2019	Atlántico	Mujer	47	F135	TRASTORNOS MENTALES Y DEL COMPORTAMIENTO DEBIDOS AL USO DE SEDANTES O HIPNOTICOS: TRASTORNO PSICOTICO	1	Morbidity
2019	Atlántico	Mujer	47	F133	TRASTORNOS MENTALES Y DEL COMPORTAMIENTO DEBIDOS AL USO DE SEDANTES O HIPNOTICOS: ESTADO DE ABSTINENCIA	1	Morbidity
2019	Atlántico	Mujer	47	F129	TRASTORNOS MENTALES Y DEL COMPORTAMIENTO DEBIDOS AL USO DE CANNABINOIDES: TRASTORNO MENTAL Y DEL COMPORTAMIENTO, NO ESPECIFICADO	1	Morbidity
2019	Atlántico	Mujer	47	F124	TRASTORNOS MENTALES Y DEL COMPORTAMIENTO DEBIDOS AL USO DE CANNABINOIDES: ESTADO DE ABSTINENCIA CON DELIRIO	1	Morbidity
2019	Atlántico	Mujer	47	F122	TRASTORNOS MENTALES Y DEL COMPORTAMIENTO DEBIDOS AL USO DE CANNABINOIDES: SINDROME DE DEPENDENCIA	1	Morbidity
2019	Atlántico	Mujer	47	F116	TRASTORNOS MENTALES Y DEL COMPORTAMIENTO DEBIDOS AL USO DE OPIACEOS: SINDROME AMNESICO	1	Morbidity
2019	Atlántico	Mujer	47	F113	TRASTORNOS MENTALES Y DEL COMPORTAMIENTO DEBIDOS AL USO DE OPIACEOS: ESTADO DE ABSTINENCIA	1	Morbidity
2019	Atlántico	Mujer	47	F111	TRASTORNOS MENTALES Y DEL COMPORTAMIENTO DEBIDOS AL USO DE OPIACEOS: USO NOCIVO	1	Morbidity
2019	Atlántico	Mujer	47	F106	TRASTORNOS MENTALES Y DEL COMPORTAMIENTO DEBIDOS AL USO DEL ALCOHOL: SINDROME AMNESICO	1	Morbidity
2019	Atlántico	Mujer	47	F101	TRASTORNOS MENTALES Y DEL COMPORTAMIENTO DEBIDOS AL USO DEL ALCOHOL: USO NOCIVO	1	Morbidity
2019	Atlántico	Mujer	27	F188	TRASTORNOS MENTALES Y DEL COMPORTAMIENTO DEBIDOS AL USO DE DISOLVENTES VOLATILES: OTROS TRASTORNOS MENTALES Y DEL COMPORTAMIENTO	1	Morbidity
2019	Atlántico	Mujer	27	F183	TRASTORNOS MENTALES Y DEL COMPORTAMIENTO DEBIDOS AL USO DE DISOLVENTES VOLATILES: ESTADO DE ABSTINENCIA	1	Morbidity
2019	Atlántico	Mujer	27	F164	TRASTORNOS MENTALES Y DEL COMPORTAMIENTO DEBIDOS AL USO DE ALUCINOGENOS: ESTADO DE ABSTINENCIA CON DELIRIO	1	Morbidity
2019	Atlántico	Mujer	27	F163	TRASTORNOS MENTALES Y DEL COMPORTAMIENTO DEBIDOS AL USO DE ALUCINOGENOS: ESTADO DE ABSTINENCIA	1	Morbidity
2019	Atlántico	Mujer	27	F160	TRASTORNOS MENTALES Y DEL COMPORTAMIENTO DEBIDOS AL USO DE ALUCINOGENOS: INTOXICACION AGUDA	1	Morbidity
2019	Atlántico	Mujer	27	F153	TRASTORNOS MENTALES Y DEL COMPORTAMIENTO DEBIDOS AL USO DE OTROS ESTIMULANTES, INCLUIDA LA CAFEINA: ESTADO DE ABSTINENCIA	1	Morbidity
2019	Atlántico	Mujer	27	F152	TRASTORNOS MENTALES Y DEL COMPORTAMIENTO DEBIDOS AL USO DE OTROS ESTIMULANTES, INCLUIDA LA CAFEINA: SINDROME DE DEPENDENCIA	1	Morbidity
2019	Atlántico	Mujer	27	F150	TRASTORNOS MENTALES Y DEL COMPORTAMIENTO DEBIDOS AL USO DE OTROS ESTIMULANTES, INCLUIDA LA CAFEINA: INTOXICACION AGUDA	1	Morbidity
2019	Atlántico	Mujer	27	F144	TRASTORNOS MENTALES Y DEL COMPORTAMIENTO DEBIDOS AL USO DE COCAINA: ESTADO DE ABSTINENCIA CON DELIRIO	1	Morbidity
2019	Atlántico	Mujer	27	F142	TRASTORNOS MENTALES Y DEL COMPORTAMIENTO DEBIDOS AL USO DE COCAINA: SINDROME DE DEPENDENCIA	1	Morbidity
2019	Atlántico	Mujer	27	F141	TRASTORNOS MENTALES Y DEL COMPORTAMIENTO DEBIDOS AL USO DE COCAINA: USO NOCIVO	1	Morbidity
2019	Atlántico	Mujer	27	F140	TRASTORNOS MENTALES Y DEL COMPORTAMIENTO DEBIDOS AL USO DE COCAINA: INTOXICACION AGUDA	1	Morbidity
2019	Atlántico	Mujer	27	F136	TRASTORNOS MENTALES Y DEL COMPORTAMIENTO DEBIDOS AL USO DE SEDANTES O HIPNOTICOS: SINDROME AMNESICO	1	Morbidity
2019	Atlántico	Mujer	27	F134	TRASTORNOS MENTALES Y DEL COMPORTAMIENTO DEBIDOS AL USO DE SEDANTES O HIPNOTICOS: ESTADO DE ABSTINENCIA CON DELIRIO	1	Morbidity
2019	Atlántico	Mujer	27	F132	TRASTORNOS MENTALES Y DEL COMPORTAMIENTO DEBIDOS AL USO DE SEDANTES O HIPNOTICOS: SINDROME DE DEPENDENCIA	1	Morbidity
2019	Atlántico	Mujer	27	F131	TRASTORNOS MENTALES Y DEL COMPORTAMIENTO DEBIDOS AL USO DE SEDANTES O HIPNOTICOS: USO NOCIVO	1	Morbidity
2019	Atlántico	Mujer	27	F127	TRASTORNOS MENTALES Y DEL COMPORTAMIENTO DEBIDOS AL USO DE CANNABINOIDES: TRASTORNO PSICOTICO RESIDUAL Y DE COMIENZO TARDIO	1	Morbidity
2019	Atlántico	Mujer	27	F120	TRASTORNOS MENTALES Y DEL COMPORTAMIENTO DEBIDOS AL USO DE CANNABINOIDES: INTOXICACION AGUDA	1	Morbidity
2019	Atlántico	Mujer	27	F117	TRASTORNOS MENTALES Y DEL COMPORTAMIENTO DEBIDOS AL USO DE OPIACEOS: TRASTORNO PSICOTICO RESIDUAL Y DE COMIENZO TARDIO	1	Morbidity
2019	Atlántico	Mujer	27	F115	TRASTORNOS MENTALES Y DEL COMPORTAMIENTO DEBIDOS AL USO DE OPIACEOS: TRASTORNO PSICOTICO	1	Morbidity
2019	Atlántico	Mujer	27	F113	TRASTORNOS MENTALES Y DEL COMPORTAMIENTO DEBIDOS AL USO DE OPIACEOS: ESTADO DE ABSTINENCIA	1	Morbidity
2019	Atlántico	Mujer	27	F110	TRASTORNOS MENTALES Y DEL COMPORTAMIENTO DEBIDOS AL USO DE OPIACEOS: INTOXICACION AGUDA	1	Morbidity
2019	Atlántico	Mujer	27	F109	TRASTORNOS MENTALES Y DEL COMPORTAMIENTO DEBIDOS AL USO DEL ALCOHOL: TRASTORNO MENTAL Y DEL COMPORTAMIENTO, NO ESPECIFICADO	1	Morbidity
2019	Atlántico	Mujer	27	F102	TRASTORNOS MENTALES Y DEL COMPORTAMIENTO DEBIDOS AL USO DEL ALCOHOL: SINDROME DE DEPENDENCIA	1	Morbidity
2019	Atlántico	Mujer	27	F100	TRASTORNOS MENTALES Y DEL COMPORTAMIENTO DEBIDOS AL USO DEL ALCOHOL: INTOXICACION AGUDA	1	Morbidity
2019	Atlántico	Mujer	26	F184	TRASTORNOS MENTALES Y DEL COMPORTAMIENTO DEBIDOS AL USO DE DISOLVENTES VOLATILES: ESTADO DE ABSTINENCIA CON DELIRIO	1	Morbidity
2019	Atlántico	Mujer	26	F182	TRASTORNOS MENTALES Y DEL COMPORTAMIENTO DEBIDOS AL USO DE DISOLVENTES VOLATILES: SINDROME DE DEPENDENCIA	1	Morbidity
2019	Atlántico	Mujer	26	F181	TRASTORNOS MENTALES Y DEL COMPORTAMIENTO DEBIDOS AL USO DE DISOLVENTES VOLATILES: USO NOCIVO	1	Morbidity
2019	Atlántico	Mujer	26	F168	TRASTORNOS MENTALES Y DEL COMPORTAMIENTO DEBIDOS AL USO DE ALUCINOGENOS: OTROS TRASTORNOS MENTALES Y DEL COMPORTAMIENTO	1	Morbidity
2019	Atlántico	Mujer	26	F167	TRASTORNOS MENTALES Y DEL COMPORTAMIENTO DEBIDOS AL USO DE ALUCINOGENOS: TRASTORNO PSICOTICO RESIDUAL Y DE COMIENZO TARDIO	1	Morbidity
2019	Atlántico	Mujer	26	F163	TRASTORNOS MENTALES Y DEL COMPORTAMIENTO DEBIDOS AL USO DE ALUCINOGENOS: ESTADO DE ABSTINENCIA	1	Morbidity
2019	Atlántico	Mujer	26	F159	TRASTORNOS MENTALES Y DEL COMPORTAMIENTO DEBIDOS AL USO DE OTROS ESTIMULANTES, INCLUIDA LA CAFEINA: TRASTORNO MENTAL Y DEL COMPORTAMIENTO, NO ESPECIFICADO	1	Morbidity
2019	Atlántico	Mujer	26	F144	TRASTORNOS MENTALES Y DEL COMPORTAMIENTO DEBIDOS AL USO DE COCAINA: ESTADO DE ABSTINENCIA CON DELIRIO	1	Morbidity
2019	Atlántico	Mujer	26	F140	TRASTORNOS MENTALES Y DEL COMPORTAMIENTO DEBIDOS AL USO DE COCAINA: INTOXICACION AGUDA	1	Morbidity
2019	Atlántico	Mujer	26	F135	TRASTORNOS MENTALES Y DEL COMPORTAMIENTO DEBIDOS AL USO DE SEDANTES O HIPNOTICOS: TRASTORNO PSICOTICO	1	Morbidity
2019	Atlántico	Mujer	26	F128	TRASTORNOS MENTALES Y DEL COMPORTAMIENTO DEBIDOS AL USO DE CANNABINOIDES: OTROS TRASTORNOS MENTALES Y DEL COMPORTAMIENTO	1	Morbidity
2019	Atlántico	Mujer	26	F125	TRASTORNOS MENTALES Y DEL COMPORTAMIENTO DEBIDOS AL USO DE CANNABINOIDES: TRASTORNO PSICOTICO	1	Morbidity
2019	Atlántico	Mujer	26	F122	TRASTORNOS MENTALES Y DEL COMPORTAMIENTO DEBIDOS AL USO DE CANNABINOIDES: SINDROME DE DEPENDENCIA	1	Morbidity
2019	Atlántico	Mujer	26	F117	TRASTORNOS MENTALES Y DEL COMPORTAMIENTO DEBIDOS AL USO DE OPIACEOS: TRASTORNO PSICOTICO RESIDUAL Y DE COMIENZO TARDIO	1	Morbidity
2019	Atlántico	Mujer	26	F116	TRASTORNOS MENTALES Y DEL COMPORTAMIENTO DEBIDOS AL USO DE OPIACEOS: SINDROME AMNESICO	1	Morbidity
2019	Atlántico	Mujer	26	F110	TRASTORNOS MENTALES Y DEL COMPORTAMIENTO DEBIDOS AL USO DE OPIACEOS: INTOXICACION AGUDA	1	Morbidity
2019	Atlántico	Mujer	26	F109	TRASTORNOS MENTALES Y DEL COMPORTAMIENTO DEBIDOS AL USO DEL ALCOHOL: TRASTORNO MENTAL Y DEL COMPORTAMIENTO, NO ESPECIFICADO	1	Morbidity
2019	Atlántico	Mujer	26	F107	TRASTORNOS MENTALES Y DEL COMPORTAMIENTO DEBIDOS AL USO DEL ALCOHOL: TRASTORNO PSICOTICO RESIDUAL Y DE COMIENZO TARDIO	1	Morbidity
2019	Atlántico	Mujer	26	F105	TRASTORNOS MENTALES Y DEL COMPORTAMIENTO DEBIDOS AL USO DEL ALCOHOL: TRASTORNO PSICOTICO	1	Morbidity
2019	Atlántico	Mujer	26	F102	TRASTORNOS MENTALES Y DEL COMPORTAMIENTO DEBIDOS AL USO DEL ALCOHOL: SINDROME DE DEPENDENCIA	1	Morbidity
2019	Atlántico	Mujer	40	F183	TRASTORNOS MENTALES Y DEL COMPORTAMIENTO DEBIDOS AL USO DE DISOLVENTES VOLATILES: ESTADO DE ABSTINENCIA	1	Morbidity
2019	Atlántico	Mujer	40	F152	TRASTORNOS MENTALES Y DEL COMPORTAMIENTO DEBIDOS AL USO DE OTROS ESTIMULANTES, INCLUIDA LA CAFEINA: SINDROME DE DEPENDENCIA	1	Morbidity
2019	Atlántico	Mujer	40	F147	TRASTORNOS MENTALES Y DEL COMPORTAMIENTO DEBIDOS AL USO DE COCAINA: TRASTORNO PSICOTICO RESIDUAL Y DE COMIENZO TARDIO	1	Morbidity
2019	Atlántico	Mujer	40	F142	TRASTORNOS MENTALES Y DEL COMPORTAMIENTO DEBIDOS AL USO DE COCAINA: SINDROME DE DEPENDENCIA	1	Morbidity
2019	Atlántico	Mujer	40	F140	TRASTORNOS MENTALES Y DEL COMPORTAMIENTO DEBIDOS AL USO DE COCAINA: INTOXICACION AGUDA	1	Morbidity
2019	Atlántico	Mujer	40	F138	TRASTORNOS MENTALES Y DEL COMPORTAMIENTO DEBIDOS AL USO DE SEDANTES O HIPNOTICOS: OTROS TRASTORNOS MENTALES Y DEL COMPORTAMIENTO	1	Morbidity
2019	Atlántico	Mujer	40	F131	TRASTORNOS MENTALES Y DEL COMPORTAMIENTO DEBIDOS AL USO DE SEDANTES O HIPNOTICOS: USO NOCIVO	1	Morbidity
2019	Atlántico	Mujer	40	F130	TRASTORNOS MENTALES Y DEL COMPORTAMIENTO DEBIDOS AL USO DE SEDANTES O HIPNOTICOS: INTOXICACION AGUDA	1	Morbidity
2019	Atlántico	Mujer	40	F115	TRASTORNOS MENTALES Y DEL COMPORTAMIENTO DEBIDOS AL USO DE OPIACEOS: TRASTORNO PSICOTICO	1	Morbidity
2019	Atlántico	Mujer	40	F110	TRASTORNOS MENTALES Y DEL COMPORTAMIENTO DEBIDOS AL USO DE OPIACEOS: INTOXICACION AGUDA	1	Morbidity
2019	Atlántico	Mujer	40	F104	TRASTORNOS MENTALES Y DEL COMPORTAMIENTO DEBIDOS AL USO DEL ALCOHOL: ESTADO DE ABSTINENCIA CON DELIRIO	1	Morbidity
2019	Atlántico	Mujer	29	F187	TRASTORNOS MENTALES Y DEL COMPORTAMIENTO DEBIDOS AL USO DE DISOLVENTES VOLATILES: TRASTORNO PSICOTICO RESIDUAL Y DE COMIENZO TARDIO	1	Morbidity
2019	Atlántico	Mujer	29	F180	TRASTORNOS MENTALES Y DEL COMPORTAMIENTO DEBIDOS AL USO DE DISOLVENTES VOLATILES: INTOXICACION AGUDA	1	Morbidity
2019	Atlántico	Mujer	29	F161	TRASTORNOS MENTALES Y DEL COMPORTAMIENTO DEBIDOS AL USO DE ALUCINOGENOS: USO NOCIVO	1	Morbidity
2019	Atlántico	Mujer	29	F157	TRASTORNOS MENTALES Y DEL COMPORTAMIENTO DEBIDOS AL USO DE OTROS ESTIMULANTES, INCLUIDA LA CAFEINA: TRASTORNO PSICOTICO RESIDUAL Y DE COMIENZO TARDIO	1	Morbidity
2019	Atlántico	Mujer	29	F154	TRASTORNOS MENTALES Y DEL COMPORTAMIENTO DEBIDOS AL USO DE OTROS ESTIMULANTES, INCLUIDA LA CAFEINA:. ESTADO DE ABSTINENCIA CON DELIRIO	1	Morbidity
2019	Atlántico	Mujer	29	F153	TRASTORNOS MENTALES Y DEL COMPORTAMIENTO DEBIDOS AL USO DE OTROS ESTIMULANTES, INCLUIDA LA CAFEINA: ESTADO DE ABSTINENCIA	1	Morbidity
2019	Atlántico	Mujer	29	F149	TRASTORNOS MENTALES Y DEL COMPORTAMIENTO DEBIDOS AL USO DE COCAINA: TRASTORNO MENTAL Y DEL COMPORTAMIENTO, NO ESPECIFICADO	1	Morbidity
2019	Atlántico	Mujer	29	F145	TRASTORNOS MENTALES Y DEL COMPORTAMIENTO DEBIDOS AL USO DE COCAINA: TRASTORNO PSICOTICO	1	Morbidity
2019	Atlántico	Mujer	29	F138	TRASTORNOS MENTALES Y DEL COMPORTAMIENTO DEBIDOS AL USO DE SEDANTES O HIPNOTICOS: OTROS TRASTORNOS MENTALES Y DEL COMPORTAMIENTO	1	Morbidity
2019	Atlántico	Mujer	29	F137	TRASTORNOS MENTALES Y DEL COMPORTAMIENTO DEBIDOS AL USO DE SEDANTES O HIPNOTICOS: TRASTORNO PSICOTICO RESIDUAL Y DE COMIENZO TARDIO	1	Morbidity
2019	Atlántico	Mujer	29	F136	TRASTORNOS MENTALES Y DEL COMPORTAMIENTO DEBIDOS AL USO DE SEDANTES O HIPNOTICOS: SINDROME AMNESICO	1	Morbidity
2019	Atlántico	Mujer	29	F134	TRASTORNOS MENTALES Y DEL COMPORTAMIENTO DEBIDOS AL USO DE SEDANTES O HIPNOTICOS: ESTADO DE ABSTINENCIA CON DELIRIO	1	Morbidity
2019	Atlántico	Mujer	29	F130	TRASTORNOS MENTALES Y DEL COMPORTAMIENTO DEBIDOS AL USO DE SEDANTES O HIPNOTICOS: INTOXICACION AGUDA	1	Morbidity
2019	Atlántico	Mujer	29	F127	TRASTORNOS MENTALES Y DEL COMPORTAMIENTO DEBIDOS AL USO DE CANNABINOIDES: TRASTORNO PSICOTICO RESIDUAL Y DE COMIENZO TARDIO	1	Morbidity
2019	Atlántico	Mujer	29	F124	TRASTORNOS MENTALES Y DEL COMPORTAMIENTO DEBIDOS AL USO DE CANNABINOIDES: ESTADO DE ABSTINENCIA CON DELIRIO	1	Morbidity
2019	Atlántico	Mujer	29	F123	TRASTORNOS MENTALES Y DEL COMPORTAMIENTO DEBIDOS AL USO DE CANNABINOIDES: ESTADO DE ABSTINENCIA	1	Morbidity
2019	Atlántico	Mujer	29	F121	TRASTORNOS MENTALES Y DEL COMPORTAMIENTO DEBIDOS AL USO DE CANNABINOIDES: USO NOCIVO	1	Morbidity
2019	Atlántico	Mujer	29	F112	TRASTORNOS MENTALES Y DEL COMPORTAMIENTO DEBIDOS AL USO DE OPIACEOS: SINDROME DE DEPENDENCIA	1	Morbidity
2019	Atlántico	Mujer	29	F105	TRASTORNOS MENTALES Y DEL COMPORTAMIENTO DEBIDOS AL USO DEL ALCOHOL: TRASTORNO PSICOTICO	1	Morbidity
2019	Atlántico	Mujer	19	F188	TRASTORNOS MENTALES Y DEL COMPORTAMIENTO DEBIDOS AL USO DE DISOLVENTES VOLATILES: OTROS TRASTORNOS MENTALES Y DEL COMPORTAMIENTO	1	Morbidity
2019	Atlántico	Mujer	19	F167	TRASTORNOS MENTALES Y DEL COMPORTAMIENTO DEBIDOS AL USO DE ALUCINOGENOS: TRASTORNO PSICOTICO RESIDUAL Y DE COMIENZO TARDIO	1	Morbidity
2019	Atlántico	Mujer	19	F165	TRASTORNOS MENTALES Y DEL COMPORTAMIENTO DEBIDOS AL USO DE ALUCINOGENOS: TRASTORNO PSICOTICO	1	Morbidity
2019	Atlántico	Mujer	19	F161	TRASTORNOS MENTALES Y DEL COMPORTAMIENTO DEBIDOS AL USO DE ALUCINOGENOS: USO NOCIVO	1	Morbidity
2019	Atlántico	Mujer	19	F159	TRASTORNOS MENTALES Y DEL COMPORTAMIENTO DEBIDOS AL USO DE OTROS ESTIMULANTES, INCLUIDA LA CAFEINA: TRASTORNO MENTAL Y DEL COMPORTAMIENTO, NO ESPECIFICADO	1	Morbidity
2019	Atlántico	Mujer	19	F149	TRASTORNOS MENTALES Y DEL COMPORTAMIENTO DEBIDOS AL USO DE COCAINA: TRASTORNO MENTAL Y DEL COMPORTAMIENTO, NO ESPECIFICADO	1	Morbidity
2019	Atlántico	Mujer	19	F144	TRASTORNOS MENTALES Y DEL COMPORTAMIENTO DEBIDOS AL USO DE COCAINA: ESTADO DE ABSTINENCIA CON DELIRIO	1	Morbidity
2019	Atlántico	Mujer	19	F121	TRASTORNOS MENTALES Y DEL COMPORTAMIENTO DEBIDOS AL USO DE CANNABINOIDES: USO NOCIVO	1	Morbidity
2019	Atlántico	Mujer	19	F120	TRASTORNOS MENTALES Y DEL COMPORTAMIENTO DEBIDOS AL USO DE CANNABINOIDES: INTOXICACION AGUDA	1	Morbidity
2019	Atlántico	Mujer	19	F116	TRASTORNOS MENTALES Y DEL COMPORTAMIENTO DEBIDOS AL USO DE OPIACEOS: SINDROME AMNESICO	1	Morbidity
2019	Atlántico	Mujer	19	F115	TRASTORNOS MENTALES Y DEL COMPORTAMIENTO DEBIDOS AL USO DE OPIACEOS: TRASTORNO PSICOTICO	1	Morbidity
2019	Atlántico	Mujer	19	F111	TRASTORNOS MENTALES Y DEL COMPORTAMIENTO DEBIDOS AL USO DE OPIACEOS: USO NOCIVO	1	Morbidity
2019	Atlántico	Mujer	19	F110	TRASTORNOS MENTALES Y DEL COMPORTAMIENTO DEBIDOS AL USO DE OPIACEOS: INTOXICACION AGUDA	1	Morbidity
2019	Atlántico	Mujer	38	F187	TRASTORNOS MENTALES Y DEL COMPORTAMIENTO DEBIDOS AL USO DE DISOLVENTES VOLATILES: TRASTORNO PSICOTICO RESIDUAL Y DE COMIENZO TARDIO	1	Morbidity
2019	Atlántico	Mujer	38	F186	TRASTORNOS MENTALES Y DEL COMPORTAMIENTO DEBIDOS AL USO DE DISOLVENTES VOLATILES: SINDROME AMNESICO	1	Morbidity
2019	Atlántico	Mujer	38	F166	TRASTORNOS MENTALES Y DEL COMPORTAMIENTO DEBIDOS AL USO DE ALUCINOGENOS: SINDROME AMNESICO	1	Morbidity
2019	Atlántico	Mujer	38	F165	TRASTORNOS MENTALES Y DEL COMPORTAMIENTO DEBIDOS AL USO DE ALUCINOGENOS: TRASTORNO PSICOTICO	1	Morbidity
2019	Atlántico	Mujer	38	F162	TRASTORNOS MENTALES Y DEL COMPORTAMIENTO DEBIDOS AL USO DE ALUCINOGENOS: SINDROME DE DEPENDENCIA	1	Morbidity
2019	Atlántico	Mujer	38	F156	TRASTORNOS MENTALES Y DEL COMPORTAMIENTO DEBIDOS AL USO DE OTROS ESTIMULANTES, INCLUIDA LA CAFEINA: SINDROME AMNESICO	1	Morbidity
2019	Atlántico	Mujer	38	F155	TRASTORNOS MENTALES Y DEL COMPORTAMIENTO DEBIDOS AL USO DE OTROS ESTIMULANTES, INCLUIDA LA CAFEINA: TRASTORNO PSICOTICO	1	Morbidity
2019	Atlántico	Mujer	38	F145	TRASTORNOS MENTALES Y DEL COMPORTAMIENTO DEBIDOS AL USO DE COCAINA: TRASTORNO PSICOTICO	1	Morbidity
2019	Atlántico	Mujer	38	F144	TRASTORNOS MENTALES Y DEL COMPORTAMIENTO DEBIDOS AL USO DE COCAINA: ESTADO DE ABSTINENCIA CON DELIRIO	1	Morbidity
2019	Atlántico	Mujer	38	F139	TRASTORNOS MENTALES Y DEL COMPORTAMIENTO DEBIDOS AL USO DE SEDANTES O HIPNOTICOS: TRASTORNO MENTAL Y DEL COMPORTAMIENTO, NO ESPECIFICADO	1	Morbidity
2019	Atlántico	Mujer	38	F134	TRASTORNOS MENTALES Y DEL COMPORTAMIENTO DEBIDOS AL USO DE SEDANTES O HIPNOTICOS: ESTADO DE ABSTINENCIA CON DELIRIO	1	Morbidity
2019	Atlántico	Mujer	38	F132	TRASTORNOS MENTALES Y DEL COMPORTAMIENTO DEBIDOS AL USO DE SEDANTES O HIPNOTICOS: SINDROME DE DEPENDENCIA	1	Morbidity
2019	Atlántico	Mujer	38	F125	TRASTORNOS MENTALES Y DEL COMPORTAMIENTO DEBIDOS AL USO DE CANNABINOIDES: TRASTORNO PSICOTICO	1	Morbidity
2019	Atlántico	Mujer	38	F118	TRASTORNOS MENTALES Y DEL COMPORTAMIENTO DEBIDOS AL USO DE OPIACEOS: OTROS TRASTORNOS MENTALES Y DEL COMPORTAMIENTO	1	Morbidity
2019	Atlántico	Mujer	38	F116	TRASTORNOS MENTALES Y DEL COMPORTAMIENTO DEBIDOS AL USO DE OPIACEOS: SINDROME AMNESICO	1	Morbidity
2019	Atlántico	Mujer	38	F115	TRASTORNOS MENTALES Y DEL COMPORTAMIENTO DEBIDOS AL USO DE OPIACEOS: TRASTORNO PSICOTICO	1	Morbidity
2019	Atlántico	Mujer	38	F114	TRASTORNOS MENTALES Y DEL COMPORTAMIENTO DEBIDOS AL USO DE OPIACEOS: ESTADO DE ABSTINENCIA CON DELIRIO	1	Morbidity
2019	Atlántico	Mujer	38	F112	TRASTORNOS MENTALES Y DEL COMPORTAMIENTO DEBIDOS AL USO DE OPIACEOS: SINDROME DE DEPENDENCIA	1	Morbidity
2019	Atlántico	Mujer	38	F110	TRASTORNOS MENTALES Y DEL COMPORTAMIENTO DEBIDOS AL USO DE OPIACEOS: INTOXICACION AGUDA	1	Morbidity
2019	Atlántico	Mujer	38	F107	TRASTORNOS MENTALES Y DEL COMPORTAMIENTO DEBIDOS AL USO DEL ALCOHOL: TRASTORNO PSICOTICO RESIDUAL Y DE COMIENZO TARDIO	1	Morbidity
2019	Atlántico	Mujer	38	F103	TRASTORNOS MENTALES Y DEL COMPORTAMIENTO DEBIDOS AL USO DEL ALCOHOL: ESTADO DE ABSTINENCIA	1	Morbidity
2019	Atlántico	Mujer	38	F101	TRASTORNOS MENTALES Y DEL COMPORTAMIENTO DEBIDOS AL USO DEL ALCOHOL: USO NOCIVO	1	Morbidity
2019	Atlántico	Mujer	51	F185	TRASTORNOS MENTALES Y DEL COMPORTAMIENTO DEBIDOS AL USO DE DISOLVENTES VOLATILES: TRASTORNO PSICOTICO	1	Morbidity
2019	Atlántico	Mujer	51	F184	TRASTORNOS MENTALES Y DEL COMPORTAMIENTO DEBIDOS AL USO DE DISOLVENTES VOLATILES: ESTADO DE ABSTINENCIA CON DELIRIO	1	Morbidity
2019	Atlántico	Mujer	51	F183	TRASTORNOS MENTALES Y DEL COMPORTAMIENTO DEBIDOS AL USO DE DISOLVENTES VOLATILES: ESTADO DE ABSTINENCIA	1	Morbidity
2019	Atlántico	Mujer	51	F167	TRASTORNOS MENTALES Y DEL COMPORTAMIENTO DEBIDOS AL USO DE ALUCINOGENOS: TRASTORNO PSICOTICO RESIDUAL Y DE COMIENZO TARDIO	1	Morbidity
2019	Atlántico	Mujer	51	F163	TRASTORNOS MENTALES Y DEL COMPORTAMIENTO DEBIDOS AL USO DE ALUCINOGENOS: ESTADO DE ABSTINENCIA	1	Morbidity
2019	Atlántico	Mujer	51	F162	TRASTORNOS MENTALES Y DEL COMPORTAMIENTO DEBIDOS AL USO DE ALUCINOGENOS: SINDROME DE DEPENDENCIA	1	Morbidity
2019	Atlántico	Mujer	51	F153	TRASTORNOS MENTALES Y DEL COMPORTAMIENTO DEBIDOS AL USO DE OTROS ESTIMULANTES, INCLUIDA LA CAFEINA: ESTADO DE ABSTINENCIA	1	Morbidity
2019	Atlántico	Mujer	51	F152	TRASTORNOS MENTALES Y DEL COMPORTAMIENTO DEBIDOS AL USO DE OTROS ESTIMULANTES, INCLUIDA LA CAFEINA: SINDROME DE DEPENDENCIA	1	Morbidity
2019	Atlántico	Mujer	51	F150	TRASTORNOS MENTALES Y DEL COMPORTAMIENTO DEBIDOS AL USO DE OTROS ESTIMULANTES, INCLUIDA LA CAFEINA: INTOXICACION AGUDA	1	Morbidity
2019	Atlántico	Mujer	51	F148	TRASTORNOS MENTALES Y DEL COMPORTAMIENTO DEBIDOS AL USO DE COCAINA: OTROS TRASTORNOS MENTALES Y DEL COMPORTAMIENTO	1	Morbidity
2019	Atlántico	Mujer	51	F128	TRASTORNOS MENTALES Y DEL COMPORTAMIENTO DEBIDOS AL USO DE CANNABINOIDES: OTROS TRASTORNOS MENTALES Y DEL COMPORTAMIENTO	1	Morbidity
2019	Atlántico	Mujer	51	F127	TRASTORNOS MENTALES Y DEL COMPORTAMIENTO DEBIDOS AL USO DE CANNABINOIDES: TRASTORNO PSICOTICO RESIDUAL Y DE COMIENZO TARDIO	1	Morbidity
2019	Atlántico	Mujer	51	F124	TRASTORNOS MENTALES Y DEL COMPORTAMIENTO DEBIDOS AL USO DE CANNABINOIDES: ESTADO DE ABSTINENCIA CON DELIRIO	1	Morbidity
2019	Atlántico	Mujer	51	F123	TRASTORNOS MENTALES Y DEL COMPORTAMIENTO DEBIDOS AL USO DE CANNABINOIDES: ESTADO DE ABSTINENCIA	1	Morbidity
2019	Atlántico	Mujer	51	F118	TRASTORNOS MENTALES Y DEL COMPORTAMIENTO DEBIDOS AL USO DE OPIACEOS: OTROS TRASTORNOS MENTALES Y DEL COMPORTAMIENTO	1	Morbidity
2019	Atlántico	Mujer	51	F116	TRASTORNOS MENTALES Y DEL COMPORTAMIENTO DEBIDOS AL USO DE OPIACEOS: SINDROME AMNESICO	1	Morbidity
2019	Atlántico	Mujer	51	F114	TRASTORNOS MENTALES Y DEL COMPORTAMIENTO DEBIDOS AL USO DE OPIACEOS: ESTADO DE ABSTINENCIA CON DELIRIO	1	Morbidity
2019	Atlántico	Mujer	51	F113	TRASTORNOS MENTALES Y DEL COMPORTAMIENTO DEBIDOS AL USO DE OPIACEOS: ESTADO DE ABSTINENCIA	1	Morbidity
2019	Atlántico	Mujer	51	F111	TRASTORNOS MENTALES Y DEL COMPORTAMIENTO DEBIDOS AL USO DE OPIACEOS: USO NOCIVO	1	Morbidity
2019	Atlántico	Mujer	51	F104	TRASTORNOS MENTALES Y DEL COMPORTAMIENTO DEBIDOS AL USO DEL ALCOHOL: ESTADO DE ABSTINENCIA CON DELIRIO	1	Morbidity
2019	Atlántico	Mujer	51	F103	TRASTORNOS MENTALES Y DEL COMPORTAMIENTO DEBIDOS AL USO DEL ALCOHOL: ESTADO DE ABSTINENCIA	1	Morbidity
2019	Atlántico	Mujer	51	F101	TRASTORNOS MENTALES Y DEL COMPORTAMIENTO DEBIDOS AL USO DEL ALCOHOL: USO NOCIVO	1	Morbidity
2019	Atlántico	Mujer	41	F185	TRASTORNOS MENTALES Y DEL COMPORTAMIENTO DEBIDOS AL USO DE DISOLVENTES VOLATILES: TRASTORNO PSICOTICO	1	Morbidity
2019	Atlántico	Mujer	41	F182	TRASTORNOS MENTALES Y DEL COMPORTAMIENTO DEBIDOS AL USO DE DISOLVENTES VOLATILES: SINDROME DE DEPENDENCIA	1	Morbidity
2019	Atlántico	Mujer	41	F181	TRASTORNOS MENTALES Y DEL COMPORTAMIENTO DEBIDOS AL USO DE DISOLVENTES VOLATILES: USO NOCIVO	1	Morbidity
2019	Atlántico	Mujer	41	F180	TRASTORNOS MENTALES Y DEL COMPORTAMIENTO DEBIDOS AL USO DE DISOLVENTES VOLATILES: INTOXICACION AGUDA	1	Morbidity
2019	Atlántico	Mujer	41	F169	TRASTORNOS MENTALES Y DEL COMPORTAMIENTO DEBIDOS AL USO DE ALUCINOGENOS: TRASTORNO MENTAL Y DEL COMPORTAMIENTO, NO ESPECIFICADO	1	Morbidity
2019	Atlántico	Mujer	41	F165	TRASTORNOS MENTALES Y DEL COMPORTAMIENTO DEBIDOS AL USO DE ALUCINOGENOS: TRASTORNO PSICOTICO	1	Morbidity
2019	Atlántico	Mujer	41	F163	TRASTORNOS MENTALES Y DEL COMPORTAMIENTO DEBIDOS AL USO DE ALUCINOGENOS: ESTADO DE ABSTINENCIA	1	Morbidity
2019	Atlántico	Mujer	41	F160	TRASTORNOS MENTALES Y DEL COMPORTAMIENTO DEBIDOS AL USO DE ALUCINOGENOS: INTOXICACION AGUDA	1	Morbidity
2019	Atlántico	Mujer	41	F159	TRASTORNOS MENTALES Y DEL COMPORTAMIENTO DEBIDOS AL USO DE OTROS ESTIMULANTES, INCLUIDA LA CAFEINA: TRASTORNO MENTAL Y DEL COMPORTAMIENTO, NO ESPECIFICADO	1	Morbidity
2019	Atlántico	Mujer	41	F158	TRASTORNOS MENTALES Y DEL COMPORTAMIENTO DEBIDOS AL USO DE OTROS ESTIMULANTES, INCLUIDA LA CAFEINA: OTROS TRASTORNOS MENTALES Y DEL COMPORTAMIENTO	1	Morbidity
2019	Atlántico	Mujer	41	F148	TRASTORNOS MENTALES Y DEL COMPORTAMIENTO DEBIDOS AL USO DE COCAINA: OTROS TRASTORNOS MENTALES Y DEL COMPORTAMIENTO	1	Morbidity
2019	Atlántico	Mujer	41	F147	TRASTORNOS MENTALES Y DEL COMPORTAMIENTO DEBIDOS AL USO DE COCAINA: TRASTORNO PSICOTICO RESIDUAL Y DE COMIENZO TARDIO	1	Morbidity
2019	Atlántico	Mujer	41	F141	TRASTORNOS MENTALES Y DEL COMPORTAMIENTO DEBIDOS AL USO DE COCAINA: USO NOCIVO	1	Morbidity
2019	Atlántico	Mujer	41	F137	TRASTORNOS MENTALES Y DEL COMPORTAMIENTO DEBIDOS AL USO DE SEDANTES O HIPNOTICOS: TRASTORNO PSICOTICO RESIDUAL Y DE COMIENZO TARDIO	1	Morbidity
2019	Atlántico	Mujer	41	F129	TRASTORNOS MENTALES Y DEL COMPORTAMIENTO DEBIDOS AL USO DE CANNABINOIDES: TRASTORNO MENTAL Y DEL COMPORTAMIENTO, NO ESPECIFICADO	1	Morbidity
2019	Atlántico	Mujer	41	F128	TRASTORNOS MENTALES Y DEL COMPORTAMIENTO DEBIDOS AL USO DE CANNABINOIDES: OTROS TRASTORNOS MENTALES Y DEL COMPORTAMIENTO	1	Morbidity
2019	Atlántico	Mujer	41	F126	TRASTORNOS MENTALES Y DEL COMPORTAMIENTO DEBIDOS AL USO DE CANNABINOIDES: SINDROME AMNESICO	1	Morbidity
2019	Atlántico	Mujer	41	F117	TRASTORNOS MENTALES Y DEL COMPORTAMIENTO DEBIDOS AL USO DE OPIACEOS: TRASTORNO PSICOTICO RESIDUAL Y DE COMIENZO TARDIO	1	Morbidity
2019	Atlántico	Mujer	41	F114	TRASTORNOS MENTALES Y DEL COMPORTAMIENTO DEBIDOS AL USO DE OPIACEOS: ESTADO DE ABSTINENCIA CON DELIRIO	1	Morbidity
2019	Atlántico	Mujer	41	F112	TRASTORNOS MENTALES Y DEL COMPORTAMIENTO DEBIDOS AL USO DE OPIACEOS: SINDROME DE DEPENDENCIA	1	Morbidity
2019	Atlántico	Mujer	41	F110	TRASTORNOS MENTALES Y DEL COMPORTAMIENTO DEBIDOS AL USO DE OPIACEOS: INTOXICACION AGUDA	1	Morbidity
2019	Atlántico	Mujer	41	F104	TRASTORNOS MENTALES Y DEL COMPORTAMIENTO DEBIDOS AL USO DEL ALCOHOL: ESTADO DE ABSTINENCIA CON DELIRIO	1	Morbidity
2019	Atlántico	Mujer	41	F102	TRASTORNOS MENTALES Y DEL COMPORTAMIENTO DEBIDOS AL USO DEL ALCOHOL: SINDROME DE DEPENDENCIA	1	Morbidity
2019	Atlántico	Mujer	65	F168	TRASTORNOS MENTALES Y DEL COMPORTAMIENTO DEBIDOS AL USO DE ALUCINOGENOS: OTROS TRASTORNOS MENTALES Y DEL COMPORTAMIENTO	1	Morbidity
2019	Atlántico	Mujer	65	F167	TRASTORNOS MENTALES Y DEL COMPORTAMIENTO DEBIDOS AL USO DE ALUCINOGENOS: TRASTORNO PSICOTICO RESIDUAL Y DE COMIENZO TARDIO	1	Morbidity
2019	Atlántico	Mujer	65	F166	TRASTORNOS MENTALES Y DEL COMPORTAMIENTO DEBIDOS AL USO DE ALUCINOGENOS: SINDROME AMNESICO	1	Morbidity
2019	Atlántico	Mujer	65	F163	TRASTORNOS MENTALES Y DEL COMPORTAMIENTO DEBIDOS AL USO DE ALUCINOGENOS: ESTADO DE ABSTINENCIA	1	Morbidity
2019	Atlántico	Mujer	65	F160	TRASTORNOS MENTALES Y DEL COMPORTAMIENTO DEBIDOS AL USO DE ALUCINOGENOS: INTOXICACION AGUDA	1	Morbidity
2019	Atlántico	Mujer	65	F152	TRASTORNOS MENTALES Y DEL COMPORTAMIENTO DEBIDOS AL USO DE OTROS ESTIMULANTES, INCLUIDA LA CAFEINA: SINDROME DE DEPENDENCIA	1	Morbidity
2019	Atlántico	Mujer	65	F147	TRASTORNOS MENTALES Y DEL COMPORTAMIENTO DEBIDOS AL USO DE COCAINA: TRASTORNO PSICOTICO RESIDUAL Y DE COMIENZO TARDIO	1	Morbidity
2019	Atlántico	Mujer	65	F132	TRASTORNOS MENTALES Y DEL COMPORTAMIENTO DEBIDOS AL USO DE SEDANTES O HIPNOTICOS: SINDROME DE DEPENDENCIA	1	Morbidity
2019	Atlántico	Mujer	65	F131	TRASTORNOS MENTALES Y DEL COMPORTAMIENTO DEBIDOS AL USO DE SEDANTES O HIPNOTICOS: USO NOCIVO	1	Morbidity
2019	Atlántico	Mujer	65	F130	TRASTORNOS MENTALES Y DEL COMPORTAMIENTO DEBIDOS AL USO DE SEDANTES O HIPNOTICOS: INTOXICACION AGUDA	1	Morbidity
2019	Atlántico	Mujer	65	F129	TRASTORNOS MENTALES Y DEL COMPORTAMIENTO DEBIDOS AL USO DE CANNABINOIDES: TRASTORNO MENTAL Y DEL COMPORTAMIENTO, NO ESPECIFICADO	1	Morbidity
2019	Atlántico	Mujer	65	F127	TRASTORNOS MENTALES Y DEL COMPORTAMIENTO DEBIDOS AL USO DE CANNABINOIDES: TRASTORNO PSICOTICO RESIDUAL Y DE COMIENZO TARDIO	1	Morbidity
2019	Atlántico	Mujer	65	F124	TRASTORNOS MENTALES Y DEL COMPORTAMIENTO DEBIDOS AL USO DE CANNABINOIDES: ESTADO DE ABSTINENCIA CON DELIRIO	1	Morbidity
2019	Atlántico	Mujer	65	F110	TRASTORNOS MENTALES Y DEL COMPORTAMIENTO DEBIDOS AL USO DE OPIACEOS: INTOXICACION AGUDA	1	Morbidity
2019	Atlántico	Mujer	65	F109	TRASTORNOS MENTALES Y DEL COMPORTAMIENTO DEBIDOS AL USO DEL ALCOHOL: TRASTORNO MENTAL Y DEL COMPORTAMIENTO, NO ESPECIFICADO	1	Morbidity
2019	Atlántico	Mujer	65	F108	TRASTORNOS MENTALES Y DEL COMPORTAMIENTO DEBIDOS AL USO DEL ALCOHOL: OTROS TRASTORNOS MENTALES Y DEL COMPORTAMIENTO	1	Morbidity
2019	Atlántico	Mujer	65	F105	TRASTORNOS MENTALES Y DEL COMPORTAMIENTO DEBIDOS AL USO DEL ALCOHOL: TRASTORNO PSICOTICO	1	Morbidity
2019	Atlántico	Mujer	65	F101	TRASTORNOS MENTALES Y DEL COMPORTAMIENTO DEBIDOS AL USO DEL ALCOHOL: USO NOCIVO	1	Morbidity
2019	Atlántico	Mujer	65	F100	TRASTORNOS MENTALES Y DEL COMPORTAMIENTO DEBIDOS AL USO DEL ALCOHOL: INTOXICACION AGUDA	1	Morbidity
2019	Atlántico	Mujer	57	F189	TRASTORNOS MENTALES Y DEL COMPORTAMIENTO DEBIDOS AL USO DE DISOLVENTES VOLATILES: TRASTORNO MENTAL Y DEL COMPORTAMIENTO, NO ESPECIFICADO	1	Morbidity
2019	Atlántico	Mujer	57	F188	TRASTORNOS MENTALES Y DEL COMPORTAMIENTO DEBIDOS AL USO DE DISOLVENTES VOLATILES: OTROS TRASTORNOS MENTALES Y DEL COMPORTAMIENTO	1	Morbidity
2019	Atlántico	Mujer	57	F164	TRASTORNOS MENTALES Y DEL COMPORTAMIENTO DEBIDOS AL USO DE ALUCINOGENOS: ESTADO DE ABSTINENCIA CON DELIRIO	1	Morbidity
2019	Atlántico	Mujer	57	F160	TRASTORNOS MENTALES Y DEL COMPORTAMIENTO DEBIDOS AL USO DE ALUCINOGENOS: INTOXICACION AGUDA	1	Morbidity
2019	Atlántico	Mujer	57	F158	TRASTORNOS MENTALES Y DEL COMPORTAMIENTO DEBIDOS AL USO DE OTROS ESTIMULANTES, INCLUIDA LA CAFEINA: OTROS TRASTORNOS MENTALES Y DEL COMPORTAMIENTO	1	Morbidity
2019	Atlántico	Mujer	57	F149	TRASTORNOS MENTALES Y DEL COMPORTAMIENTO DEBIDOS AL USO DE COCAINA: TRASTORNO MENTAL Y DEL COMPORTAMIENTO, NO ESPECIFICADO	1	Morbidity
2019	Atlántico	Mujer	57	F147	TRASTORNOS MENTALES Y DEL COMPORTAMIENTO DEBIDOS AL USO DE COCAINA: TRASTORNO PSICOTICO RESIDUAL Y DE COMIENZO TARDIO	1	Morbidity
2019	Atlántico	Mujer	57	F139	TRASTORNOS MENTALES Y DEL COMPORTAMIENTO DEBIDOS AL USO DE SEDANTES O HIPNOTICOS: TRASTORNO MENTAL Y DEL COMPORTAMIENTO, NO ESPECIFICADO	1	Morbidity
2019	Atlántico	Mujer	57	F140	TRASTORNOS MENTALES Y DEL COMPORTAMIENTO DEBIDOS AL USO DE COCAINA: INTOXICACION AGUDA	1	Morbidity
2019	Atlántico	Mujer	57	F138	TRASTORNOS MENTALES Y DEL COMPORTAMIENTO DEBIDOS AL USO DE SEDANTES O HIPNOTICOS: OTROS TRASTORNOS MENTALES Y DEL COMPORTAMIENTO	1	Morbidity
2019	Atlántico	Mujer	57	F124	TRASTORNOS MENTALES Y DEL COMPORTAMIENTO DEBIDOS AL USO DE CANNABINOIDES: ESTADO DE ABSTINENCIA CON DELIRIO	1	Morbidity
2019	Atlántico	Mujer	57	F123	TRASTORNOS MENTALES Y DEL COMPORTAMIENTO DEBIDOS AL USO DE CANNABINOIDES: ESTADO DE ABSTINENCIA	1	Morbidity
2019	Atlántico	Mujer	57	F121	TRASTORNOS MENTALES Y DEL COMPORTAMIENTO DEBIDOS AL USO DE CANNABINOIDES: USO NOCIVO	1	Morbidity
2019	Atlántico	Mujer	57	F120	TRASTORNOS MENTALES Y DEL COMPORTAMIENTO DEBIDOS AL USO DE CANNABINOIDES: INTOXICACION AGUDA	1	Morbidity
2019	Atlántico	Mujer	57	F119	TRASTORNOS MENTALES Y DEL COMPORTAMIENTO DEBIDOS AL USO DE OPIACEOS: TRASTORNO MENTAL Y DEL COMPORTAMIENTO, NO ESPECIFICADO	1	Morbidity
2019	Atlántico	Mujer	57	F118	TRASTORNOS MENTALES Y DEL COMPORTAMIENTO DEBIDOS AL USO DE OPIACEOS: OTROS TRASTORNOS MENTALES Y DEL COMPORTAMIENTO	1	Morbidity
2019	Atlántico	Mujer	57	F117	TRASTORNOS MENTALES Y DEL COMPORTAMIENTO DEBIDOS AL USO DE OPIACEOS: TRASTORNO PSICOTICO RESIDUAL Y DE COMIENZO TARDIO	1	Morbidity
2019	Atlántico	Mujer	57	F106	TRASTORNOS MENTALES Y DEL COMPORTAMIENTO DEBIDOS AL USO DEL ALCOHOL: SINDROME AMNESICO	1	Morbidity
2019	Atlántico	Mujer	57	F104	TRASTORNOS MENTALES Y DEL COMPORTAMIENTO DEBIDOS AL USO DEL ALCOHOL: ESTADO DE ABSTINENCIA CON DELIRIO	1	Morbidity
2019	Atlántico	Mujer	57	F101	TRASTORNOS MENTALES Y DEL COMPORTAMIENTO DEBIDOS AL USO DEL ALCOHOL: USO NOCIVO	1	Morbidity
2019	Atlántico	Mujer	42	F186	TRASTORNOS MENTALES Y DEL COMPORTAMIENTO DEBIDOS AL USO DE DISOLVENTES VOLATILES: SINDROME AMNESICO	1	Morbidity
2019	Atlántico	Mujer	42	F163	TRASTORNOS MENTALES Y DEL COMPORTAMIENTO DEBIDOS AL USO DE ALUCINOGENOS: ESTADO DE ABSTINENCIA	1	Morbidity
2019	Atlántico	Mujer	42	F159	TRASTORNOS MENTALES Y DEL COMPORTAMIENTO DEBIDOS AL USO DE OTROS ESTIMULANTES, INCLUIDA LA CAFEINA: TRASTORNO MENTAL Y DEL COMPORTAMIENTO, NO ESPECIFICADO	1	Morbidity
2019	Atlántico	Mujer	42	F153	TRASTORNOS MENTALES Y DEL COMPORTAMIENTO DEBIDOS AL USO DE OTROS ESTIMULANTES, INCLUIDA LA CAFEINA: ESTADO DE ABSTINENCIA	1	Morbidity
2019	Atlántico	Mujer	42	F149	TRASTORNOS MENTALES Y DEL COMPORTAMIENTO DEBIDOS AL USO DE COCAINA: TRASTORNO MENTAL Y DEL COMPORTAMIENTO, NO ESPECIFICADO	1	Morbidity
2019	Atlántico	Mujer	42	F143	TRASTORNOS MENTALES Y DEL COMPORTAMIENTO DEBIDOS AL USO DE COCAINA: ESTADO DE ABSTINENCIA	1	Morbidity
2019	Atlántico	Mujer	42	F140	TRASTORNOS MENTALES Y DEL COMPORTAMIENTO DEBIDOS AL USO DE COCAINA: INTOXICACION AGUDA	1	Morbidity
2019	Atlántico	Mujer	42	F136	TRASTORNOS MENTALES Y DEL COMPORTAMIENTO DEBIDOS AL USO DE SEDANTES O HIPNOTICOS: SINDROME AMNESICO	1	Morbidity
2019	Atlántico	Mujer	42	F133	TRASTORNOS MENTALES Y DEL COMPORTAMIENTO DEBIDOS AL USO DE SEDANTES O HIPNOTICOS: ESTADO DE ABSTINENCIA	1	Morbidity
2019	Atlántico	Mujer	42	F130	TRASTORNOS MENTALES Y DEL COMPORTAMIENTO DEBIDOS AL USO DE SEDANTES O HIPNOTICOS: INTOXICACION AGUDA	1	Morbidity
2019	Atlántico	Mujer	42	F123	TRASTORNOS MENTALES Y DEL COMPORTAMIENTO DEBIDOS AL USO DE CANNABINOIDES: ESTADO DE ABSTINENCIA	1	Morbidity
2019	Atlántico	Mujer	42	F117	TRASTORNOS MENTALES Y DEL COMPORTAMIENTO DEBIDOS AL USO DE OPIACEOS: TRASTORNO PSICOTICO RESIDUAL Y DE COMIENZO TARDIO	1	Morbidity
2019	Atlántico	Mujer	42	F116	TRASTORNOS MENTALES Y DEL COMPORTAMIENTO DEBIDOS AL USO DE OPIACEOS: SINDROME AMNESICO	1	Morbidity
2019	Atlántico	Mujer	42	F114	TRASTORNOS MENTALES Y DEL COMPORTAMIENTO DEBIDOS AL USO DE OPIACEOS: ESTADO DE ABSTINENCIA CON DELIRIO	1	Morbidity
2019	Atlántico	Mujer	42	F110	TRASTORNOS MENTALES Y DEL COMPORTAMIENTO DEBIDOS AL USO DE OPIACEOS: INTOXICACION AGUDA	1	Morbidity
2019	Atlántico	Mujer	42	F100	TRASTORNOS MENTALES Y DEL COMPORTAMIENTO DEBIDOS AL USO DEL ALCOHOL: INTOXICACION AGUDA	1	Morbidity
2019	Atlántico	Mujer	33	F189	TRASTORNOS MENTALES Y DEL COMPORTAMIENTO DEBIDOS AL USO DE DISOLVENTES VOLATILES: TRASTORNO MENTAL Y DEL COMPORTAMIENTO, NO ESPECIFICADO	1	Morbidity
2019	Atlántico	Mujer	33	F187	TRASTORNOS MENTALES Y DEL COMPORTAMIENTO DEBIDOS AL USO DE DISOLVENTES VOLATILES: TRASTORNO PSICOTICO RESIDUAL Y DE COMIENZO TARDIO	1	Morbidity
2019	Atlántico	Mujer	33	F181	TRASTORNOS MENTALES Y DEL COMPORTAMIENTO DEBIDOS AL USO DE DISOLVENTES VOLATILES: USO NOCIVO	1	Morbidity
2019	Atlántico	Mujer	33	F166	TRASTORNOS MENTALES Y DEL COMPORTAMIENTO DEBIDOS AL USO DE ALUCINOGENOS: SINDROME AMNESICO	1	Morbidity
2019	Atlántico	Mujer	33	F162	TRASTORNOS MENTALES Y DEL COMPORTAMIENTO DEBIDOS AL USO DE ALUCINOGENOS: SINDROME DE DEPENDENCIA	1	Morbidity
2019	Atlántico	Mujer	33	F161	TRASTORNOS MENTALES Y DEL COMPORTAMIENTO DEBIDOS AL USO DE ALUCINOGENOS: USO NOCIVO	1	Morbidity
2019	Atlántico	Mujer	33	F160	TRASTORNOS MENTALES Y DEL COMPORTAMIENTO DEBIDOS AL USO DE ALUCINOGENOS: INTOXICACION AGUDA	1	Morbidity
2019	Atlántico	Mujer	33	F159	TRASTORNOS MENTALES Y DEL COMPORTAMIENTO DEBIDOS AL USO DE OTROS ESTIMULANTES, INCLUIDA LA CAFEINA: TRASTORNO MENTAL Y DEL COMPORTAMIENTO, NO ESPECIFICADO	1	Morbidity
2019	Atlántico	Mujer	33	F156	TRASTORNOS MENTALES Y DEL COMPORTAMIENTO DEBIDOS AL USO DE OTROS ESTIMULANTES, INCLUIDA LA CAFEINA: SINDROME AMNESICO	1	Morbidity
2019	Atlántico	Mujer	33	F150	TRASTORNOS MENTALES Y DEL COMPORTAMIENTO DEBIDOS AL USO DE OTROS ESTIMULANTES, INCLUIDA LA CAFEINA: INTOXICACION AGUDA	1	Morbidity
2019	Atlántico	Mujer	33	F147	TRASTORNOS MENTALES Y DEL COMPORTAMIENTO DEBIDOS AL USO DE COCAINA: TRASTORNO PSICOTICO RESIDUAL Y DE COMIENZO TARDIO	1	Morbidity
2019	Atlántico	Mujer	33	F139	TRASTORNOS MENTALES Y DEL COMPORTAMIENTO DEBIDOS AL USO DE SEDANTES O HIPNOTICOS: TRASTORNO MENTAL Y DEL COMPORTAMIENTO, NO ESPECIFICADO	1	Morbidity
2019	Atlántico	Mujer	33	F143	TRASTORNOS MENTALES Y DEL COMPORTAMIENTO DEBIDOS AL USO DE COCAINA: ESTADO DE ABSTINENCIA	1	Morbidity
2019	Atlántico	Mujer	33	F142	TRASTORNOS MENTALES Y DEL COMPORTAMIENTO DEBIDOS AL USO DE COCAINA: SINDROME DE DEPENDENCIA	1	Morbidity
2019	Atlántico	Mujer	33	F137	TRASTORNOS MENTALES Y DEL COMPORTAMIENTO DEBIDOS AL USO DE SEDANTES O HIPNOTICOS: TRASTORNO PSICOTICO RESIDUAL Y DE COMIENZO TARDIO	1	Morbidity
2019	Atlántico	Mujer	33	F133	TRASTORNOS MENTALES Y DEL COMPORTAMIENTO DEBIDOS AL USO DE SEDANTES O HIPNOTICOS: ESTADO DE ABSTINENCIA	1	Morbidity
2019	Atlántico	Mujer	33	F131	TRASTORNOS MENTALES Y DEL COMPORTAMIENTO DEBIDOS AL USO DE SEDANTES O HIPNOTICOS: USO NOCIVO	1	Morbidity
2019	Atlántico	Mujer	33	F130	TRASTORNOS MENTALES Y DEL COMPORTAMIENTO DEBIDOS AL USO DE SEDANTES O HIPNOTICOS: INTOXICACION AGUDA	1	Morbidity
2019	Atlántico	Mujer	33	F126	TRASTORNOS MENTALES Y DEL COMPORTAMIENTO DEBIDOS AL USO DE CANNABINOIDES: SINDROME AMNESICO	1	Morbidity
2019	Atlántico	Mujer	33	F124	TRASTORNOS MENTALES Y DEL COMPORTAMIENTO DEBIDOS AL USO DE CANNABINOIDES: ESTADO DE ABSTINENCIA CON DELIRIO	1	Morbidity
2019	Atlántico	Mujer	33	F115	TRASTORNOS MENTALES Y DEL COMPORTAMIENTO DEBIDOS AL USO DE OPIACEOS: TRASTORNO PSICOTICO	1	Morbidity
2019	Atlántico	Mujer	33	F111	TRASTORNOS MENTALES Y DEL COMPORTAMIENTO DEBIDOS AL USO DE OPIACEOS: USO NOCIVO	1	Morbidity
2019	Atlántico	Mujer	33	F108	TRASTORNOS MENTALES Y DEL COMPORTAMIENTO DEBIDOS AL USO DEL ALCOHOL: OTROS TRASTORNOS MENTALES Y DEL COMPORTAMIENTO	1	Morbidity
2019	Atlántico	Mujer	18	F189	TRASTORNOS MENTALES Y DEL COMPORTAMIENTO DEBIDOS AL USO DE DISOLVENTES VOLATILES: TRASTORNO MENTAL Y DEL COMPORTAMIENTO, NO ESPECIFICADO	1	Morbidity
2019	Atlántico	Mujer	18	F186	TRASTORNOS MENTALES Y DEL COMPORTAMIENTO DEBIDOS AL USO DE DISOLVENTES VOLATILES: SINDROME AMNESICO	1	Morbidity
2019	Atlántico	Mujer	18	F160	TRASTORNOS MENTALES Y DEL COMPORTAMIENTO DEBIDOS AL USO DE ALUCINOGENOS: INTOXICACION AGUDA	1	Morbidity
2019	Atlántico	Mujer	18	F150	TRASTORNOS MENTALES Y DEL COMPORTAMIENTO DEBIDOS AL USO DE OTROS ESTIMULANTES, INCLUIDA LA CAFEINA: INTOXICACION AGUDA	1	Morbidity
2019	Atlántico	Mujer	18	F148	TRASTORNOS MENTALES Y DEL COMPORTAMIENTO DEBIDOS AL USO DE COCAINA: OTROS TRASTORNOS MENTALES Y DEL COMPORTAMIENTO	1	Morbidity
2019	Atlántico	Mujer	18	F142	TRASTORNOS MENTALES Y DEL COMPORTAMIENTO DEBIDOS AL USO DE COCAINA: SINDROME DE DEPENDENCIA	1	Morbidity
2019	Atlántico	Mujer	18	F141	TRASTORNOS MENTALES Y DEL COMPORTAMIENTO DEBIDOS AL USO DE COCAINA: USO NOCIVO	1	Morbidity
2019	Atlántico	Mujer	18	F136	TRASTORNOS MENTALES Y DEL COMPORTAMIENTO DEBIDOS AL USO DE SEDANTES O HIPNOTICOS: SINDROME AMNESICO	1	Morbidity
2019	Atlántico	Mujer	18	F134	TRASTORNOS MENTALES Y DEL COMPORTAMIENTO DEBIDOS AL USO DE SEDANTES O HIPNOTICOS: ESTADO DE ABSTINENCIA CON DELIRIO	1	Morbidity
2019	Atlántico	Mujer	18	F130	TRASTORNOS MENTALES Y DEL COMPORTAMIENTO DEBIDOS AL USO DE SEDANTES O HIPNOTICOS: INTOXICACION AGUDA	1	Morbidity
2019	Atlántico	Mujer	18	F128	TRASTORNOS MENTALES Y DEL COMPORTAMIENTO DEBIDOS AL USO DE CANNABINOIDES: OTROS TRASTORNOS MENTALES Y DEL COMPORTAMIENTO	1	Morbidity
2019	Atlántico	Mujer	18	F125	TRASTORNOS MENTALES Y DEL COMPORTAMIENTO DEBIDOS AL USO DE CANNABINOIDES: TRASTORNO PSICOTICO	1	Morbidity
2019	Atlántico	Mujer	18	F123	TRASTORNOS MENTALES Y DEL COMPORTAMIENTO DEBIDOS AL USO DE CANNABINOIDES: ESTADO DE ABSTINENCIA	1	Morbidity
2019	Atlántico	Mujer	18	F122	TRASTORNOS MENTALES Y DEL COMPORTAMIENTO DEBIDOS AL USO DE CANNABINOIDES: SINDROME DE DEPENDENCIA	1	Morbidity
2019	Atlántico	Mujer	18	F119	TRASTORNOS MENTALES Y DEL COMPORTAMIENTO DEBIDOS AL USO DE OPIACEOS: TRASTORNO MENTAL Y DEL COMPORTAMIENTO, NO ESPECIFICADO	1	Morbidity
2019	Atlántico	Mujer	18	F115	TRASTORNOS MENTALES Y DEL COMPORTAMIENTO DEBIDOS AL USO DE OPIACEOS: TRASTORNO PSICOTICO	1	Morbidity
2019	Atlántico	Mujer	18	F112	TRASTORNOS MENTALES Y DEL COMPORTAMIENTO DEBIDOS AL USO DE OPIACEOS: SINDROME DE DEPENDENCIA	1	Morbidity
2019	Atlántico	Mujer	18	F108	TRASTORNOS MENTALES Y DEL COMPORTAMIENTO DEBIDOS AL USO DEL ALCOHOL: OTROS TRASTORNOS MENTALES Y DEL COMPORTAMIENTO	1	Morbidity
2019	Atlántico	Mujer	18	F106	TRASTORNOS MENTALES Y DEL COMPORTAMIENTO DEBIDOS AL USO DEL ALCOHOL: SINDROME AMNESICO	1	Morbidity
2019	Atlántico	Mujer	18	F103	TRASTORNOS MENTALES Y DEL COMPORTAMIENTO DEBIDOS AL USO DEL ALCOHOL: ESTADO DE ABSTINENCIA	1	Morbidity
2019	Atlántico	Mujer	18	F101	TRASTORNOS MENTALES Y DEL COMPORTAMIENTO DEBIDOS AL USO DEL ALCOHOL: USO NOCIVO	1	Morbidity
2019	Atlántico	Mujer	13	F189	TRASTORNOS MENTALES Y DEL COMPORTAMIENTO DEBIDOS AL USO DE DISOLVENTES VOLATILES: TRASTORNO MENTAL Y DEL COMPORTAMIENTO, NO ESPECIFICADO	1	Morbidity
2019	Atlántico	Mujer	13	F169	TRASTORNOS MENTALES Y DEL COMPORTAMIENTO DEBIDOS AL USO DE ALUCINOGENOS: TRASTORNO MENTAL Y DEL COMPORTAMIENTO, NO ESPECIFICADO	1	Morbidity
2019	Atlántico	Mujer	13	F168	TRASTORNOS MENTALES Y DEL COMPORTAMIENTO DEBIDOS AL USO DE ALUCINOGENOS: OTROS TRASTORNOS MENTALES Y DEL COMPORTAMIENTO	1	Morbidity
2019	Atlántico	Mujer	13	F167	TRASTORNOS MENTALES Y DEL COMPORTAMIENTO DEBIDOS AL USO DE ALUCINOGENOS: TRASTORNO PSICOTICO RESIDUAL Y DE COMIENZO TARDIO	1	Morbidity
2019	Atlántico	Mujer	13	F165	TRASTORNOS MENTALES Y DEL COMPORTAMIENTO DEBIDOS AL USO DE ALUCINOGENOS: TRASTORNO PSICOTICO	1	Morbidity
2019	Atlántico	Mujer	13	F162	TRASTORNOS MENTALES Y DEL COMPORTAMIENTO DEBIDOS AL USO DE ALUCINOGENOS: SINDROME DE DEPENDENCIA	1	Morbidity
2019	Atlántico	Mujer	13	F159	TRASTORNOS MENTALES Y DEL COMPORTAMIENTO DEBIDOS AL USO DE OTROS ESTIMULANTES, INCLUIDA LA CAFEINA: TRASTORNO MENTAL Y DEL COMPORTAMIENTO, NO ESPECIFICADO	1	Morbidity
2019	Atlántico	Mujer	13	F153	TRASTORNOS MENTALES Y DEL COMPORTAMIENTO DEBIDOS AL USO DE OTROS ESTIMULANTES, INCLUIDA LA CAFEINA: ESTADO DE ABSTINENCIA	1	Morbidity
2019	Atlántico	Mujer	13	F152	TRASTORNOS MENTALES Y DEL COMPORTAMIENTO DEBIDOS AL USO DE OTROS ESTIMULANTES, INCLUIDA LA CAFEINA: SINDROME DE DEPENDENCIA	1	Morbidity
2019	Atlántico	Mujer	13	F139	TRASTORNOS MENTALES Y DEL COMPORTAMIENTO DEBIDOS AL USO DE SEDANTES O HIPNOTICOS: TRASTORNO MENTAL Y DEL COMPORTAMIENTO, NO ESPECIFICADO	1	Morbidity
2019	Atlántico	Mujer	13	F143	TRASTORNOS MENTALES Y DEL COMPORTAMIENTO DEBIDOS AL USO DE COCAINA: ESTADO DE ABSTINENCIA	1	Morbidity
2019	Atlántico	Mujer	13	F135	TRASTORNOS MENTALES Y DEL COMPORTAMIENTO DEBIDOS AL USO DE SEDANTES O HIPNOTICOS: TRASTORNO PSICOTICO	1	Morbidity
2019	Atlántico	Mujer	13	F130	TRASTORNOS MENTALES Y DEL COMPORTAMIENTO DEBIDOS AL USO DE SEDANTES O HIPNOTICOS: INTOXICACION AGUDA	1	Morbidity
2019	Atlántico	Mujer	13	F125	TRASTORNOS MENTALES Y DEL COMPORTAMIENTO DEBIDOS AL USO DE CANNABINOIDES: TRASTORNO PSICOTICO	1	Morbidity
2019	Atlántico	Mujer	13	F110	TRASTORNOS MENTALES Y DEL COMPORTAMIENTO DEBIDOS AL USO DE OPIACEOS: INTOXICACION AGUDA	1	Morbidity
2019	Atlántico	Mujer	56	F189	TRASTORNOS MENTALES Y DEL COMPORTAMIENTO DEBIDOS AL USO DE DISOLVENTES VOLATILES: TRASTORNO MENTAL Y DEL COMPORTAMIENTO, NO ESPECIFICADO	1	Morbidity
2019	Atlántico	Mujer	56	F187	TRASTORNOS MENTALES Y DEL COMPORTAMIENTO DEBIDOS AL USO DE DISOLVENTES VOLATILES: TRASTORNO PSICOTICO RESIDUAL Y DE COMIENZO TARDIO	1	Morbidity
2019	Atlántico	Mujer	56	F186	TRASTORNOS MENTALES Y DEL COMPORTAMIENTO DEBIDOS AL USO DE DISOLVENTES VOLATILES: SINDROME AMNESICO	1	Morbidity
2019	Atlántico	Mujer	56	F182	TRASTORNOS MENTALES Y DEL COMPORTAMIENTO DEBIDOS AL USO DE DISOLVENTES VOLATILES: SINDROME DE DEPENDENCIA	1	Morbidity
2019	Atlántico	Mujer	56	F163	TRASTORNOS MENTALES Y DEL COMPORTAMIENTO DEBIDOS AL USO DE ALUCINOGENOS: ESTADO DE ABSTINENCIA	1	Morbidity
2019	Atlántico	Mujer	56	F155	TRASTORNOS MENTALES Y DEL COMPORTAMIENTO DEBIDOS AL USO DE OTROS ESTIMULANTES, INCLUIDA LA CAFEINA: TRASTORNO PSICOTICO	1	Morbidity
2019	Atlántico	Mujer	56	F153	TRASTORNOS MENTALES Y DEL COMPORTAMIENTO DEBIDOS AL USO DE OTROS ESTIMULANTES, INCLUIDA LA CAFEINA: ESTADO DE ABSTINENCIA	1	Morbidity
2019	Atlántico	Mujer	56	F150	TRASTORNOS MENTALES Y DEL COMPORTAMIENTO DEBIDOS AL USO DE OTROS ESTIMULANTES, INCLUIDA LA CAFEINA: INTOXICACION AGUDA	1	Morbidity
2019	Atlántico	Mujer	56	F146	TRASTORNOS MENTALES Y DEL COMPORTAMIENTO DEBIDOS AL USO DE COCAINA: SINDROME AMNESICO	1	Morbidity
2019	Atlántico	Mujer	56	F144	TRASTORNOS MENTALES Y DEL COMPORTAMIENTO DEBIDOS AL USO DE COCAINA: ESTADO DE ABSTINENCIA CON DELIRIO	1	Morbidity
2019	Atlántico	Mujer	56	F139	TRASTORNOS MENTALES Y DEL COMPORTAMIENTO DEBIDOS AL USO DE SEDANTES O HIPNOTICOS: TRASTORNO MENTAL Y DEL COMPORTAMIENTO, NO ESPECIFICADO	1	Morbidity
2019	Atlántico	Mujer	56	F143	TRASTORNOS MENTALES Y DEL COMPORTAMIENTO DEBIDOS AL USO DE COCAINA: ESTADO DE ABSTINENCIA	1	Morbidity
2019	Atlántico	Mujer	56	F141	TRASTORNOS MENTALES Y DEL COMPORTAMIENTO DEBIDOS AL USO DE COCAINA: USO NOCIVO	1	Morbidity
2019	Atlántico	Mujer	56	F140	TRASTORNOS MENTALES Y DEL COMPORTAMIENTO DEBIDOS AL USO DE COCAINA: INTOXICACION AGUDA	1	Morbidity
2019	Atlántico	Mujer	56	F133	TRASTORNOS MENTALES Y DEL COMPORTAMIENTO DEBIDOS AL USO DE SEDANTES O HIPNOTICOS: ESTADO DE ABSTINENCIA	1	Morbidity
2019	Atlántico	Mujer	56	F127	TRASTORNOS MENTALES Y DEL COMPORTAMIENTO DEBIDOS AL USO DE CANNABINOIDES: TRASTORNO PSICOTICO RESIDUAL Y DE COMIENZO TARDIO	1	Morbidity
2019	Atlántico	Mujer	56	F119	TRASTORNOS MENTALES Y DEL COMPORTAMIENTO DEBIDOS AL USO DE OPIACEOS: TRASTORNO MENTAL Y DEL COMPORTAMIENTO, NO ESPECIFICADO	1	Morbidity
2019	Atlántico	Mujer	56	F118	TRASTORNOS MENTALES Y DEL COMPORTAMIENTO DEBIDOS AL USO DE OPIACEOS: OTROS TRASTORNOS MENTALES Y DEL COMPORTAMIENTO	1	Morbidity
2019	Atlántico	Mujer	56	F116	TRASTORNOS MENTALES Y DEL COMPORTAMIENTO DEBIDOS AL USO DE OPIACEOS: SINDROME AMNESICO	1	Morbidity
2019	Atlántico	Mujer	56	F114	TRASTORNOS MENTALES Y DEL COMPORTAMIENTO DEBIDOS AL USO DE OPIACEOS: ESTADO DE ABSTINENCIA CON DELIRIO	1	Morbidity
2019	Atlántico	Mujer	56	F113	TRASTORNOS MENTALES Y DEL COMPORTAMIENTO DEBIDOS AL USO DE OPIACEOS: ESTADO DE ABSTINENCIA	1	Morbidity
2019	Atlántico	Mujer	56	F109	TRASTORNOS MENTALES Y DEL COMPORTAMIENTO DEBIDOS AL USO DEL ALCOHOL: TRASTORNO MENTAL Y DEL COMPORTAMIENTO, NO ESPECIFICADO	1	Morbidity
2019	Atlántico	Mujer	56	F106	TRASTORNOS MENTALES Y DEL COMPORTAMIENTO DEBIDOS AL USO DEL ALCOHOL: SINDROME AMNESICO	1	Morbidity
2019	Atlántico	Mujer	56	F103	TRASTORNOS MENTALES Y DEL COMPORTAMIENTO DEBIDOS AL USO DEL ALCOHOL: ESTADO DE ABSTINENCIA	1	Morbidity
2019	Atlántico	Mujer	56	F100	TRASTORNOS MENTALES Y DEL COMPORTAMIENTO DEBIDOS AL USO DEL ALCOHOL: INTOXICACION AGUDA	1	Morbidity
2019	Atlántico	Mujer	54	F184	TRASTORNOS MENTALES Y DEL COMPORTAMIENTO DEBIDOS AL USO DE DISOLVENTES VOLATILES: ESTADO DE ABSTINENCIA CON DELIRIO	1	Morbidity
2019	Atlántico	Mujer	54	F168	TRASTORNOS MENTALES Y DEL COMPORTAMIENTO DEBIDOS AL USO DE ALUCINOGENOS: OTROS TRASTORNOS MENTALES Y DEL COMPORTAMIENTO	1	Morbidity
2019	Atlántico	Mujer	54	F165	TRASTORNOS MENTALES Y DEL COMPORTAMIENTO DEBIDOS AL USO DE ALUCINOGENOS: TRASTORNO PSICOTICO	1	Morbidity
2019	Atlántico	Mujer	54	F161	TRASTORNOS MENTALES Y DEL COMPORTAMIENTO DEBIDOS AL USO DE ALUCINOGENOS: USO NOCIVO	1	Morbidity
2019	Atlántico	Mujer	54	F160	TRASTORNOS MENTALES Y DEL COMPORTAMIENTO DEBIDOS AL USO DE ALUCINOGENOS: INTOXICACION AGUDA	1	Morbidity
2019	Atlántico	Mujer	54	F147	TRASTORNOS MENTALES Y DEL COMPORTAMIENTO DEBIDOS AL USO DE COCAINA: TRASTORNO PSICOTICO RESIDUAL Y DE COMIENZO TARDIO	1	Morbidity
2019	Atlántico	Mujer	54	F145	TRASTORNOS MENTALES Y DEL COMPORTAMIENTO DEBIDOS AL USO DE COCAINA: TRASTORNO PSICOTICO	1	Morbidity
2019	Atlántico	Mujer	54	F142	TRASTORNOS MENTALES Y DEL COMPORTAMIENTO DEBIDOS AL USO DE COCAINA: SINDROME DE DEPENDENCIA	1	Morbidity
2019	Atlántico	Mujer	54	F141	TRASTORNOS MENTALES Y DEL COMPORTAMIENTO DEBIDOS AL USO DE COCAINA: USO NOCIVO	1	Morbidity
2019	Atlántico	Mujer	54	F140	TRASTORNOS MENTALES Y DEL COMPORTAMIENTO DEBIDOS AL USO DE COCAINA: INTOXICACION AGUDA	1	Morbidity
2019	Atlántico	Mujer	54	F131	TRASTORNOS MENTALES Y DEL COMPORTAMIENTO DEBIDOS AL USO DE SEDANTES O HIPNOTICOS: USO NOCIVO	1	Morbidity
2019	Atlántico	Mujer	54	F126	TRASTORNOS MENTALES Y DEL COMPORTAMIENTO DEBIDOS AL USO DE CANNABINOIDES: SINDROME AMNESICO	1	Morbidity
2019	Atlántico	Mujer	54	F124	TRASTORNOS MENTALES Y DEL COMPORTAMIENTO DEBIDOS AL USO DE CANNABINOIDES: ESTADO DE ABSTINENCIA CON DELIRIO	1	Morbidity
2019	Atlántico	Mujer	54	F122	TRASTORNOS MENTALES Y DEL COMPORTAMIENTO DEBIDOS AL USO DE CANNABINOIDES: SINDROME DE DEPENDENCIA	1	Morbidity
2019	Atlántico	Mujer	54	F117	TRASTORNOS MENTALES Y DEL COMPORTAMIENTO DEBIDOS AL USO DE OPIACEOS: TRASTORNO PSICOTICO RESIDUAL Y DE COMIENZO TARDIO	1	Morbidity
2019	Atlántico	Mujer	54	F111	TRASTORNOS MENTALES Y DEL COMPORTAMIENTO DEBIDOS AL USO DE OPIACEOS: USO NOCIVO	1	Morbidity
2019	Atlántico	Mujer	54	F109	TRASTORNOS MENTALES Y DEL COMPORTAMIENTO DEBIDOS AL USO DEL ALCOHOL: TRASTORNO MENTAL Y DEL COMPORTAMIENTO, NO ESPECIFICADO	1	Morbidity
2019	Atlántico	Mujer	54	F107	TRASTORNOS MENTALES Y DEL COMPORTAMIENTO DEBIDOS AL USO DEL ALCOHOL: TRASTORNO PSICOTICO RESIDUAL Y DE COMIENZO TARDIO	1	Morbidity
2019	Atlántico	Mujer	54	F105	TRASTORNOS MENTALES Y DEL COMPORTAMIENTO DEBIDOS AL USO DEL ALCOHOL: TRASTORNO PSICOTICO	1	Morbidity
2019	Atlántico	Mujer	54	F104	TRASTORNOS MENTALES Y DEL COMPORTAMIENTO DEBIDOS AL USO DEL ALCOHOL: ESTADO DE ABSTINENCIA CON DELIRIO	1	Morbidity
2019	Atlántico	Mujer	54	F103	TRASTORNOS MENTALES Y DEL COMPORTAMIENTO DEBIDOS AL USO DEL ALCOHOL: ESTADO DE ABSTINENCIA	1	Morbidity
2019	Atlántico	Mujer	54	F101	TRASTORNOS MENTALES Y DEL COMPORTAMIENTO DEBIDOS AL USO DEL ALCOHOL: USO NOCIVO	1	Morbidity
2019	Atlántico	Mujer	48	F186	TRASTORNOS MENTALES Y DEL COMPORTAMIENTO DEBIDOS AL USO DE DISOLVENTES VOLATILES: SINDROME AMNESICO	1	Morbidity
2019	Atlántico	Mujer	48	F183	TRASTORNOS MENTALES Y DEL COMPORTAMIENTO DEBIDOS AL USO DE DISOLVENTES VOLATILES: ESTADO DE ABSTINENCIA	1	Morbidity
2019	Atlántico	Mujer	48	F181	TRASTORNOS MENTALES Y DEL COMPORTAMIENTO DEBIDOS AL USO DE DISOLVENTES VOLATILES: USO NOCIVO	1	Morbidity
2019	Atlántico	Mujer	48	F167	TRASTORNOS MENTALES Y DEL COMPORTAMIENTO DEBIDOS AL USO DE ALUCINOGENOS: TRASTORNO PSICOTICO RESIDUAL Y DE COMIENZO TARDIO	1	Morbidity
2019	Atlántico	Mujer	48	F165	TRASTORNOS MENTALES Y DEL COMPORTAMIENTO DEBIDOS AL USO DE ALUCINOGENOS: TRASTORNO PSICOTICO	1	Morbidity
2019	Atlántico	Mujer	48	F159	TRASTORNOS MENTALES Y DEL COMPORTAMIENTO DEBIDOS AL USO DE OTROS ESTIMULANTES, INCLUIDA LA CAFEINA: TRASTORNO MENTAL Y DEL COMPORTAMIENTO, NO ESPECIFICADO	1	Morbidity
2019	Atlántico	Mujer	48	F154	TRASTORNOS MENTALES Y DEL COMPORTAMIENTO DEBIDOS AL USO DE OTROS ESTIMULANTES, INCLUIDA LA CAFEINA:. ESTADO DE ABSTINENCIA CON DELIRIO	1	Morbidity
2019	Atlántico	Mujer	48	F153	TRASTORNOS MENTALES Y DEL COMPORTAMIENTO DEBIDOS AL USO DE OTROS ESTIMULANTES, INCLUIDA LA CAFEINA: ESTADO DE ABSTINENCIA	1	Morbidity
2019	Atlántico	Mujer	48	F144	TRASTORNOS MENTALES Y DEL COMPORTAMIENTO DEBIDOS AL USO DE COCAINA: ESTADO DE ABSTINENCIA CON DELIRIO	1	Morbidity
2019	Atlántico	Mujer	48	F136	TRASTORNOS MENTALES Y DEL COMPORTAMIENTO DEBIDOS AL USO DE SEDANTES O HIPNOTICOS: SINDROME AMNESICO	1	Morbidity
2019	Atlántico	Mujer	48	F134	TRASTORNOS MENTALES Y DEL COMPORTAMIENTO DEBIDOS AL USO DE SEDANTES O HIPNOTICOS: ESTADO DE ABSTINENCIA CON DELIRIO	1	Morbidity
2019	Atlántico	Mujer	48	F131	TRASTORNOS MENTALES Y DEL COMPORTAMIENTO DEBIDOS AL USO DE SEDANTES O HIPNOTICOS: USO NOCIVO	1	Morbidity
2019	Atlántico	Mujer	48	F130	TRASTORNOS MENTALES Y DEL COMPORTAMIENTO DEBIDOS AL USO DE SEDANTES O HIPNOTICOS: INTOXICACION AGUDA	1	Morbidity
2019	Atlántico	Mujer	48	F126	TRASTORNOS MENTALES Y DEL COMPORTAMIENTO DEBIDOS AL USO DE CANNABINOIDES: SINDROME AMNESICO	1	Morbidity
2019	Atlántico	Mujer	48	F121	TRASTORNOS MENTALES Y DEL COMPORTAMIENTO DEBIDOS AL USO DE CANNABINOIDES: USO NOCIVO	1	Morbidity
2019	Atlántico	Mujer	48	F117	TRASTORNOS MENTALES Y DEL COMPORTAMIENTO DEBIDOS AL USO DE OPIACEOS: TRASTORNO PSICOTICO RESIDUAL Y DE COMIENZO TARDIO	1	Morbidity
2019	Atlántico	Mujer	48	F112	TRASTORNOS MENTALES Y DEL COMPORTAMIENTO DEBIDOS AL USO DE OPIACEOS: SINDROME DE DEPENDENCIA	1	Morbidity
2019	Atlántico	Mujer	48	F110	TRASTORNOS MENTALES Y DEL COMPORTAMIENTO DEBIDOS AL USO DE OPIACEOS: INTOXICACION AGUDA	1	Morbidity
2019	Atlántico	Mujer	48	F108	TRASTORNOS MENTALES Y DEL COMPORTAMIENTO DEBIDOS AL USO DEL ALCOHOL: OTROS TRASTORNOS MENTALES Y DEL COMPORTAMIENTO	1	Morbidity
2019	Atlántico	Mujer	48	F106	TRASTORNOS MENTALES Y DEL COMPORTAMIENTO DEBIDOS AL USO DEL ALCOHOL: SINDROME AMNESICO	1	Morbidity
2019	Atlántico	Mujer	48	F100	TRASTORNOS MENTALES Y DEL COMPORTAMIENTO DEBIDOS AL USO DEL ALCOHOL: INTOXICACION AGUDA	1	Morbidity
2019	Atlántico	Mujer	31	F188	TRASTORNOS MENTALES Y DEL COMPORTAMIENTO DEBIDOS AL USO DE DISOLVENTES VOLATILES: OTROS TRASTORNOS MENTALES Y DEL COMPORTAMIENTO	1	Morbidity
2019	Atlántico	Mujer	31	F164	TRASTORNOS MENTALES Y DEL COMPORTAMIENTO DEBIDOS AL USO DE ALUCINOGENOS: ESTADO DE ABSTINENCIA CON DELIRIO	1	Morbidity
2019	Atlántico	Mujer	31	F161	TRASTORNOS MENTALES Y DEL COMPORTAMIENTO DEBIDOS AL USO DE ALUCINOGENOS: USO NOCIVO	1	Morbidity
2019	Atlántico	Mujer	31	F160	TRASTORNOS MENTALES Y DEL COMPORTAMIENTO DEBIDOS AL USO DE ALUCINOGENOS: INTOXICACION AGUDA	1	Morbidity
2019	Atlántico	Mujer	31	F158	TRASTORNOS MENTALES Y DEL COMPORTAMIENTO DEBIDOS AL USO DE OTROS ESTIMULANTES, INCLUIDA LA CAFEINA: OTROS TRASTORNOS MENTALES Y DEL COMPORTAMIENTO	1	Morbidity
2019	Atlántico	Mujer	31	F140	TRASTORNOS MENTALES Y DEL COMPORTAMIENTO DEBIDOS AL USO DE COCAINA: INTOXICACION AGUDA	1	Morbidity
2019	Atlántico	Mujer	31	F132	TRASTORNOS MENTALES Y DEL COMPORTAMIENTO DEBIDOS AL USO DE SEDANTES O HIPNOTICOS: SINDROME DE DEPENDENCIA	1	Morbidity
2019	Atlántico	Mujer	31	F131	TRASTORNOS MENTALES Y DEL COMPORTAMIENTO DEBIDOS AL USO DE SEDANTES O HIPNOTICOS: USO NOCIVO	1	Morbidity
2019	Atlántico	Mujer	31	F127	TRASTORNOS MENTALES Y DEL COMPORTAMIENTO DEBIDOS AL USO DE CANNABINOIDES: TRASTORNO PSICOTICO RESIDUAL Y DE COMIENZO TARDIO	1	Morbidity
2019	Atlántico	Mujer	31	F124	TRASTORNOS MENTALES Y DEL COMPORTAMIENTO DEBIDOS AL USO DE CANNABINOIDES: ESTADO DE ABSTINENCIA CON DELIRIO	1	Morbidity
2019	Atlántico	Mujer	31	F122	TRASTORNOS MENTALES Y DEL COMPORTAMIENTO DEBIDOS AL USO DE CANNABINOIDES: SINDROME DE DEPENDENCIA	1	Morbidity
2019	Atlántico	Mujer	31	F119	TRASTORNOS MENTALES Y DEL COMPORTAMIENTO DEBIDOS AL USO DE OPIACEOS: TRASTORNO MENTAL Y DEL COMPORTAMIENTO, NO ESPECIFICADO	1	Morbidity
2019	Atlántico	Mujer	31	F118	TRASTORNOS MENTALES Y DEL COMPORTAMIENTO DEBIDOS AL USO DE OPIACEOS: OTROS TRASTORNOS MENTALES Y DEL COMPORTAMIENTO	1	Morbidity
2019	Atlántico	Mujer	31	F112	TRASTORNOS MENTALES Y DEL COMPORTAMIENTO DEBIDOS AL USO DE OPIACEOS: SINDROME DE DEPENDENCIA	1	Morbidity
2019	Atlántico	Mujer	31	F108	TRASTORNOS MENTALES Y DEL COMPORTAMIENTO DEBIDOS AL USO DEL ALCOHOL: OTROS TRASTORNOS MENTALES Y DEL COMPORTAMIENTO	1	Morbidity
2019	Atlántico	Mujer	31	F106	TRASTORNOS MENTALES Y DEL COMPORTAMIENTO DEBIDOS AL USO DEL ALCOHOL: SINDROME AMNESICO	1	Morbidity
2019	Atlántico	Mujer	31	F102	TRASTORNOS MENTALES Y DEL COMPORTAMIENTO DEBIDOS AL USO DEL ALCOHOL: SINDROME DE DEPENDENCIA	1	Morbidity
2019	Atlántico	Mujer	21	F186	TRASTORNOS MENTALES Y DEL COMPORTAMIENTO DEBIDOS AL USO DE DISOLVENTES VOLATILES: SINDROME AMNESICO	1	Morbidity
2019	Atlántico	Mujer	21	F185	TRASTORNOS MENTALES Y DEL COMPORTAMIENTO DEBIDOS AL USO DE DISOLVENTES VOLATILES: TRASTORNO PSICOTICO	1	Morbidity
2019	Atlántico	Mujer	21	F181	TRASTORNOS MENTALES Y DEL COMPORTAMIENTO DEBIDOS AL USO DE DISOLVENTES VOLATILES: USO NOCIVO	1	Morbidity
2019	Atlántico	Mujer	21	F180	TRASTORNOS MENTALES Y DEL COMPORTAMIENTO DEBIDOS AL USO DE DISOLVENTES VOLATILES: INTOXICACION AGUDA	1	Morbidity
2019	Atlántico	Mujer	21	F165	TRASTORNOS MENTALES Y DEL COMPORTAMIENTO DEBIDOS AL USO DE ALUCINOGENOS: TRASTORNO PSICOTICO	1	Morbidity
2019	Atlántico	Mujer	21	F163	TRASTORNOS MENTALES Y DEL COMPORTAMIENTO DEBIDOS AL USO DE ALUCINOGENOS: ESTADO DE ABSTINENCIA	1	Morbidity
2019	Atlántico	Mujer	21	F162	TRASTORNOS MENTALES Y DEL COMPORTAMIENTO DEBIDOS AL USO DE ALUCINOGENOS: SINDROME DE DEPENDENCIA	1	Morbidity
2019	Atlántico	Mujer	21	F158	TRASTORNOS MENTALES Y DEL COMPORTAMIENTO DEBIDOS AL USO DE OTROS ESTIMULANTES, INCLUIDA LA CAFEINA: OTROS TRASTORNOS MENTALES Y DEL COMPORTAMIENTO	1	Morbidity
2019	Atlántico	Mujer	21	F156	TRASTORNOS MENTALES Y DEL COMPORTAMIENTO DEBIDOS AL USO DE OTROS ESTIMULANTES, INCLUIDA LA CAFEINA: SINDROME AMNESICO	1	Morbidity
2019	Atlántico	Mujer	21	F154	TRASTORNOS MENTALES Y DEL COMPORTAMIENTO DEBIDOS AL USO DE OTROS ESTIMULANTES, INCLUIDA LA CAFEINA:. ESTADO DE ABSTINENCIA CON DELIRIO	1	Morbidity
2019	Atlántico	Mujer	21	F151	TRASTORNOS MENTALES Y DEL COMPORTAMIENTO DEBIDOS AL USO DE OTROS ESTIMULANTES, INCLUIDA LA CAFEINA: USO NOCIVO	1	Morbidity
2019	Atlántico	Mujer	21	F150	TRASTORNOS MENTALES Y DEL COMPORTAMIENTO DEBIDOS AL USO DE OTROS ESTIMULANTES, INCLUIDA LA CAFEINA: INTOXICACION AGUDA	1	Morbidity
2019	Atlántico	Mujer	21	F144	TRASTORNOS MENTALES Y DEL COMPORTAMIENTO DEBIDOS AL USO DE COCAINA: ESTADO DE ABSTINENCIA CON DELIRIO	1	Morbidity
2019	Atlántico	Mujer	21	F136	TRASTORNOS MENTALES Y DEL COMPORTAMIENTO DEBIDOS AL USO DE SEDANTES O HIPNOTICOS: SINDROME AMNESICO	1	Morbidity
2019	Atlántico	Mujer	21	F134	TRASTORNOS MENTALES Y DEL COMPORTAMIENTO DEBIDOS AL USO DE SEDANTES O HIPNOTICOS: ESTADO DE ABSTINENCIA CON DELIRIO	1	Morbidity
2019	Atlántico	Mujer	21	F130	TRASTORNOS MENTALES Y DEL COMPORTAMIENTO DEBIDOS AL USO DE SEDANTES O HIPNOTICOS: INTOXICACION AGUDA	1	Morbidity
2019	Atlántico	Mujer	21	F128	TRASTORNOS MENTALES Y DEL COMPORTAMIENTO DEBIDOS AL USO DE CANNABINOIDES: OTROS TRASTORNOS MENTALES Y DEL COMPORTAMIENTO	1	Morbidity
2019	Atlántico	Mujer	21	F124	TRASTORNOS MENTALES Y DEL COMPORTAMIENTO DEBIDOS AL USO DE CANNABINOIDES: ESTADO DE ABSTINENCIA CON DELIRIO	1	Morbidity
2019	Atlántico	Mujer	21	F123	TRASTORNOS MENTALES Y DEL COMPORTAMIENTO DEBIDOS AL USO DE CANNABINOIDES: ESTADO DE ABSTINENCIA	1	Morbidity
2019	Atlántico	Mujer	21	F115	TRASTORNOS MENTALES Y DEL COMPORTAMIENTO DEBIDOS AL USO DE OPIACEOS: TRASTORNO PSICOTICO	1	Morbidity
2019	Atlántico	Mujer	21	F114	TRASTORNOS MENTALES Y DEL COMPORTAMIENTO DEBIDOS AL USO DE OPIACEOS: ESTADO DE ABSTINENCIA CON DELIRIO	1	Morbidity
2019	Atlántico	Mujer	21	F113	TRASTORNOS MENTALES Y DEL COMPORTAMIENTO DEBIDOS AL USO DE OPIACEOS: ESTADO DE ABSTINENCIA	1	Morbidity
2019	Atlántico	Mujer	21	F109	TRASTORNOS MENTALES Y DEL COMPORTAMIENTO DEBIDOS AL USO DEL ALCOHOL: TRASTORNO MENTAL Y DEL COMPORTAMIENTO, NO ESPECIFICADO	1	Morbidity
2019	Atlántico	Mujer	21	F101	TRASTORNOS MENTALES Y DEL COMPORTAMIENTO DEBIDOS AL USO DEL ALCOHOL: USO NOCIVO	1	Morbidity
2019	Atlántico	Mujer	21	F100	TRASTORNOS MENTALES Y DEL COMPORTAMIENTO DEBIDOS AL USO DEL ALCOHOL: INTOXICACION AGUDA	1	Morbidity
2019	Atlántico	Mujer	52	F184	TRASTORNOS MENTALES Y DEL COMPORTAMIENTO DEBIDOS AL USO DE DISOLVENTES VOLATILES: ESTADO DE ABSTINENCIA CON DELIRIO	1	Morbidity
2019	Atlántico	Mujer	52	F162	TRASTORNOS MENTALES Y DEL COMPORTAMIENTO DEBIDOS AL USO DE ALUCINOGENOS: SINDROME DE DEPENDENCIA	1	Morbidity
2019	Atlántico	Mujer	52	F161	TRASTORNOS MENTALES Y DEL COMPORTAMIENTO DEBIDOS AL USO DE ALUCINOGENOS: USO NOCIVO	1	Morbidity
2019	Atlántico	Mujer	52	F158	TRASTORNOS MENTALES Y DEL COMPORTAMIENTO DEBIDOS AL USO DE OTROS ESTIMULANTES, INCLUIDA LA CAFEINA: OTROS TRASTORNOS MENTALES Y DEL COMPORTAMIENTO	1	Morbidity
2019	Atlántico	Mujer	52	F154	TRASTORNOS MENTALES Y DEL COMPORTAMIENTO DEBIDOS AL USO DE OTROS ESTIMULANTES, INCLUIDA LA CAFEINA:. ESTADO DE ABSTINENCIA CON DELIRIO	1	Morbidity
2019	Atlántico	Mujer	52	F151	TRASTORNOS MENTALES Y DEL COMPORTAMIENTO DEBIDOS AL USO DE OTROS ESTIMULANTES, INCLUIDA LA CAFEINA: USO NOCIVO	1	Morbidity
2019	Atlántico	Mujer	52	F145	TRASTORNOS MENTALES Y DEL COMPORTAMIENTO DEBIDOS AL USO DE COCAINA: TRASTORNO PSICOTICO	1	Morbidity
2019	Atlántico	Mujer	52	F138	TRASTORNOS MENTALES Y DEL COMPORTAMIENTO DEBIDOS AL USO DE SEDANTES O HIPNOTICOS: OTROS TRASTORNOS MENTALES Y DEL COMPORTAMIENTO	1	Morbidity
2019	Atlántico	Mujer	52	F135	TRASTORNOS MENTALES Y DEL COMPORTAMIENTO DEBIDOS AL USO DE SEDANTES O HIPNOTICOS: TRASTORNO PSICOTICO	1	Morbidity
2019	Atlántico	Mujer	52	F132	TRASTORNOS MENTALES Y DEL COMPORTAMIENTO DEBIDOS AL USO DE SEDANTES O HIPNOTICOS: SINDROME DE DEPENDENCIA	1	Morbidity
2019	Atlántico	Mujer	52	F131	TRASTORNOS MENTALES Y DEL COMPORTAMIENTO DEBIDOS AL USO DE SEDANTES O HIPNOTICOS: USO NOCIVO	1	Morbidity
2019	Atlántico	Mujer	52	F129	TRASTORNOS MENTALES Y DEL COMPORTAMIENTO DEBIDOS AL USO DE CANNABINOIDES: TRASTORNO MENTAL Y DEL COMPORTAMIENTO, NO ESPECIFICADO	1	Morbidity
2019	Atlántico	Mujer	52	F124	TRASTORNOS MENTALES Y DEL COMPORTAMIENTO DEBIDOS AL USO DE CANNABINOIDES: ESTADO DE ABSTINENCIA CON DELIRIO	1	Morbidity
2019	Atlántico	Mujer	52	F123	TRASTORNOS MENTALES Y DEL COMPORTAMIENTO DEBIDOS AL USO DE CANNABINOIDES: ESTADO DE ABSTINENCIA	1	Morbidity
2019	Atlántico	Mujer	52	F119	TRASTORNOS MENTALES Y DEL COMPORTAMIENTO DEBIDOS AL USO DE OPIACEOS: TRASTORNO MENTAL Y DEL COMPORTAMIENTO, NO ESPECIFICADO	1	Morbidity
2019	Atlántico	Mujer	52	F116	TRASTORNOS MENTALES Y DEL COMPORTAMIENTO DEBIDOS AL USO DE OPIACEOS: SINDROME AMNESICO	1	Morbidity
2019	Atlántico	Mujer	52	F109	TRASTORNOS MENTALES Y DEL COMPORTAMIENTO DEBIDOS AL USO DEL ALCOHOL: TRASTORNO MENTAL Y DEL COMPORTAMIENTO, NO ESPECIFICADO	1	Morbidity
2019	Atlántico	Mujer	52	F101	TRASTORNOS MENTALES Y DEL COMPORTAMIENTO DEBIDOS AL USO DEL ALCOHOL: USO NOCIVO	1	Morbidity
2019	Atlántico	Mujer	50	F185	TRASTORNOS MENTALES Y DEL COMPORTAMIENTO DEBIDOS AL USO DE DISOLVENTES VOLATILES: TRASTORNO PSICOTICO	1	Morbidity
2019	Atlántico	Mujer	50	F181	TRASTORNOS MENTALES Y DEL COMPORTAMIENTO DEBIDOS AL USO DE DISOLVENTES VOLATILES: USO NOCIVO	1	Morbidity
2019	Atlántico	Mujer	50	F167	TRASTORNOS MENTALES Y DEL COMPORTAMIENTO DEBIDOS AL USO DE ALUCINOGENOS: TRASTORNO PSICOTICO RESIDUAL Y DE COMIENZO TARDIO	1	Morbidity
2019	Atlántico	Mujer	50	F157	TRASTORNOS MENTALES Y DEL COMPORTAMIENTO DEBIDOS AL USO DE OTROS ESTIMULANTES, INCLUIDA LA CAFEINA: TRASTORNO PSICOTICO RESIDUAL Y DE COMIENZO TARDIO	1	Morbidity
2019	Atlántico	Mujer	50	F156	TRASTORNOS MENTALES Y DEL COMPORTAMIENTO DEBIDOS AL USO DE OTROS ESTIMULANTES, INCLUIDA LA CAFEINA: SINDROME AMNESICO	1	Morbidity
2019	Atlántico	Mujer	50	F155	TRASTORNOS MENTALES Y DEL COMPORTAMIENTO DEBIDOS AL USO DE OTROS ESTIMULANTES, INCLUIDA LA CAFEINA: TRASTORNO PSICOTICO	1	Morbidity
2019	Atlántico	Mujer	50	F151	TRASTORNOS MENTALES Y DEL COMPORTAMIENTO DEBIDOS AL USO DE OTROS ESTIMULANTES, INCLUIDA LA CAFEINA: USO NOCIVO	1	Morbidity
2019	Atlántico	Mujer	50	F145	TRASTORNOS MENTALES Y DEL COMPORTAMIENTO DEBIDOS AL USO DE COCAINA: TRASTORNO PSICOTICO	1	Morbidity
2019	Atlántico	Mujer	50	F140	TRASTORNOS MENTALES Y DEL COMPORTAMIENTO DEBIDOS AL USO DE COCAINA: INTOXICACION AGUDA	1	Morbidity
2019	Atlántico	Mujer	50	F128	TRASTORNOS MENTALES Y DEL COMPORTAMIENTO DEBIDOS AL USO DE CANNABINOIDES: OTROS TRASTORNOS MENTALES Y DEL COMPORTAMIENTO	1	Morbidity
2019	Atlántico	Mujer	50	F124	TRASTORNOS MENTALES Y DEL COMPORTAMIENTO DEBIDOS AL USO DE CANNABINOIDES: ESTADO DE ABSTINENCIA CON DELIRIO	1	Morbidity
2019	Atlántico	Mujer	50	F119	TRASTORNOS MENTALES Y DEL COMPORTAMIENTO DEBIDOS AL USO DE OPIACEOS: TRASTORNO MENTAL Y DEL COMPORTAMIENTO, NO ESPECIFICADO	1	Morbidity
2019	Atlántico	Mujer	50	F117	TRASTORNOS MENTALES Y DEL COMPORTAMIENTO DEBIDOS AL USO DE OPIACEOS: TRASTORNO PSICOTICO RESIDUAL Y DE COMIENZO TARDIO	1	Morbidity
2019	Atlántico	Mujer	50	F103	TRASTORNOS MENTALES Y DEL COMPORTAMIENTO DEBIDOS AL USO DEL ALCOHOL: ESTADO DE ABSTINENCIA	1	Morbidity
2019	Atlántico	Mujer	28	F188	TRASTORNOS MENTALES Y DEL COMPORTAMIENTO DEBIDOS AL USO DE DISOLVENTES VOLATILES: OTROS TRASTORNOS MENTALES Y DEL COMPORTAMIENTO	1	Morbidity
2019	Atlántico	Mujer	28	F184	TRASTORNOS MENTALES Y DEL COMPORTAMIENTO DEBIDOS AL USO DE DISOLVENTES VOLATILES: ESTADO DE ABSTINENCIA CON DELIRIO	1	Morbidity
2019	Atlántico	Mujer	28	F169	TRASTORNOS MENTALES Y DEL COMPORTAMIENTO DEBIDOS AL USO DE ALUCINOGENOS: TRASTORNO MENTAL Y DEL COMPORTAMIENTO, NO ESPECIFICADO	1	Morbidity
2019	Atlántico	Mujer	28	F166	TRASTORNOS MENTALES Y DEL COMPORTAMIENTO DEBIDOS AL USO DE ALUCINOGENOS: SINDROME AMNESICO	1	Morbidity
2019	Atlántico	Mujer	28	F165	TRASTORNOS MENTALES Y DEL COMPORTAMIENTO DEBIDOS AL USO DE ALUCINOGENOS: TRASTORNO PSICOTICO	1	Morbidity
2019	Atlántico	Mujer	28	F153	TRASTORNOS MENTALES Y DEL COMPORTAMIENTO DEBIDOS AL USO DE OTROS ESTIMULANTES, INCLUIDA LA CAFEINA: ESTADO DE ABSTINENCIA	1	Morbidity
2019	Atlántico	Mujer	28	F151	TRASTORNOS MENTALES Y DEL COMPORTAMIENTO DEBIDOS AL USO DE OTROS ESTIMULANTES, INCLUIDA LA CAFEINA: USO NOCIVO	1	Morbidity
2019	Atlántico	Mujer	28	F141	TRASTORNOS MENTALES Y DEL COMPORTAMIENTO DEBIDOS AL USO DE COCAINA: USO NOCIVO	1	Morbidity
2019	Atlántico	Mujer	28	F138	TRASTORNOS MENTALES Y DEL COMPORTAMIENTO DEBIDOS AL USO DE SEDANTES O HIPNOTICOS: OTROS TRASTORNOS MENTALES Y DEL COMPORTAMIENTO	1	Morbidity
2019	Atlántico	Mujer	28	F135	TRASTORNOS MENTALES Y DEL COMPORTAMIENTO DEBIDOS AL USO DE SEDANTES O HIPNOTICOS: TRASTORNO PSICOTICO	1	Morbidity
2019	Atlántico	Mujer	28	F131	TRASTORNOS MENTALES Y DEL COMPORTAMIENTO DEBIDOS AL USO DE SEDANTES O HIPNOTICOS: USO NOCIVO	1	Morbidity
2019	Atlántico	Mujer	28	F129	TRASTORNOS MENTALES Y DEL COMPORTAMIENTO DEBIDOS AL USO DE CANNABINOIDES: TRASTORNO MENTAL Y DEL COMPORTAMIENTO, NO ESPECIFICADO	1	Morbidity
2019	Atlántico	Mujer	28	F128	TRASTORNOS MENTALES Y DEL COMPORTAMIENTO DEBIDOS AL USO DE CANNABINOIDES: OTROS TRASTORNOS MENTALES Y DEL COMPORTAMIENTO	1	Morbidity
2019	Atlántico	Mujer	28	F127	TRASTORNOS MENTALES Y DEL COMPORTAMIENTO DEBIDOS AL USO DE CANNABINOIDES: TRASTORNO PSICOTICO RESIDUAL Y DE COMIENZO TARDIO	1	Morbidity
2019	Atlántico	Mujer	28	F126	TRASTORNOS MENTALES Y DEL COMPORTAMIENTO DEBIDOS AL USO DE CANNABINOIDES: SINDROME AMNESICO	1	Morbidity
2019	Atlántico	Mujer	28	F122	TRASTORNOS MENTALES Y DEL COMPORTAMIENTO DEBIDOS AL USO DE CANNABINOIDES: SINDROME DE DEPENDENCIA	1	Morbidity
2019	Atlántico	Mujer	28	F113	TRASTORNOS MENTALES Y DEL COMPORTAMIENTO DEBIDOS AL USO DE OPIACEOS: ESTADO DE ABSTINENCIA	1	Morbidity
2019	Atlántico	Mujer	28	F110	TRASTORNOS MENTALES Y DEL COMPORTAMIENTO DEBIDOS AL USO DE OPIACEOS: INTOXICACION AGUDA	1	Morbidity
2019	Atlántico	Mujer	28	F107	TRASTORNOS MENTALES Y DEL COMPORTAMIENTO DEBIDOS AL USO DEL ALCOHOL: TRASTORNO PSICOTICO RESIDUAL Y DE COMIENZO TARDIO	1	Morbidity
2019	Atlántico	Mujer	28	F102	TRASTORNOS MENTALES Y DEL COMPORTAMIENTO DEBIDOS AL USO DEL ALCOHOL: SINDROME DE DEPENDENCIA	1	Morbidity
2019	Atlántico	Mujer	28	F100	TRASTORNOS MENTALES Y DEL COMPORTAMIENTO DEBIDOS AL USO DEL ALCOHOL: INTOXICACION AGUDA	1	Morbidity
2019	Atlántico	Mujer	11	F166	TRASTORNOS MENTALES Y DEL COMPORTAMIENTO DEBIDOS AL USO DE ALUCINOGENOS: SINDROME AMNESICO	1	Morbidity
2019	Atlántico	Mujer	11	F163	TRASTORNOS MENTALES Y DEL COMPORTAMIENTO DEBIDOS AL USO DE ALUCINOGENOS: ESTADO DE ABSTINENCIA	1	Morbidity
2019	Atlántico	Mujer	11	F161	TRASTORNOS MENTALES Y DEL COMPORTAMIENTO DEBIDOS AL USO DE ALUCINOGENOS: USO NOCIVO	1	Morbidity
2019	Atlántico	Mujer	11	F159	TRASTORNOS MENTALES Y DEL COMPORTAMIENTO DEBIDOS AL USO DE OTROS ESTIMULANTES, INCLUIDA LA CAFEINA: TRASTORNO MENTAL Y DEL COMPORTAMIENTO, NO ESPECIFICADO	1	Morbidity
2019	Atlántico	Mujer	11	F158	TRASTORNOS MENTALES Y DEL COMPORTAMIENTO DEBIDOS AL USO DE OTROS ESTIMULANTES, INCLUIDA LA CAFEINA: OTROS TRASTORNOS MENTALES Y DEL COMPORTAMIENTO	1	Morbidity
2019	Atlántico	Mujer	11	F150	TRASTORNOS MENTALES Y DEL COMPORTAMIENTO DEBIDOS AL USO DE OTROS ESTIMULANTES, INCLUIDA LA CAFEINA: INTOXICACION AGUDA	1	Morbidity
2019	Atlántico	Mujer	11	F146	TRASTORNOS MENTALES Y DEL COMPORTAMIENTO DEBIDOS AL USO DE COCAINA: SINDROME AMNESICO	1	Morbidity
2019	Atlántico	Mujer	11	F138	TRASTORNOS MENTALES Y DEL COMPORTAMIENTO DEBIDOS AL USO DE SEDANTES O HIPNOTICOS: OTROS TRASTORNOS MENTALES Y DEL COMPORTAMIENTO	1	Morbidity
2019	Atlántico	Mujer	11	F137	TRASTORNOS MENTALES Y DEL COMPORTAMIENTO DEBIDOS AL USO DE SEDANTES O HIPNOTICOS: TRASTORNO PSICOTICO RESIDUAL Y DE COMIENZO TARDIO	1	Morbidity
2019	Atlántico	Mujer	11	F133	TRASTORNOS MENTALES Y DEL COMPORTAMIENTO DEBIDOS AL USO DE SEDANTES O HIPNOTICOS: ESTADO DE ABSTINENCIA	1	Morbidity
2019	Atlántico	Mujer	11	F130	TRASTORNOS MENTALES Y DEL COMPORTAMIENTO DEBIDOS AL USO DE SEDANTES O HIPNOTICOS: INTOXICACION AGUDA	1	Morbidity
2019	Atlántico	Mujer	11	F129	TRASTORNOS MENTALES Y DEL COMPORTAMIENTO DEBIDOS AL USO DE CANNABINOIDES: TRASTORNO MENTAL Y DEL COMPORTAMIENTO, NO ESPECIFICADO	1	Morbidity
2019	Atlántico	Mujer	11	F118	TRASTORNOS MENTALES Y DEL COMPORTAMIENTO DEBIDOS AL USO DE OPIACEOS: OTROS TRASTORNOS MENTALES Y DEL COMPORTAMIENTO	1	Morbidity
2019	Atlántico	Mujer	11	F115	TRASTORNOS MENTALES Y DEL COMPORTAMIENTO DEBIDOS AL USO DE OPIACEOS: TRASTORNO PSICOTICO	1	Morbidity
2019	Atlántico	Mujer	11	F112	TRASTORNOS MENTALES Y DEL COMPORTAMIENTO DEBIDOS AL USO DE OPIACEOS: SINDROME DE DEPENDENCIA	1	Morbidity
2019	Atlántico	Mujer	11	F100	TRASTORNOS MENTALES Y DEL COMPORTAMIENTO DEBIDOS AL USO DEL ALCOHOL: INTOXICACION AGUDA	1	Morbidity
2019	Atlántico	Mujer	37	F189	TRASTORNOS MENTALES Y DEL COMPORTAMIENTO DEBIDOS AL USO DE DISOLVENTES VOLATILES: TRASTORNO MENTAL Y DEL COMPORTAMIENTO, NO ESPECIFICADO	1	Morbidity
2019	Atlántico	Mujer	37	F188	TRASTORNOS MENTALES Y DEL COMPORTAMIENTO DEBIDOS AL USO DE DISOLVENTES VOLATILES: OTROS TRASTORNOS MENTALES Y DEL COMPORTAMIENTO	1	Morbidity
2019	Atlántico	Mujer	37	F186	TRASTORNOS MENTALES Y DEL COMPORTAMIENTO DEBIDOS AL USO DE DISOLVENTES VOLATILES: SINDROME AMNESICO	1	Morbidity
2019	Atlántico	Mujer	37	F168	TRASTORNOS MENTALES Y DEL COMPORTAMIENTO DEBIDOS AL USO DE ALUCINOGENOS: OTROS TRASTORNOS MENTALES Y DEL COMPORTAMIENTO	1	Morbidity
2019	Atlántico	Mujer	37	F159	TRASTORNOS MENTALES Y DEL COMPORTAMIENTO DEBIDOS AL USO DE OTROS ESTIMULANTES, INCLUIDA LA CAFEINA: TRASTORNO MENTAL Y DEL COMPORTAMIENTO, NO ESPECIFICADO	1	Morbidity
2019	Atlántico	Mujer	37	F155	TRASTORNOS MENTALES Y DEL COMPORTAMIENTO DEBIDOS AL USO DE OTROS ESTIMULANTES, INCLUIDA LA CAFEINA: TRASTORNO PSICOTICO	1	Morbidity
2019	Atlántico	Mujer	37	F153	TRASTORNOS MENTALES Y DEL COMPORTAMIENTO DEBIDOS AL USO DE OTROS ESTIMULANTES, INCLUIDA LA CAFEINA: ESTADO DE ABSTINENCIA	1	Morbidity
2019	Atlántico	Mujer	37	F141	TRASTORNOS MENTALES Y DEL COMPORTAMIENTO DEBIDOS AL USO DE COCAINA: USO NOCIVO	1	Morbidity
2019	Atlántico	Mujer	37	F133	TRASTORNOS MENTALES Y DEL COMPORTAMIENTO DEBIDOS AL USO DE SEDANTES O HIPNOTICOS: ESTADO DE ABSTINENCIA	1	Morbidity
2019	Atlántico	Mujer	37	F130	TRASTORNOS MENTALES Y DEL COMPORTAMIENTO DEBIDOS AL USO DE SEDANTES O HIPNOTICOS: INTOXICACION AGUDA	1	Morbidity
2019	Atlántico	Mujer	37	F123	TRASTORNOS MENTALES Y DEL COMPORTAMIENTO DEBIDOS AL USO DE CANNABINOIDES: ESTADO DE ABSTINENCIA	1	Morbidity
2019	Atlántico	Mujer	37	F119	TRASTORNOS MENTALES Y DEL COMPORTAMIENTO DEBIDOS AL USO DE OPIACEOS: TRASTORNO MENTAL Y DEL COMPORTAMIENTO, NO ESPECIFICADO	1	Morbidity
2019	Atlántico	Mujer	37	F118	TRASTORNOS MENTALES Y DEL COMPORTAMIENTO DEBIDOS AL USO DE OPIACEOS: OTROS TRASTORNOS MENTALES Y DEL COMPORTAMIENTO	1	Morbidity
2019	Atlántico	Mujer	37	F113	TRASTORNOS MENTALES Y DEL COMPORTAMIENTO DEBIDOS AL USO DE OPIACEOS: ESTADO DE ABSTINENCIA	1	Morbidity
2019	Atlántico	Mujer	37	F102	TRASTORNOS MENTALES Y DEL COMPORTAMIENTO DEBIDOS AL USO DEL ALCOHOL: SINDROME DE DEPENDENCIA	1	Morbidity
2019	Atlántico	Mujer	60	F186	TRASTORNOS MENTALES Y DEL COMPORTAMIENTO DEBIDOS AL USO DE DISOLVENTES VOLATILES: SINDROME AMNESICO	1	Morbidity
2019	Atlántico	Mujer	60	F183	TRASTORNOS MENTALES Y DEL COMPORTAMIENTO DEBIDOS AL USO DE DISOLVENTES VOLATILES: ESTADO DE ABSTINENCIA	1	Morbidity
2019	Atlántico	Mujer	60	F182	TRASTORNOS MENTALES Y DEL COMPORTAMIENTO DEBIDOS AL USO DE DISOLVENTES VOLATILES: SINDROME DE DEPENDENCIA	1	Morbidity
2019	Atlántico	Mujer	60	F164	TRASTORNOS MENTALES Y DEL COMPORTAMIENTO DEBIDOS AL USO DE ALUCINOGENOS: ESTADO DE ABSTINENCIA CON DELIRIO	1	Morbidity
2019	Atlántico	Mujer	60	F163	TRASTORNOS MENTALES Y DEL COMPORTAMIENTO DEBIDOS AL USO DE ALUCINOGENOS: ESTADO DE ABSTINENCIA	1	Morbidity
2019	Atlántico	Mujer	60	F161	TRASTORNOS MENTALES Y DEL COMPORTAMIENTO DEBIDOS AL USO DE ALUCINOGENOS: USO NOCIVO	1	Morbidity
2019	Atlántico	Mujer	60	F159	TRASTORNOS MENTALES Y DEL COMPORTAMIENTO DEBIDOS AL USO DE OTROS ESTIMULANTES, INCLUIDA LA CAFEINA: TRASTORNO MENTAL Y DEL COMPORTAMIENTO, NO ESPECIFICADO	1	Morbidity
2019	Atlántico	Mujer	60	F154	TRASTORNOS MENTALES Y DEL COMPORTAMIENTO DEBIDOS AL USO DE OTROS ESTIMULANTES, INCLUIDA LA CAFEINA:. ESTADO DE ABSTINENCIA CON DELIRIO	1	Morbidity
2019	Atlántico	Mujer	60	F152	TRASTORNOS MENTALES Y DEL COMPORTAMIENTO DEBIDOS AL USO DE OTROS ESTIMULANTES, INCLUIDA LA CAFEINA: SINDROME DE DEPENDENCIA	1	Morbidity
2019	Atlántico	Mujer	60	F151	TRASTORNOS MENTALES Y DEL COMPORTAMIENTO DEBIDOS AL USO DE OTROS ESTIMULANTES, INCLUIDA LA CAFEINA: USO NOCIVO	1	Morbidity
2019	Atlántico	Mujer	60	F144	TRASTORNOS MENTALES Y DEL COMPORTAMIENTO DEBIDOS AL USO DE COCAINA: ESTADO DE ABSTINENCIA CON DELIRIO	1	Morbidity
2019	Atlántico	Mujer	60	F139	TRASTORNOS MENTALES Y DEL COMPORTAMIENTO DEBIDOS AL USO DE SEDANTES O HIPNOTICOS: TRASTORNO MENTAL Y DEL COMPORTAMIENTO, NO ESPECIFICADO	1	Morbidity
2019	Atlántico	Mujer	60	F143	TRASTORNOS MENTALES Y DEL COMPORTAMIENTO DEBIDOS AL USO DE COCAINA: ESTADO DE ABSTINENCIA	1	Morbidity
2019	Atlántico	Mujer	60	F141	TRASTORNOS MENTALES Y DEL COMPORTAMIENTO DEBIDOS AL USO DE COCAINA: USO NOCIVO	1	Morbidity
2019	Atlántico	Mujer	60	F136	TRASTORNOS MENTALES Y DEL COMPORTAMIENTO DEBIDOS AL USO DE SEDANTES O HIPNOTICOS: SINDROME AMNESICO	1	Morbidity
2019	Atlántico	Mujer	60	F135	TRASTORNOS MENTALES Y DEL COMPORTAMIENTO DEBIDOS AL USO DE SEDANTES O HIPNOTICOS: TRASTORNO PSICOTICO	1	Morbidity
2019	Atlántico	Mujer	60	F133	TRASTORNOS MENTALES Y DEL COMPORTAMIENTO DEBIDOS AL USO DE SEDANTES O HIPNOTICOS: ESTADO DE ABSTINENCIA	1	Morbidity
2019	Atlántico	Mujer	60	F130	TRASTORNOS MENTALES Y DEL COMPORTAMIENTO DEBIDOS AL USO DE SEDANTES O HIPNOTICOS: INTOXICACION AGUDA	1	Morbidity
2019	Atlántico	Mujer	60	F129	TRASTORNOS MENTALES Y DEL COMPORTAMIENTO DEBIDOS AL USO DE CANNABINOIDES: TRASTORNO MENTAL Y DEL COMPORTAMIENTO, NO ESPECIFICADO	1	Morbidity
2019	Atlántico	Mujer	60	F122	TRASTORNOS MENTALES Y DEL COMPORTAMIENTO DEBIDOS AL USO DE CANNABINOIDES: SINDROME DE DEPENDENCIA	1	Morbidity
2019	Atlántico	Mujer	60	F116	TRASTORNOS MENTALES Y DEL COMPORTAMIENTO DEBIDOS AL USO DE OPIACEOS: SINDROME AMNESICO	1	Morbidity
2019	Atlántico	Mujer	60	F113	TRASTORNOS MENTALES Y DEL COMPORTAMIENTO DEBIDOS AL USO DE OPIACEOS: ESTADO DE ABSTINENCIA	1	Morbidity
2019	Atlántico	Mujer	60	F112	TRASTORNOS MENTALES Y DEL COMPORTAMIENTO DEBIDOS AL USO DE OPIACEOS: SINDROME DE DEPENDENCIA	1	Morbidity
2019	Atlántico	Mujer	60	F105	TRASTORNOS MENTALES Y DEL COMPORTAMIENTO DEBIDOS AL USO DEL ALCOHOL: TRASTORNO PSICOTICO	1	Morbidity
2019	Atlántico	Mujer	60	F102	TRASTORNOS MENTALES Y DEL COMPORTAMIENTO DEBIDOS AL USO DEL ALCOHOL: SINDROME DE DEPENDENCIA	1	Morbidity
2019	Atlántico	Mujer	39	F189	TRASTORNOS MENTALES Y DEL COMPORTAMIENTO DEBIDOS AL USO DE DISOLVENTES VOLATILES: TRASTORNO MENTAL Y DEL COMPORTAMIENTO, NO ESPECIFICADO	1	Morbidity
2019	Atlántico	Mujer	39	F181	TRASTORNOS MENTALES Y DEL COMPORTAMIENTO DEBIDOS AL USO DE DISOLVENTES VOLATILES: USO NOCIVO	1	Morbidity
2019	Atlántico	Mujer	39	F166	TRASTORNOS MENTALES Y DEL COMPORTAMIENTO DEBIDOS AL USO DE ALUCINOGENOS: SINDROME AMNESICO	1	Morbidity
2019	Atlántico	Mujer	39	F165	TRASTORNOS MENTALES Y DEL COMPORTAMIENTO DEBIDOS AL USO DE ALUCINOGENOS: TRASTORNO PSICOTICO	1	Morbidity
2019	Atlántico	Mujer	39	F163	TRASTORNOS MENTALES Y DEL COMPORTAMIENTO DEBIDOS AL USO DE ALUCINOGENOS: ESTADO DE ABSTINENCIA	1	Morbidity
2019	Atlántico	Mujer	39	F161	TRASTORNOS MENTALES Y DEL COMPORTAMIENTO DEBIDOS AL USO DE ALUCINOGENOS: USO NOCIVO	1	Morbidity
2019	Atlántico	Mujer	39	F160	TRASTORNOS MENTALES Y DEL COMPORTAMIENTO DEBIDOS AL USO DE ALUCINOGENOS: INTOXICACION AGUDA	1	Morbidity
2019	Atlántico	Mujer	39	F157	TRASTORNOS MENTALES Y DEL COMPORTAMIENTO DEBIDOS AL USO DE OTROS ESTIMULANTES, INCLUIDA LA CAFEINA: TRASTORNO PSICOTICO RESIDUAL Y DE COMIENZO TARDIO	1	Morbidity
2019	Atlántico	Mujer	39	F155	TRASTORNOS MENTALES Y DEL COMPORTAMIENTO DEBIDOS AL USO DE OTROS ESTIMULANTES, INCLUIDA LA CAFEINA: TRASTORNO PSICOTICO	1	Morbidity
2019	Atlántico	Mujer	39	F154	TRASTORNOS MENTALES Y DEL COMPORTAMIENTO DEBIDOS AL USO DE OTROS ESTIMULANTES, INCLUIDA LA CAFEINA:. ESTADO DE ABSTINENCIA CON DELIRIO	1	Morbidity
2019	Atlántico	Mujer	39	F153	TRASTORNOS MENTALES Y DEL COMPORTAMIENTO DEBIDOS AL USO DE OTROS ESTIMULANTES, INCLUIDA LA CAFEINA: ESTADO DE ABSTINENCIA	1	Morbidity
2019	Atlántico	Mujer	39	F149	TRASTORNOS MENTALES Y DEL COMPORTAMIENTO DEBIDOS AL USO DE COCAINA: TRASTORNO MENTAL Y DEL COMPORTAMIENTO, NO ESPECIFICADO	1	Morbidity
2019	Atlántico	Mujer	39	F146	TRASTORNOS MENTALES Y DEL COMPORTAMIENTO DEBIDOS AL USO DE COCAINA: SINDROME AMNESICO	1	Morbidity
2019	Atlántico	Mujer	39	F142	TRASTORNOS MENTALES Y DEL COMPORTAMIENTO DEBIDOS AL USO DE COCAINA: SINDROME DE DEPENDENCIA	1	Morbidity
2019	Atlántico	Mujer	39	F138	TRASTORNOS MENTALES Y DEL COMPORTAMIENTO DEBIDOS AL USO DE SEDANTES O HIPNOTICOS: OTROS TRASTORNOS MENTALES Y DEL COMPORTAMIENTO	1	Morbidity
2019	Atlántico	Mujer	39	F126	TRASTORNOS MENTALES Y DEL COMPORTAMIENTO DEBIDOS AL USO DE CANNABINOIDES: SINDROME AMNESICO	1	Morbidity
2019	Atlántico	Mujer	39	F120	TRASTORNOS MENTALES Y DEL COMPORTAMIENTO DEBIDOS AL USO DE CANNABINOIDES: INTOXICACION AGUDA	1	Morbidity
2019	Atlántico	Mujer	39	F109	TRASTORNOS MENTALES Y DEL COMPORTAMIENTO DEBIDOS AL USO DEL ALCOHOL: TRASTORNO MENTAL Y DEL COMPORTAMIENTO, NO ESPECIFICADO	1	Morbidity
2019	Atlántico	Mujer	39	F107	TRASTORNOS MENTALES Y DEL COMPORTAMIENTO DEBIDOS AL USO DEL ALCOHOL: TRASTORNO PSICOTICO RESIDUAL Y DE COMIENZO TARDIO	1	Morbidity
2019	Atlántico	Mujer	39	F105	TRASTORNOS MENTALES Y DEL COMPORTAMIENTO DEBIDOS AL USO DEL ALCOHOL: TRASTORNO PSICOTICO	1	Morbidity
2019	Atlántico	Mujer	39	F102	TRASTORNOS MENTALES Y DEL COMPORTAMIENTO DEBIDOS AL USO DEL ALCOHOL: SINDROME DE DEPENDENCIA	1	Morbidity
2019	Atlántico	Mujer	17	F189	TRASTORNOS MENTALES Y DEL COMPORTAMIENTO DEBIDOS AL USO DE DISOLVENTES VOLATILES: TRASTORNO MENTAL Y DEL COMPORTAMIENTO, NO ESPECIFICADO	1	Morbidity
2019	Atlántico	Mujer	17	F188	TRASTORNOS MENTALES Y DEL COMPORTAMIENTO DEBIDOS AL USO DE DISOLVENTES VOLATILES: OTROS TRASTORNOS MENTALES Y DEL COMPORTAMIENTO	1	Morbidity
2019	Atlántico	Mujer	17	F186	TRASTORNOS MENTALES Y DEL COMPORTAMIENTO DEBIDOS AL USO DE DISOLVENTES VOLATILES: SINDROME AMNESICO	1	Morbidity
2019	Atlántico	Mujer	17	F185	TRASTORNOS MENTALES Y DEL COMPORTAMIENTO DEBIDOS AL USO DE DISOLVENTES VOLATILES: TRASTORNO PSICOTICO	1	Morbidity
2019	Atlántico	Mujer	17	F169	TRASTORNOS MENTALES Y DEL COMPORTAMIENTO DEBIDOS AL USO DE ALUCINOGENOS: TRASTORNO MENTAL Y DEL COMPORTAMIENTO, NO ESPECIFICADO	1	Morbidity
2019	Atlántico	Mujer	17	F167	TRASTORNOS MENTALES Y DEL COMPORTAMIENTO DEBIDOS AL USO DE ALUCINOGENOS: TRASTORNO PSICOTICO RESIDUAL Y DE COMIENZO TARDIO	1	Morbidity
2019	Atlántico	Mujer	17	F163	TRASTORNOS MENTALES Y DEL COMPORTAMIENTO DEBIDOS AL USO DE ALUCINOGENOS: ESTADO DE ABSTINENCIA	1	Morbidity
2019	Atlántico	Mujer	17	F162	TRASTORNOS MENTALES Y DEL COMPORTAMIENTO DEBIDOS AL USO DE ALUCINOGENOS: SINDROME DE DEPENDENCIA	1	Morbidity
2019	Atlántico	Mujer	17	F158	TRASTORNOS MENTALES Y DEL COMPORTAMIENTO DEBIDOS AL USO DE OTROS ESTIMULANTES, INCLUIDA LA CAFEINA: OTROS TRASTORNOS MENTALES Y DEL COMPORTAMIENTO	1	Morbidity
2019	Atlántico	Mujer	17	F155	TRASTORNOS MENTALES Y DEL COMPORTAMIENTO DEBIDOS AL USO DE OTROS ESTIMULANTES, INCLUIDA LA CAFEINA: TRASTORNO PSICOTICO	1	Morbidity
2019	Atlántico	Mujer	17	F154	TRASTORNOS MENTALES Y DEL COMPORTAMIENTO DEBIDOS AL USO DE OTROS ESTIMULANTES, INCLUIDA LA CAFEINA:. ESTADO DE ABSTINENCIA CON DELIRIO	1	Morbidity
2019	Atlántico	Mujer	17	F147	TRASTORNOS MENTALES Y DEL COMPORTAMIENTO DEBIDOS AL USO DE COCAINA: TRASTORNO PSICOTICO RESIDUAL Y DE COMIENZO TARDIO	1	Morbidity
2019	Atlántico	Mujer	17	F145	TRASTORNOS MENTALES Y DEL COMPORTAMIENTO DEBIDOS AL USO DE COCAINA: TRASTORNO PSICOTICO	1	Morbidity
2019	Atlántico	Mujer	17	F139	TRASTORNOS MENTALES Y DEL COMPORTAMIENTO DEBIDOS AL USO DE SEDANTES O HIPNOTICOS: TRASTORNO MENTAL Y DEL COMPORTAMIENTO, NO ESPECIFICADO	1	Morbidity
2019	Atlántico	Mujer	17	F140	TRASTORNOS MENTALES Y DEL COMPORTAMIENTO DEBIDOS AL USO DE COCAINA: INTOXICACION AGUDA	1	Morbidity
2019	Atlántico	Mujer	17	F136	TRASTORNOS MENTALES Y DEL COMPORTAMIENTO DEBIDOS AL USO DE SEDANTES O HIPNOTICOS: SINDROME AMNESICO	1	Morbidity
2019	Atlántico	Mujer	17	F122	TRASTORNOS MENTALES Y DEL COMPORTAMIENTO DEBIDOS AL USO DE CANNABINOIDES: SINDROME DE DEPENDENCIA	1	Morbidity
2019	Atlántico	Mujer	17	F118	TRASTORNOS MENTALES Y DEL COMPORTAMIENTO DEBIDOS AL USO DE OPIACEOS: OTROS TRASTORNOS MENTALES Y DEL COMPORTAMIENTO	1	Morbidity
2019	Atlántico	Mujer	17	F111	TRASTORNOS MENTALES Y DEL COMPORTAMIENTO DEBIDOS AL USO DE OPIACEOS: USO NOCIVO	1	Morbidity
2019	Atlántico	Mujer	17	F110	TRASTORNOS MENTALES Y DEL COMPORTAMIENTO DEBIDOS AL USO DE OPIACEOS: INTOXICACION AGUDA	1	Morbidity
2019	Atlántico	Mujer	17	F106	TRASTORNOS MENTALES Y DEL COMPORTAMIENTO DEBIDOS AL USO DEL ALCOHOL: SINDROME AMNESICO	1	Morbidity
2019	Atlántico	Mujer	17	F103	TRASTORNOS MENTALES Y DEL COMPORTAMIENTO DEBIDOS AL USO DEL ALCOHOL: ESTADO DE ABSTINENCIA	1	Morbidity
2019	Atlántico	Mujer	17	F100	TRASTORNOS MENTALES Y DEL COMPORTAMIENTO DEBIDOS AL USO DEL ALCOHOL: INTOXICACION AGUDA	1	Morbidity
2019	Atlántico	Mujer	24	F182	TRASTORNOS MENTALES Y DEL COMPORTAMIENTO DEBIDOS AL USO DE DISOLVENTES VOLATILES: SINDROME DE DEPENDENCIA	1	Morbidity
2019	Atlántico	Mujer	24	F180	TRASTORNOS MENTALES Y DEL COMPORTAMIENTO DEBIDOS AL USO DE DISOLVENTES VOLATILES: INTOXICACION AGUDA	1	Morbidity
2019	Atlántico	Mujer	24	F169	TRASTORNOS MENTALES Y DEL COMPORTAMIENTO DEBIDOS AL USO DE ALUCINOGENOS: TRASTORNO MENTAL Y DEL COMPORTAMIENTO, NO ESPECIFICADO	1	Morbidity
2019	Atlántico	Mujer	24	F161	TRASTORNOS MENTALES Y DEL COMPORTAMIENTO DEBIDOS AL USO DE ALUCINOGENOS: USO NOCIVO	1	Morbidity
2019	Atlántico	Mujer	24	F154	TRASTORNOS MENTALES Y DEL COMPORTAMIENTO DEBIDOS AL USO DE OTROS ESTIMULANTES, INCLUIDA LA CAFEINA:. ESTADO DE ABSTINENCIA CON DELIRIO	1	Morbidity
2019	Atlántico	Mujer	24	F151	TRASTORNOS MENTALES Y DEL COMPORTAMIENTO DEBIDOS AL USO DE OTROS ESTIMULANTES, INCLUIDA LA CAFEINA: USO NOCIVO	1	Morbidity
2019	Atlántico	Mujer	24	F148	TRASTORNOS MENTALES Y DEL COMPORTAMIENTO DEBIDOS AL USO DE COCAINA: OTROS TRASTORNOS MENTALES Y DEL COMPORTAMIENTO	1	Morbidity
2019	Atlántico	Mujer	24	F142	TRASTORNOS MENTALES Y DEL COMPORTAMIENTO DEBIDOS AL USO DE COCAINA: SINDROME DE DEPENDENCIA	1	Morbidity
2019	Atlántico	Mujer	24	F140	TRASTORNOS MENTALES Y DEL COMPORTAMIENTO DEBIDOS AL USO DE COCAINA: INTOXICACION AGUDA	1	Morbidity
2019	Atlántico	Mujer	24	F133	TRASTORNOS MENTALES Y DEL COMPORTAMIENTO DEBIDOS AL USO DE SEDANTES O HIPNOTICOS: ESTADO DE ABSTINENCIA	1	Morbidity
2019	Atlántico	Mujer	24	F130	TRASTORNOS MENTALES Y DEL COMPORTAMIENTO DEBIDOS AL USO DE SEDANTES O HIPNOTICOS: INTOXICACION AGUDA	1	Morbidity
2019	Atlántico	Mujer	24	F129	TRASTORNOS MENTALES Y DEL COMPORTAMIENTO DEBIDOS AL USO DE CANNABINOIDES: TRASTORNO MENTAL Y DEL COMPORTAMIENTO, NO ESPECIFICADO	1	Morbidity
2019	Atlántico	Mujer	24	F127	TRASTORNOS MENTALES Y DEL COMPORTAMIENTO DEBIDOS AL USO DE CANNABINOIDES: TRASTORNO PSICOTICO RESIDUAL Y DE COMIENZO TARDIO	1	Morbidity
2019	Atlántico	Mujer	24	F124	TRASTORNOS MENTALES Y DEL COMPORTAMIENTO DEBIDOS AL USO DE CANNABINOIDES: ESTADO DE ABSTINENCIA CON DELIRIO	1	Morbidity
2019	Atlántico	Mujer	24	F123	TRASTORNOS MENTALES Y DEL COMPORTAMIENTO DEBIDOS AL USO DE CANNABINOIDES: ESTADO DE ABSTINENCIA	1	Morbidity
2019	Atlántico	Mujer	24	F122	TRASTORNOS MENTALES Y DEL COMPORTAMIENTO DEBIDOS AL USO DE CANNABINOIDES: SINDROME DE DEPENDENCIA	1	Morbidity
2019	Atlántico	Mujer	24	F120	TRASTORNOS MENTALES Y DEL COMPORTAMIENTO DEBIDOS AL USO DE CANNABINOIDES: INTOXICACION AGUDA	1	Morbidity
2019	Atlántico	Mujer	24	F118	TRASTORNOS MENTALES Y DEL COMPORTAMIENTO DEBIDOS AL USO DE OPIACEOS: OTROS TRASTORNOS MENTALES Y DEL COMPORTAMIENTO	1	Morbidity
2019	Atlántico	Mujer	24	F116	TRASTORNOS MENTALES Y DEL COMPORTAMIENTO DEBIDOS AL USO DE OPIACEOS: SINDROME AMNESICO	1	Morbidity
2019	Atlántico	Mujer	24	F114	TRASTORNOS MENTALES Y DEL COMPORTAMIENTO DEBIDOS AL USO DE OPIACEOS: ESTADO DE ABSTINENCIA CON DELIRIO	1	Morbidity
2019	Atlántico	Mujer	24	F113	TRASTORNOS MENTALES Y DEL COMPORTAMIENTO DEBIDOS AL USO DE OPIACEOS: ESTADO DE ABSTINENCIA	1	Morbidity
2019	Atlántico	Mujer	24	F105	TRASTORNOS MENTALES Y DEL COMPORTAMIENTO DEBIDOS AL USO DEL ALCOHOL: TRASTORNO PSICOTICO	1	Morbidity
2019	Atlántico	Mujer	24	F101	TRASTORNOS MENTALES Y DEL COMPORTAMIENTO DEBIDOS AL USO DEL ALCOHOL: USO NOCIVO	1	Morbidity
2019	Atlántico	Mujer	24	F100	TRASTORNOS MENTALES Y DEL COMPORTAMIENTO DEBIDOS AL USO DEL ALCOHOL: INTOXICACION AGUDA	1	Morbidity
2019	Atlántico	Mujer	20	F168	TRASTORNOS MENTALES Y DEL COMPORTAMIENTO DEBIDOS AL USO DE ALUCINOGENOS: OTROS TRASTORNOS MENTALES Y DEL COMPORTAMIENTO	1	Morbidity
2019	Atlántico	Mujer	20	F165	TRASTORNOS MENTALES Y DEL COMPORTAMIENTO DEBIDOS AL USO DE ALUCINOGENOS: TRASTORNO PSICOTICO	1	Morbidity
2019	Atlántico	Mujer	20	F164	TRASTORNOS MENTALES Y DEL COMPORTAMIENTO DEBIDOS AL USO DE ALUCINOGENOS: ESTADO DE ABSTINENCIA CON DELIRIO	1	Morbidity
2019	Atlántico	Mujer	20	F162	TRASTORNOS MENTALES Y DEL COMPORTAMIENTO DEBIDOS AL USO DE ALUCINOGENOS: SINDROME DE DEPENDENCIA	1	Morbidity
2019	Atlántico	Mujer	20	F158	TRASTORNOS MENTALES Y DEL COMPORTAMIENTO DEBIDOS AL USO DE OTROS ESTIMULANTES, INCLUIDA LA CAFEINA: OTROS TRASTORNOS MENTALES Y DEL COMPORTAMIENTO	1	Morbidity
2019	Atlántico	Mujer	20	F156	TRASTORNOS MENTALES Y DEL COMPORTAMIENTO DEBIDOS AL USO DE OTROS ESTIMULANTES, INCLUIDA LA CAFEINA: SINDROME AMNESICO	1	Morbidity
2019	Atlántico	Mujer	20	F151	TRASTORNOS MENTALES Y DEL COMPORTAMIENTO DEBIDOS AL USO DE OTROS ESTIMULANTES, INCLUIDA LA CAFEINA: USO NOCIVO	1	Morbidity
2019	Atlántico	Mujer	20	F150	TRASTORNOS MENTALES Y DEL COMPORTAMIENTO DEBIDOS AL USO DE OTROS ESTIMULANTES, INCLUIDA LA CAFEINA: INTOXICACION AGUDA	1	Morbidity
2019	Atlántico	Mujer	20	F147	TRASTORNOS MENTALES Y DEL COMPORTAMIENTO DEBIDOS AL USO DE COCAINA: TRASTORNO PSICOTICO RESIDUAL Y DE COMIENZO TARDIO	1	Morbidity
2019	Atlántico	Mujer	20	F137	TRASTORNOS MENTALES Y DEL COMPORTAMIENTO DEBIDOS AL USO DE SEDANTES O HIPNOTICOS: TRASTORNO PSICOTICO RESIDUAL Y DE COMIENZO TARDIO	1	Morbidity
2019	Atlántico	Mujer	20	F136	TRASTORNOS MENTALES Y DEL COMPORTAMIENTO DEBIDOS AL USO DE SEDANTES O HIPNOTICOS: SINDROME AMNESICO	1	Morbidity
2019	Atlántico	Mujer	20	F135	TRASTORNOS MENTALES Y DEL COMPORTAMIENTO DEBIDOS AL USO DE SEDANTES O HIPNOTICOS: TRASTORNO PSICOTICO	1	Morbidity
2019	Atlántico	Mujer	20	F133	TRASTORNOS MENTALES Y DEL COMPORTAMIENTO DEBIDOS AL USO DE SEDANTES O HIPNOTICOS: ESTADO DE ABSTINENCIA	1	Morbidity
2019	Atlántico	Mujer	20	F129	TRASTORNOS MENTALES Y DEL COMPORTAMIENTO DEBIDOS AL USO DE CANNABINOIDES: TRASTORNO MENTAL Y DEL COMPORTAMIENTO, NO ESPECIFICADO	1	Morbidity
2019	Atlántico	Mujer	20	F124	TRASTORNOS MENTALES Y DEL COMPORTAMIENTO DEBIDOS AL USO DE CANNABINOIDES: ESTADO DE ABSTINENCIA CON DELIRIO	1	Morbidity
2019	Atlántico	Mujer	20	F120	TRASTORNOS MENTALES Y DEL COMPORTAMIENTO DEBIDOS AL USO DE CANNABINOIDES: INTOXICACION AGUDA	1	Morbidity
2019	Atlántico	Mujer	20	F111	TRASTORNOS MENTALES Y DEL COMPORTAMIENTO DEBIDOS AL USO DE OPIACEOS: USO NOCIVO	1	Morbidity
2019	Atlántico	Mujer	20	F103	TRASTORNOS MENTALES Y DEL COMPORTAMIENTO DEBIDOS AL USO DEL ALCOHOL: ESTADO DE ABSTINENCIA	1	Morbidity
2019	Atlántico	Mujer	20	F101	TRASTORNOS MENTALES Y DEL COMPORTAMIENTO DEBIDOS AL USO DEL ALCOHOL: USO NOCIVO	1	Morbidity
2019	Atlántico	Mujer	35	F189	TRASTORNOS MENTALES Y DEL COMPORTAMIENTO DEBIDOS AL USO DE DISOLVENTES VOLATILES: TRASTORNO MENTAL Y DEL COMPORTAMIENTO, NO ESPECIFICADO	1	Morbidity
2019	Atlántico	Mujer	35	F188	TRASTORNOS MENTALES Y DEL COMPORTAMIENTO DEBIDOS AL USO DE DISOLVENTES VOLATILES: OTROS TRASTORNOS MENTALES Y DEL COMPORTAMIENTO	1	Morbidity
2019	Atlántico	Mujer	35	F185	TRASTORNOS MENTALES Y DEL COMPORTAMIENTO DEBIDOS AL USO DE DISOLVENTES VOLATILES: TRASTORNO PSICOTICO	1	Morbidity
2019	Atlántico	Mujer	35	F180	TRASTORNOS MENTALES Y DEL COMPORTAMIENTO DEBIDOS AL USO DE DISOLVENTES VOLATILES: INTOXICACION AGUDA	1	Morbidity
2019	Atlántico	Mujer	35	F166	TRASTORNOS MENTALES Y DEL COMPORTAMIENTO DEBIDOS AL USO DE ALUCINOGENOS: SINDROME AMNESICO	1	Morbidity
2019	Atlántico	Mujer	35	F161	TRASTORNOS MENTALES Y DEL COMPORTAMIENTO DEBIDOS AL USO DE ALUCINOGENOS: USO NOCIVO	1	Morbidity
2019	Atlántico	Mujer	35	F160	TRASTORNOS MENTALES Y DEL COMPORTAMIENTO DEBIDOS AL USO DE ALUCINOGENOS: INTOXICACION AGUDA	1	Morbidity
2019	Atlántico	Mujer	35	F155	TRASTORNOS MENTALES Y DEL COMPORTAMIENTO DEBIDOS AL USO DE OTROS ESTIMULANTES, INCLUIDA LA CAFEINA: TRASTORNO PSICOTICO	1	Morbidity
2019	Atlántico	Mujer	35	F151	TRASTORNOS MENTALES Y DEL COMPORTAMIENTO DEBIDOS AL USO DE OTROS ESTIMULANTES, INCLUIDA LA CAFEINA: USO NOCIVO	1	Morbidity
2019	Atlántico	Mujer	35	F147	TRASTORNOS MENTALES Y DEL COMPORTAMIENTO DEBIDOS AL USO DE COCAINA: TRASTORNO PSICOTICO RESIDUAL Y DE COMIENZO TARDIO	1	Morbidity
2019	Atlántico	Mujer	35	F146	TRASTORNOS MENTALES Y DEL COMPORTAMIENTO DEBIDOS AL USO DE COCAINA: SINDROME AMNESICO	1	Morbidity
2019	Atlántico	Mujer	35	F139	TRASTORNOS MENTALES Y DEL COMPORTAMIENTO DEBIDOS AL USO DE SEDANTES O HIPNOTICOS: TRASTORNO MENTAL Y DEL COMPORTAMIENTO, NO ESPECIFICADO	1	Morbidity
2019	Atlántico	Mujer	35	F141	TRASTORNOS MENTALES Y DEL COMPORTAMIENTO DEBIDOS AL USO DE COCAINA: USO NOCIVO	1	Morbidity
2019	Atlántico	Mujer	35	F138	TRASTORNOS MENTALES Y DEL COMPORTAMIENTO DEBIDOS AL USO DE SEDANTES O HIPNOTICOS: OTROS TRASTORNOS MENTALES Y DEL COMPORTAMIENTO	1	Morbidity
2019	Atlántico	Mujer	35	F132	TRASTORNOS MENTALES Y DEL COMPORTAMIENTO DEBIDOS AL USO DE SEDANTES O HIPNOTICOS: SINDROME DE DEPENDENCIA	1	Morbidity
2019	Atlántico	Mujer	35	F128	TRASTORNOS MENTALES Y DEL COMPORTAMIENTO DEBIDOS AL USO DE CANNABINOIDES: OTROS TRASTORNOS MENTALES Y DEL COMPORTAMIENTO	1	Morbidity
2019	Atlántico	Mujer	35	F127	TRASTORNOS MENTALES Y DEL COMPORTAMIENTO DEBIDOS AL USO DE CANNABINOIDES: TRASTORNO PSICOTICO RESIDUAL Y DE COMIENZO TARDIO	1	Morbidity
2019	Atlántico	Mujer	35	F126	TRASTORNOS MENTALES Y DEL COMPORTAMIENTO DEBIDOS AL USO DE CANNABINOIDES: SINDROME AMNESICO	1	Morbidity
2019	Atlántico	Mujer	35	F122	TRASTORNOS MENTALES Y DEL COMPORTAMIENTO DEBIDOS AL USO DE CANNABINOIDES: SINDROME DE DEPENDENCIA	1	Morbidity
2019	Atlántico	Mujer	35	F121	TRASTORNOS MENTALES Y DEL COMPORTAMIENTO DEBIDOS AL USO DE CANNABINOIDES: USO NOCIVO	1	Morbidity
2019	Atlántico	Mujer	35	F116	TRASTORNOS MENTALES Y DEL COMPORTAMIENTO DEBIDOS AL USO DE OPIACEOS: SINDROME AMNESICO	1	Morbidity
2019	Atlántico	Mujer	35	F112	TRASTORNOS MENTALES Y DEL COMPORTAMIENTO DEBIDOS AL USO DE OPIACEOS: SINDROME DE DEPENDENCIA	1	Morbidity
2019	Atlántico	Mujer	35	F107	TRASTORNOS MENTALES Y DEL COMPORTAMIENTO DEBIDOS AL USO DEL ALCOHOL: TRASTORNO PSICOTICO RESIDUAL Y DE COMIENZO TARDIO	1	Morbidity
2019	Atlántico	Mujer	35	F100	TRASTORNOS MENTALES Y DEL COMPORTAMIENTO DEBIDOS AL USO DEL ALCOHOL: INTOXICACION AGUDA	1	Morbidity
2019	Atlántico	Mujer	23	F189	TRASTORNOS MENTALES Y DEL COMPORTAMIENTO DEBIDOS AL USO DE DISOLVENTES VOLATILES: TRASTORNO MENTAL Y DEL COMPORTAMIENTO, NO ESPECIFICADO	1	Morbidity
2019	Atlántico	Mujer	23	F164	TRASTORNOS MENTALES Y DEL COMPORTAMIENTO DEBIDOS AL USO DE ALUCINOGENOS: ESTADO DE ABSTINENCIA CON DELIRIO	1	Morbidity
2019	Atlántico	Mujer	23	F161	TRASTORNOS MENTALES Y DEL COMPORTAMIENTO DEBIDOS AL USO DE ALUCINOGENOS: USO NOCIVO	1	Morbidity
2019	Atlántico	Mujer	23	F160	TRASTORNOS MENTALES Y DEL COMPORTAMIENTO DEBIDOS AL USO DE ALUCINOGENOS: INTOXICACION AGUDA	1	Morbidity
2019	Atlántico	Mujer	23	F146	TRASTORNOS MENTALES Y DEL COMPORTAMIENTO DEBIDOS AL USO DE COCAINA: SINDROME AMNESICO	1	Morbidity
2019	Atlántico	Mujer	23	F139	TRASTORNOS MENTALES Y DEL COMPORTAMIENTO DEBIDOS AL USO DE SEDANTES O HIPNOTICOS: TRASTORNO MENTAL Y DEL COMPORTAMIENTO, NO ESPECIFICADO	1	Morbidity
2019	Atlántico	Mujer	23	F138	TRASTORNOS MENTALES Y DEL COMPORTAMIENTO DEBIDOS AL USO DE SEDANTES O HIPNOTICOS: OTROS TRASTORNOS MENTALES Y DEL COMPORTAMIENTO	1	Morbidity
2019	Atlántico	Mujer	23	F136	TRASTORNOS MENTALES Y DEL COMPORTAMIENTO DEBIDOS AL USO DE SEDANTES O HIPNOTICOS: SINDROME AMNESICO	1	Morbidity
2019	Atlántico	Mujer	23	F131	TRASTORNOS MENTALES Y DEL COMPORTAMIENTO DEBIDOS AL USO DE SEDANTES O HIPNOTICOS: USO NOCIVO	1	Morbidity
2019	Atlántico	Mujer	23	F129	TRASTORNOS MENTALES Y DEL COMPORTAMIENTO DEBIDOS AL USO DE CANNABINOIDES: TRASTORNO MENTAL Y DEL COMPORTAMIENTO, NO ESPECIFICADO	1	Morbidity
2019	Atlántico	Mujer	23	F128	TRASTORNOS MENTALES Y DEL COMPORTAMIENTO DEBIDOS AL USO DE CANNABINOIDES: OTROS TRASTORNOS MENTALES Y DEL COMPORTAMIENTO	1	Morbidity
2019	Atlántico	Mujer	23	F127	TRASTORNOS MENTALES Y DEL COMPORTAMIENTO DEBIDOS AL USO DE CANNABINOIDES: TRASTORNO PSICOTICO RESIDUAL Y DE COMIENZO TARDIO	1	Morbidity
2019	Atlántico	Mujer	23	F126	TRASTORNOS MENTALES Y DEL COMPORTAMIENTO DEBIDOS AL USO DE CANNABINOIDES: SINDROME AMNESICO	1	Morbidity
2019	Atlántico	Mujer	23	F122	TRASTORNOS MENTALES Y DEL COMPORTAMIENTO DEBIDOS AL USO DE CANNABINOIDES: SINDROME DE DEPENDENCIA	1	Morbidity
2019	Atlántico	Mujer	23	F121	TRASTORNOS MENTALES Y DEL COMPORTAMIENTO DEBIDOS AL USO DE CANNABINOIDES: USO NOCIVO	1	Morbidity
2019	Atlántico	Mujer	23	F120	TRASTORNOS MENTALES Y DEL COMPORTAMIENTO DEBIDOS AL USO DE CANNABINOIDES: INTOXICACION AGUDA	1	Morbidity
2019	Atlántico	Mujer	23	F119	TRASTORNOS MENTALES Y DEL COMPORTAMIENTO DEBIDOS AL USO DE OPIACEOS: TRASTORNO MENTAL Y DEL COMPORTAMIENTO, NO ESPECIFICADO	1	Morbidity
2019	Atlántico	Mujer	23	F116	TRASTORNOS MENTALES Y DEL COMPORTAMIENTO DEBIDOS AL USO DE OPIACEOS: SINDROME AMNESICO	1	Morbidity
2019	Atlántico	Mujer	23	F113	TRASTORNOS MENTALES Y DEL COMPORTAMIENTO DEBIDOS AL USO DE OPIACEOS: ESTADO DE ABSTINENCIA	1	Morbidity
2019	Atlántico	Mujer	23	F110	TRASTORNOS MENTALES Y DEL COMPORTAMIENTO DEBIDOS AL USO DE OPIACEOS: INTOXICACION AGUDA	1	Morbidity
2019	Atlántico	Mujer	23	F106	TRASTORNOS MENTALES Y DEL COMPORTAMIENTO DEBIDOS AL USO DEL ALCOHOL: SINDROME AMNESICO	1	Morbidity
2019	Atlántico	Mujer	53	F183	TRASTORNOS MENTALES Y DEL COMPORTAMIENTO DEBIDOS AL USO DE DISOLVENTES VOLATILES: ESTADO DE ABSTINENCIA	1	Morbidity
2019	Atlántico	Mujer	53	F182	TRASTORNOS MENTALES Y DEL COMPORTAMIENTO DEBIDOS AL USO DE DISOLVENTES VOLATILES: SINDROME DE DEPENDENCIA	1	Morbidity
2019	Atlántico	Mujer	53	F181	TRASTORNOS MENTALES Y DEL COMPORTAMIENTO DEBIDOS AL USO DE DISOLVENTES VOLATILES: USO NOCIVO	1	Morbidity
2019	Atlántico	Mujer	53	F180	TRASTORNOS MENTALES Y DEL COMPORTAMIENTO DEBIDOS AL USO DE DISOLVENTES VOLATILES: INTOXICACION AGUDA	1	Morbidity
2019	Atlántico	Mujer	53	F169	TRASTORNOS MENTALES Y DEL COMPORTAMIENTO DEBIDOS AL USO DE ALUCINOGENOS: TRASTORNO MENTAL Y DEL COMPORTAMIENTO, NO ESPECIFICADO	1	Morbidity
2019	Atlántico	Mujer	53	F166	TRASTORNOS MENTALES Y DEL COMPORTAMIENTO DEBIDOS AL USO DE ALUCINOGENOS: SINDROME AMNESICO	1	Morbidity
2019	Atlántico	Mujer	53	F151	TRASTORNOS MENTALES Y DEL COMPORTAMIENTO DEBIDOS AL USO DE OTROS ESTIMULANTES, INCLUIDA LA CAFEINA: USO NOCIVO	1	Morbidity
2019	Atlántico	Mujer	53	F150	TRASTORNOS MENTALES Y DEL COMPORTAMIENTO DEBIDOS AL USO DE OTROS ESTIMULANTES, INCLUIDA LA CAFEINA: INTOXICACION AGUDA	1	Morbidity
2019	Atlántico	Mujer	53	F147	TRASTORNOS MENTALES Y DEL COMPORTAMIENTO DEBIDOS AL USO DE COCAINA: TRASTORNO PSICOTICO RESIDUAL Y DE COMIENZO TARDIO	1	Morbidity
2019	Atlántico	Mujer	53	F145	TRASTORNOS MENTALES Y DEL COMPORTAMIENTO DEBIDOS AL USO DE COCAINA: TRASTORNO PSICOTICO	1	Morbidity
2019	Atlántico	Mujer	53	F139	TRASTORNOS MENTALES Y DEL COMPORTAMIENTO DEBIDOS AL USO DE SEDANTES O HIPNOTICOS: TRASTORNO MENTAL Y DEL COMPORTAMIENTO, NO ESPECIFICADO	1	Morbidity
2019	Atlántico	Mujer	53	F137	TRASTORNOS MENTALES Y DEL COMPORTAMIENTO DEBIDOS AL USO DE SEDANTES O HIPNOTICOS: TRASTORNO PSICOTICO RESIDUAL Y DE COMIENZO TARDIO	1	Morbidity
2019	Atlántico	Mujer	53	F136	TRASTORNOS MENTALES Y DEL COMPORTAMIENTO DEBIDOS AL USO DE SEDANTES O HIPNOTICOS: SINDROME AMNESICO	1	Morbidity
2019	Atlántico	Mujer	53	F133	TRASTORNOS MENTALES Y DEL COMPORTAMIENTO DEBIDOS AL USO DE SEDANTES O HIPNOTICOS: ESTADO DE ABSTINENCIA	1	Morbidity
2019	Atlántico	Mujer	53	F132	TRASTORNOS MENTALES Y DEL COMPORTAMIENTO DEBIDOS AL USO DE SEDANTES O HIPNOTICOS: SINDROME DE DEPENDENCIA	1	Morbidity
2019	Atlántico	Mujer	53	F131	TRASTORNOS MENTALES Y DEL COMPORTAMIENTO DEBIDOS AL USO DE SEDANTES O HIPNOTICOS: USO NOCIVO	1	Morbidity
2019	Atlántico	Mujer	53	F129	TRASTORNOS MENTALES Y DEL COMPORTAMIENTO DEBIDOS AL USO DE CANNABINOIDES: TRASTORNO MENTAL Y DEL COMPORTAMIENTO, NO ESPECIFICADO	1	Morbidity
2019	Atlántico	Mujer	53	F128	TRASTORNOS MENTALES Y DEL COMPORTAMIENTO DEBIDOS AL USO DE CANNABINOIDES: OTROS TRASTORNOS MENTALES Y DEL COMPORTAMIENTO	1	Morbidity
2019	Atlántico	Mujer	53	F125	TRASTORNOS MENTALES Y DEL COMPORTAMIENTO DEBIDOS AL USO DE CANNABINOIDES: TRASTORNO PSICOTICO	1	Morbidity
2019	Atlántico	Mujer	53	F122	TRASTORNOS MENTALES Y DEL COMPORTAMIENTO DEBIDOS AL USO DE CANNABINOIDES: SINDROME DE DEPENDENCIA	1	Morbidity
2019	Atlántico	Mujer	53	F115	TRASTORNOS MENTALES Y DEL COMPORTAMIENTO DEBIDOS AL USO DE OPIACEOS: TRASTORNO PSICOTICO	1	Morbidity
2019	Atlántico	Mujer	53	F114	TRASTORNOS MENTALES Y DEL COMPORTAMIENTO DEBIDOS AL USO DE OPIACEOS: ESTADO DE ABSTINENCIA CON DELIRIO	1	Morbidity
2019	Atlántico	Mujer	53	F108	TRASTORNOS MENTALES Y DEL COMPORTAMIENTO DEBIDOS AL USO DEL ALCOHOL: OTROS TRASTORNOS MENTALES Y DEL COMPORTAMIENTO	1	Morbidity
2019	Atlántico	Mujer	53	F102	TRASTORNOS MENTALES Y DEL COMPORTAMIENTO DEBIDOS AL USO DEL ALCOHOL: SINDROME DE DEPENDENCIA	1	Morbidity
2019	Atlántico	Mujer	53	F100	TRASTORNOS MENTALES Y DEL COMPORTAMIENTO DEBIDOS AL USO DEL ALCOHOL: INTOXICACION AGUDA	1	Morbidity
2019	Atlántico	Mujer	49	F185	TRASTORNOS MENTALES Y DEL COMPORTAMIENTO DEBIDOS AL USO DE DISOLVENTES VOLATILES: TRASTORNO PSICOTICO	1	Morbidity
2019	Atlántico	Mujer	49	F182	TRASTORNOS MENTALES Y DEL COMPORTAMIENTO DEBIDOS AL USO DE DISOLVENTES VOLATILES: SINDROME DE DEPENDENCIA	1	Morbidity
2019	Atlántico	Mujer	49	F180	TRASTORNOS MENTALES Y DEL COMPORTAMIENTO DEBIDOS AL USO DE DISOLVENTES VOLATILES: INTOXICACION AGUDA	1	Morbidity
2019	Atlántico	Mujer	49	F165	TRASTORNOS MENTALES Y DEL COMPORTAMIENTO DEBIDOS AL USO DE ALUCINOGENOS: TRASTORNO PSICOTICO	1	Morbidity
2019	Atlántico	Mujer	49	F159	TRASTORNOS MENTALES Y DEL COMPORTAMIENTO DEBIDOS AL USO DE OTROS ESTIMULANTES, INCLUIDA LA CAFEINA: TRASTORNO MENTAL Y DEL COMPORTAMIENTO, NO ESPECIFICADO	1	Morbidity
2019	Atlántico	Mujer	49	F158	TRASTORNOS MENTALES Y DEL COMPORTAMIENTO DEBIDOS AL USO DE OTROS ESTIMULANTES, INCLUIDA LA CAFEINA: OTROS TRASTORNOS MENTALES Y DEL COMPORTAMIENTO	1	Morbidity
2019	Atlántico	Mujer	49	F152	TRASTORNOS MENTALES Y DEL COMPORTAMIENTO DEBIDOS AL USO DE OTROS ESTIMULANTES, INCLUIDA LA CAFEINA: SINDROME DE DEPENDENCIA	1	Morbidity
2019	Atlántico	Mujer	49	F149	TRASTORNOS MENTALES Y DEL COMPORTAMIENTO DEBIDOS AL USO DE COCAINA: TRASTORNO MENTAL Y DEL COMPORTAMIENTO, NO ESPECIFICADO	1	Morbidity
2019	Atlántico	Mujer	49	F146	TRASTORNOS MENTALES Y DEL COMPORTAMIENTO DEBIDOS AL USO DE COCAINA: SINDROME AMNESICO	1	Morbidity
2019	Atlántico	Mujer	49	F136	TRASTORNOS MENTALES Y DEL COMPORTAMIENTO DEBIDOS AL USO DE SEDANTES O HIPNOTICOS: SINDROME AMNESICO	1	Morbidity
2019	Atlántico	Mujer	49	F132	TRASTORNOS MENTALES Y DEL COMPORTAMIENTO DEBIDOS AL USO DE SEDANTES O HIPNOTICOS: SINDROME DE DEPENDENCIA	1	Morbidity
2019	Atlántico	Mujer	49	F126	TRASTORNOS MENTALES Y DEL COMPORTAMIENTO DEBIDOS AL USO DE CANNABINOIDES: SINDROME AMNESICO	1	Morbidity
2019	Atlántico	Mujer	49	F123	TRASTORNOS MENTALES Y DEL COMPORTAMIENTO DEBIDOS AL USO DE CANNABINOIDES: ESTADO DE ABSTINENCIA	1	Morbidity
2019	Atlántico	Mujer	49	F121	TRASTORNOS MENTALES Y DEL COMPORTAMIENTO DEBIDOS AL USO DE CANNABINOIDES: USO NOCIVO	1	Morbidity
2019	Atlántico	Mujer	49	F119	TRASTORNOS MENTALES Y DEL COMPORTAMIENTO DEBIDOS AL USO DE OPIACEOS: TRASTORNO MENTAL Y DEL COMPORTAMIENTO, NO ESPECIFICADO	1	Morbidity
2019	Atlántico	Mujer	49	F116	TRASTORNOS MENTALES Y DEL COMPORTAMIENTO DEBIDOS AL USO DE OPIACEOS: SINDROME AMNESICO	1	Morbidity
2019	Atlántico	Mujer	49	F115	TRASTORNOS MENTALES Y DEL COMPORTAMIENTO DEBIDOS AL USO DE OPIACEOS: TRASTORNO PSICOTICO	1	Morbidity
2019	Atlántico	Mujer	49	F109	TRASTORNOS MENTALES Y DEL COMPORTAMIENTO DEBIDOS AL USO DEL ALCOHOL: TRASTORNO MENTAL Y DEL COMPORTAMIENTO, NO ESPECIFICADO	1	Morbidity
2019	Atlántico	Mujer	49	F107	TRASTORNOS MENTALES Y DEL COMPORTAMIENTO DEBIDOS AL USO DEL ALCOHOL: TRASTORNO PSICOTICO RESIDUAL Y DE COMIENZO TARDIO	1	Morbidity
2019	Atlántico	Mujer	49	F105	TRASTORNOS MENTALES Y DEL COMPORTAMIENTO DEBIDOS AL USO DEL ALCOHOL: TRASTORNO PSICOTICO	1	Morbidity
2019	Atlántico	Mujer	58	F189	TRASTORNOS MENTALES Y DEL COMPORTAMIENTO DEBIDOS AL USO DE DISOLVENTES VOLATILES: TRASTORNO MENTAL Y DEL COMPORTAMIENTO, NO ESPECIFICADO	1	Morbidity
2019	Atlántico	Mujer	58	F188	TRASTORNOS MENTALES Y DEL COMPORTAMIENTO DEBIDOS AL USO DE DISOLVENTES VOLATILES: OTROS TRASTORNOS MENTALES Y DEL COMPORTAMIENTO	1	Morbidity
2019	Atlántico	Mujer	58	F187	TRASTORNOS MENTALES Y DEL COMPORTAMIENTO DEBIDOS AL USO DE DISOLVENTES VOLATILES: TRASTORNO PSICOTICO RESIDUAL Y DE COMIENZO TARDIO	1	Morbidity
2019	Atlántico	Mujer	58	F184	TRASTORNOS MENTALES Y DEL COMPORTAMIENTO DEBIDOS AL USO DE DISOLVENTES VOLATILES: ESTADO DE ABSTINENCIA CON DELIRIO	1	Morbidity
2019	Atlántico	Mujer	58	F183	TRASTORNOS MENTALES Y DEL COMPORTAMIENTO DEBIDOS AL USO DE DISOLVENTES VOLATILES: ESTADO DE ABSTINENCIA	1	Morbidity
2019	Atlántico	Mujer	58	F182	TRASTORNOS MENTALES Y DEL COMPORTAMIENTO DEBIDOS AL USO DE DISOLVENTES VOLATILES: SINDROME DE DEPENDENCIA	1	Morbidity
2019	Atlántico	Mujer	58	F169	TRASTORNOS MENTALES Y DEL COMPORTAMIENTO DEBIDOS AL USO DE ALUCINOGENOS: TRASTORNO MENTAL Y DEL COMPORTAMIENTO, NO ESPECIFICADO	1	Morbidity
2019	Atlántico	Mujer	58	F165	TRASTORNOS MENTALES Y DEL COMPORTAMIENTO DEBIDOS AL USO DE ALUCINOGENOS: TRASTORNO PSICOTICO	1	Morbidity
2019	Atlántico	Mujer	58	F163	TRASTORNOS MENTALES Y DEL COMPORTAMIENTO DEBIDOS AL USO DE ALUCINOGENOS: ESTADO DE ABSTINENCIA	1	Morbidity
2019	Atlántico	Mujer	58	F158	TRASTORNOS MENTALES Y DEL COMPORTAMIENTO DEBIDOS AL USO DE OTROS ESTIMULANTES, INCLUIDA LA CAFEINA: OTROS TRASTORNOS MENTALES Y DEL COMPORTAMIENTO	1	Morbidity
2019	Atlántico	Mujer	58	F157	TRASTORNOS MENTALES Y DEL COMPORTAMIENTO DEBIDOS AL USO DE OTROS ESTIMULANTES, INCLUIDA LA CAFEINA: TRASTORNO PSICOTICO RESIDUAL Y DE COMIENZO TARDIO	1	Morbidity
2019	Atlántico	Mujer	58	F155	TRASTORNOS MENTALES Y DEL COMPORTAMIENTO DEBIDOS AL USO DE OTROS ESTIMULANTES, INCLUIDA LA CAFEINA: TRASTORNO PSICOTICO	1	Morbidity
2019	Atlántico	Mujer	58	F153	TRASTORNOS MENTALES Y DEL COMPORTAMIENTO DEBIDOS AL USO DE OTROS ESTIMULANTES, INCLUIDA LA CAFEINA: ESTADO DE ABSTINENCIA	1	Morbidity
2019	Atlántico	Mujer	58	F148	TRASTORNOS MENTALES Y DEL COMPORTAMIENTO DEBIDOS AL USO DE COCAINA: OTROS TRASTORNOS MENTALES Y DEL COMPORTAMIENTO	1	Morbidity
2019	Atlántico	Mujer	58	F147	TRASTORNOS MENTALES Y DEL COMPORTAMIENTO DEBIDOS AL USO DE COCAINA: TRASTORNO PSICOTICO RESIDUAL Y DE COMIENZO TARDIO	1	Morbidity
2019	Atlántico	Mujer	58	F142	TRASTORNOS MENTALES Y DEL COMPORTAMIENTO DEBIDOS AL USO DE COCAINA: SINDROME DE DEPENDENCIA	1	Morbidity
2019	Atlántico	Mujer	58	F140	TRASTORNOS MENTALES Y DEL COMPORTAMIENTO DEBIDOS AL USO DE COCAINA: INTOXICACION AGUDA	1	Morbidity
2019	Atlántico	Mujer	58	F134	TRASTORNOS MENTALES Y DEL COMPORTAMIENTO DEBIDOS AL USO DE SEDANTES O HIPNOTICOS: ESTADO DE ABSTINENCIA CON DELIRIO	1	Morbidity
2019	Atlántico	Mujer	58	F131	TRASTORNOS MENTALES Y DEL COMPORTAMIENTO DEBIDOS AL USO DE SEDANTES O HIPNOTICOS: USO NOCIVO	1	Morbidity
2019	Atlántico	Mujer	58	F128	TRASTORNOS MENTALES Y DEL COMPORTAMIENTO DEBIDOS AL USO DE CANNABINOIDES: OTROS TRASTORNOS MENTALES Y DEL COMPORTAMIENTO	1	Morbidity
2019	Atlántico	Mujer	58	F127	TRASTORNOS MENTALES Y DEL COMPORTAMIENTO DEBIDOS AL USO DE CANNABINOIDES: TRASTORNO PSICOTICO RESIDUAL Y DE COMIENZO TARDIO	1	Morbidity
2019	Atlántico	Mujer	58	F122	TRASTORNOS MENTALES Y DEL COMPORTAMIENTO DEBIDOS AL USO DE CANNABINOIDES: SINDROME DE DEPENDENCIA	1	Morbidity
2019	Atlántico	Mujer	58	F120	TRASTORNOS MENTALES Y DEL COMPORTAMIENTO DEBIDOS AL USO DE CANNABINOIDES: INTOXICACION AGUDA	1	Morbidity
2019	Atlántico	Mujer	58	F117	TRASTORNOS MENTALES Y DEL COMPORTAMIENTO DEBIDOS AL USO DE OPIACEOS: TRASTORNO PSICOTICO RESIDUAL Y DE COMIENZO TARDIO	1	Morbidity
2019	Atlántico	Mujer	58	F116	TRASTORNOS MENTALES Y DEL COMPORTAMIENTO DEBIDOS AL USO DE OPIACEOS: SINDROME AMNESICO	1	Morbidity
2019	Atlántico	Mujer	58	F113	TRASTORNOS MENTALES Y DEL COMPORTAMIENTO DEBIDOS AL USO DE OPIACEOS: ESTADO DE ABSTINENCIA	1	Morbidity
2019	Atlántico	Mujer	58	F110	TRASTORNOS MENTALES Y DEL COMPORTAMIENTO DEBIDOS AL USO DE OPIACEOS: INTOXICACION AGUDA	1	Morbidity
2019	Atlántico	Mujer	58	F108	TRASTORNOS MENTALES Y DEL COMPORTAMIENTO DEBIDOS AL USO DEL ALCOHOL: OTROS TRASTORNOS MENTALES Y DEL COMPORTAMIENTO	1	Morbidity
2019	Atlántico	Mujer	58	F107	TRASTORNOS MENTALES Y DEL COMPORTAMIENTO DEBIDOS AL USO DEL ALCOHOL: TRASTORNO PSICOTICO RESIDUAL Y DE COMIENZO TARDIO	1	Morbidity
2019	Atlántico	Mujer	58	F101	TRASTORNOS MENTALES Y DEL COMPORTAMIENTO DEBIDOS AL USO DEL ALCOHOL: USO NOCIVO	1	Morbidity
2019	Atlántico	Mujer	32	F185	TRASTORNOS MENTALES Y DEL COMPORTAMIENTO DEBIDOS AL USO DE DISOLVENTES VOLATILES: TRASTORNO PSICOTICO	1	Morbidity
2019	Atlántico	Mujer	32	F168	TRASTORNOS MENTALES Y DEL COMPORTAMIENTO DEBIDOS AL USO DE ALUCINOGENOS: OTROS TRASTORNOS MENTALES Y DEL COMPORTAMIENTO	1	Morbidity
2019	Atlántico	Mujer	32	F165	TRASTORNOS MENTALES Y DEL COMPORTAMIENTO DEBIDOS AL USO DE ALUCINOGENOS: TRASTORNO PSICOTICO	1	Morbidity
2019	Atlántico	Mujer	32	F163	TRASTORNOS MENTALES Y DEL COMPORTAMIENTO DEBIDOS AL USO DE ALUCINOGENOS: ESTADO DE ABSTINENCIA	1	Morbidity
2019	Atlántico	Mujer	32	F161	TRASTORNOS MENTALES Y DEL COMPORTAMIENTO DEBIDOS AL USO DE ALUCINOGENOS: USO NOCIVO	1	Morbidity
2019	Atlántico	Mujer	32	F159	TRASTORNOS MENTALES Y DEL COMPORTAMIENTO DEBIDOS AL USO DE OTROS ESTIMULANTES, INCLUIDA LA CAFEINA: TRASTORNO MENTAL Y DEL COMPORTAMIENTO, NO ESPECIFICADO	1	Morbidity
2019	Atlántico	Mujer	32	F158	TRASTORNOS MENTALES Y DEL COMPORTAMIENTO DEBIDOS AL USO DE OTROS ESTIMULANTES, INCLUIDA LA CAFEINA: OTROS TRASTORNOS MENTALES Y DEL COMPORTAMIENTO	1	Morbidity
2019	Atlántico	Mujer	32	F157	TRASTORNOS MENTALES Y DEL COMPORTAMIENTO DEBIDOS AL USO DE OTROS ESTIMULANTES, INCLUIDA LA CAFEINA: TRASTORNO PSICOTICO RESIDUAL Y DE COMIENZO TARDIO	1	Morbidity
2019	Atlántico	Mujer	32	F152	TRASTORNOS MENTALES Y DEL COMPORTAMIENTO DEBIDOS AL USO DE OTROS ESTIMULANTES, INCLUIDA LA CAFEINA: SINDROME DE DEPENDENCIA	1	Morbidity
2019	Atlántico	Mujer	32	F151	TRASTORNOS MENTALES Y DEL COMPORTAMIENTO DEBIDOS AL USO DE OTROS ESTIMULANTES, INCLUIDA LA CAFEINA: USO NOCIVO	1	Morbidity
2019	Atlántico	Mujer	32	F148	TRASTORNOS MENTALES Y DEL COMPORTAMIENTO DEBIDOS AL USO DE COCAINA: OTROS TRASTORNOS MENTALES Y DEL COMPORTAMIENTO	1	Morbidity
2019	Atlántico	Mujer	32	F147	TRASTORNOS MENTALES Y DEL COMPORTAMIENTO DEBIDOS AL USO DE COCAINA: TRASTORNO PSICOTICO RESIDUAL Y DE COMIENZO TARDIO	1	Morbidity
2019	Atlántico	Mujer	32	F145	TRASTORNOS MENTALES Y DEL COMPORTAMIENTO DEBIDOS AL USO DE COCAINA: TRASTORNO PSICOTICO	1	Morbidity
2019	Atlántico	Mujer	32	F144	TRASTORNOS MENTALES Y DEL COMPORTAMIENTO DEBIDOS AL USO DE COCAINA: ESTADO DE ABSTINENCIA CON DELIRIO	1	Morbidity
2019	Atlántico	Mujer	32	F141	TRASTORNOS MENTALES Y DEL COMPORTAMIENTO DEBIDOS AL USO DE COCAINA: USO NOCIVO	1	Morbidity
2019	Atlántico	Mujer	32	F137	TRASTORNOS MENTALES Y DEL COMPORTAMIENTO DEBIDOS AL USO DE SEDANTES O HIPNOTICOS: TRASTORNO PSICOTICO RESIDUAL Y DE COMIENZO TARDIO	1	Morbidity
2019	Atlántico	Mujer	32	F133	TRASTORNOS MENTALES Y DEL COMPORTAMIENTO DEBIDOS AL USO DE SEDANTES O HIPNOTICOS: ESTADO DE ABSTINENCIA	1	Morbidity
2019	Atlántico	Mujer	32	F132	TRASTORNOS MENTALES Y DEL COMPORTAMIENTO DEBIDOS AL USO DE SEDANTES O HIPNOTICOS: SINDROME DE DEPENDENCIA	1	Morbidity
2019	Atlántico	Mujer	32	F131	TRASTORNOS MENTALES Y DEL COMPORTAMIENTO DEBIDOS AL USO DE SEDANTES O HIPNOTICOS: USO NOCIVO	1	Morbidity
2019	Atlántico	Mujer	32	F118	TRASTORNOS MENTALES Y DEL COMPORTAMIENTO DEBIDOS AL USO DE OPIACEOS: OTROS TRASTORNOS MENTALES Y DEL COMPORTAMIENTO	1	Morbidity
2019	Atlántico	Mujer	32	F114	TRASTORNOS MENTALES Y DEL COMPORTAMIENTO DEBIDOS AL USO DE OPIACEOS: ESTADO DE ABSTINENCIA CON DELIRIO	1	Morbidity
2019	Atlántico	Mujer	32	F108	TRASTORNOS MENTALES Y DEL COMPORTAMIENTO DEBIDOS AL USO DEL ALCOHOL: OTROS TRASTORNOS MENTALES Y DEL COMPORTAMIENTO	1	Morbidity
2019	Atlántico	Mujer	32	F103	TRASTORNOS MENTALES Y DEL COMPORTAMIENTO DEBIDOS AL USO DEL ALCOHOL: ESTADO DE ABSTINENCIA	1	Morbidity
2019	Atlántico	Mujer	36	F188	TRASTORNOS MENTALES Y DEL COMPORTAMIENTO DEBIDOS AL USO DE DISOLVENTES VOLATILES: OTROS TRASTORNOS MENTALES Y DEL COMPORTAMIENTO	1	Morbidity
2019	Atlántico	Mujer	36	F183	TRASTORNOS MENTALES Y DEL COMPORTAMIENTO DEBIDOS AL USO DE DISOLVENTES VOLATILES: ESTADO DE ABSTINENCIA	1	Morbidity
2019	Atlántico	Mujer	36	F168	TRASTORNOS MENTALES Y DEL COMPORTAMIENTO DEBIDOS AL USO DE ALUCINOGENOS: OTROS TRASTORNOS MENTALES Y DEL COMPORTAMIENTO	1	Morbidity
2019	Atlántico	Mujer	36	F163	TRASTORNOS MENTALES Y DEL COMPORTAMIENTO DEBIDOS AL USO DE ALUCINOGENOS: ESTADO DE ABSTINENCIA	1	Morbidity
2019	Atlántico	Mujer	36	F162	TRASTORNOS MENTALES Y DEL COMPORTAMIENTO DEBIDOS AL USO DE ALUCINOGENOS: SINDROME DE DEPENDENCIA	1	Morbidity
2019	Atlántico	Mujer	36	F160	TRASTORNOS MENTALES Y DEL COMPORTAMIENTO DEBIDOS AL USO DE ALUCINOGENOS: INTOXICACION AGUDA	1	Morbidity
2019	Atlántico	Mujer	36	F159	TRASTORNOS MENTALES Y DEL COMPORTAMIENTO DEBIDOS AL USO DE OTROS ESTIMULANTES, INCLUIDA LA CAFEINA: TRASTORNO MENTAL Y DEL COMPORTAMIENTO, NO ESPECIFICADO	1	Morbidity
2019	Atlántico	Mujer	36	F158	TRASTORNOS MENTALES Y DEL COMPORTAMIENTO DEBIDOS AL USO DE OTROS ESTIMULANTES, INCLUIDA LA CAFEINA: OTROS TRASTORNOS MENTALES Y DEL COMPORTAMIENTO	1	Morbidity
2019	Atlántico	Mujer	36	F155	TRASTORNOS MENTALES Y DEL COMPORTAMIENTO DEBIDOS AL USO DE OTROS ESTIMULANTES, INCLUIDA LA CAFEINA: TRASTORNO PSICOTICO	1	Morbidity
2019	Atlántico	Mujer	36	F151	TRASTORNOS MENTALES Y DEL COMPORTAMIENTO DEBIDOS AL USO DE OTROS ESTIMULANTES, INCLUIDA LA CAFEINA: USO NOCIVO	1	Morbidity
2019	Atlántico	Mujer	36	F150	TRASTORNOS MENTALES Y DEL COMPORTAMIENTO DEBIDOS AL USO DE OTROS ESTIMULANTES, INCLUIDA LA CAFEINA: INTOXICACION AGUDA	1	Morbidity
2019	Atlántico	Mujer	36	F147	TRASTORNOS MENTALES Y DEL COMPORTAMIENTO DEBIDOS AL USO DE COCAINA: TRASTORNO PSICOTICO RESIDUAL Y DE COMIENZO TARDIO	1	Morbidity
2019	Atlántico	Mujer	36	F142	TRASTORNOS MENTALES Y DEL COMPORTAMIENTO DEBIDOS AL USO DE COCAINA: SINDROME DE DEPENDENCIA	1	Morbidity
2019	Atlántico	Mujer	36	F141	TRASTORNOS MENTALES Y DEL COMPORTAMIENTO DEBIDOS AL USO DE COCAINA: USO NOCIVO	1	Morbidity
2019	Atlántico	Mujer	36	F134	TRASTORNOS MENTALES Y DEL COMPORTAMIENTO DEBIDOS AL USO DE SEDANTES O HIPNOTICOS: ESTADO DE ABSTINENCIA CON DELIRIO	1	Morbidity
2019	Atlántico	Mujer	36	F132	TRASTORNOS MENTALES Y DEL COMPORTAMIENTO DEBIDOS AL USO DE SEDANTES O HIPNOTICOS: SINDROME DE DEPENDENCIA	1	Morbidity
2019	Atlántico	Mujer	36	F129	TRASTORNOS MENTALES Y DEL COMPORTAMIENTO DEBIDOS AL USO DE CANNABINOIDES: TRASTORNO MENTAL Y DEL COMPORTAMIENTO, NO ESPECIFICADO	1	Morbidity
2019	Atlántico	Mujer	36	F119	TRASTORNOS MENTALES Y DEL COMPORTAMIENTO DEBIDOS AL USO DE OPIACEOS: TRASTORNO MENTAL Y DEL COMPORTAMIENTO, NO ESPECIFICADO	1	Morbidity
2019	Atlántico	Mujer	36	F115	TRASTORNOS MENTALES Y DEL COMPORTAMIENTO DEBIDOS AL USO DE OPIACEOS: TRASTORNO PSICOTICO	1	Morbidity
2019	Atlántico	Mujer	36	F113	TRASTORNOS MENTALES Y DEL COMPORTAMIENTO DEBIDOS AL USO DE OPIACEOS: ESTADO DE ABSTINENCIA	1	Morbidity
2019	Atlántico	Mujer	36	F108	TRASTORNOS MENTALES Y DEL COMPORTAMIENTO DEBIDOS AL USO DEL ALCOHOL: OTROS TRASTORNOS MENTALES Y DEL COMPORTAMIENTO	1	Morbidity
2019	Atlántico	Mujer	55	F189	TRASTORNOS MENTALES Y DEL COMPORTAMIENTO DEBIDOS AL USO DE DISOLVENTES VOLATILES: TRASTORNO MENTAL Y DEL COMPORTAMIENTO, NO ESPECIFICADO	1	Morbidity
2019	Atlántico	Mujer	55	F187	TRASTORNOS MENTALES Y DEL COMPORTAMIENTO DEBIDOS AL USO DE DISOLVENTES VOLATILES: TRASTORNO PSICOTICO RESIDUAL Y DE COMIENZO TARDIO	1	Morbidity
2019	Atlántico	Mujer	55	F182	TRASTORNOS MENTALES Y DEL COMPORTAMIENTO DEBIDOS AL USO DE DISOLVENTES VOLATILES: SINDROME DE DEPENDENCIA	1	Morbidity
2019	Atlántico	Mujer	55	F166	TRASTORNOS MENTALES Y DEL COMPORTAMIENTO DEBIDOS AL USO DE ALUCINOGENOS: SINDROME AMNESICO	1	Morbidity
2019	Atlántico	Mujer	55	F164	TRASTORNOS MENTALES Y DEL COMPORTAMIENTO DEBIDOS AL USO DE ALUCINOGENOS: ESTADO DE ABSTINENCIA CON DELIRIO	1	Morbidity
2019	Atlántico	Mujer	55	F162	TRASTORNOS MENTALES Y DEL COMPORTAMIENTO DEBIDOS AL USO DE ALUCINOGENOS: SINDROME DE DEPENDENCIA	1	Morbidity
2019	Atlántico	Mujer	55	F161	TRASTORNOS MENTALES Y DEL COMPORTAMIENTO DEBIDOS AL USO DE ALUCINOGENOS: USO NOCIVO	1	Morbidity
2019	Atlántico	Mujer	55	F149	TRASTORNOS MENTALES Y DEL COMPORTAMIENTO DEBIDOS AL USO DE COCAINA: TRASTORNO MENTAL Y DEL COMPORTAMIENTO, NO ESPECIFICADO	1	Morbidity
2019	Atlántico	Mujer	55	F148	TRASTORNOS MENTALES Y DEL COMPORTAMIENTO DEBIDOS AL USO DE COCAINA: OTROS TRASTORNOS MENTALES Y DEL COMPORTAMIENTO	1	Morbidity
2019	Atlántico	Mujer	55	F147	TRASTORNOS MENTALES Y DEL COMPORTAMIENTO DEBIDOS AL USO DE COCAINA: TRASTORNO PSICOTICO RESIDUAL Y DE COMIENZO TARDIO	1	Morbidity
2019	Atlántico	Mujer	55	F146	TRASTORNOS MENTALES Y DEL COMPORTAMIENTO DEBIDOS AL USO DE COCAINA: SINDROME AMNESICO	1	Morbidity
2019	Atlántico	Mujer	55	F145	TRASTORNOS MENTALES Y DEL COMPORTAMIENTO DEBIDOS AL USO DE COCAINA: TRASTORNO PSICOTICO	1	Morbidity
2019	Atlántico	Mujer	55	F139	TRASTORNOS MENTALES Y DEL COMPORTAMIENTO DEBIDOS AL USO DE SEDANTES O HIPNOTICOS: TRASTORNO MENTAL Y DEL COMPORTAMIENTO, NO ESPECIFICADO	1	Morbidity
2019	Atlántico	Mujer	55	F142	TRASTORNOS MENTALES Y DEL COMPORTAMIENTO DEBIDOS AL USO DE COCAINA: SINDROME DE DEPENDENCIA	1	Morbidity
2019	Atlántico	Mujer	55	F135	TRASTORNOS MENTALES Y DEL COMPORTAMIENTO DEBIDOS AL USO DE SEDANTES O HIPNOTICOS: TRASTORNO PSICOTICO	1	Morbidity
2019	Atlántico	Mujer	55	F134	TRASTORNOS MENTALES Y DEL COMPORTAMIENTO DEBIDOS AL USO DE SEDANTES O HIPNOTICOS: ESTADO DE ABSTINENCIA CON DELIRIO	1	Morbidity
2019	Atlántico	Mujer	55	F132	TRASTORNOS MENTALES Y DEL COMPORTAMIENTO DEBIDOS AL USO DE SEDANTES O HIPNOTICOS: SINDROME DE DEPENDENCIA	1	Morbidity
2019	Atlántico	Mujer	55	F129	TRASTORNOS MENTALES Y DEL COMPORTAMIENTO DEBIDOS AL USO DE CANNABINOIDES: TRASTORNO MENTAL Y DEL COMPORTAMIENTO, NO ESPECIFICADO	1	Morbidity
2019	Atlántico	Mujer	55	F127	TRASTORNOS MENTALES Y DEL COMPORTAMIENTO DEBIDOS AL USO DE CANNABINOIDES: TRASTORNO PSICOTICO RESIDUAL Y DE COMIENZO TARDIO	1	Morbidity
2019	Atlántico	Mujer	55	F126	TRASTORNOS MENTALES Y DEL COMPORTAMIENTO DEBIDOS AL USO DE CANNABINOIDES: SINDROME AMNESICO	1	Morbidity
2019	Atlántico	Mujer	55	F122	TRASTORNOS MENTALES Y DEL COMPORTAMIENTO DEBIDOS AL USO DE CANNABINOIDES: SINDROME DE DEPENDENCIA	1	Morbidity
2019	Atlántico	Mujer	55	F119	TRASTORNOS MENTALES Y DEL COMPORTAMIENTO DEBIDOS AL USO DE OPIACEOS: TRASTORNO MENTAL Y DEL COMPORTAMIENTO, NO ESPECIFICADO	1	Morbidity
2019	Atlántico	Mujer	55	F116	TRASTORNOS MENTALES Y DEL COMPORTAMIENTO DEBIDOS AL USO DE OPIACEOS: SINDROME AMNESICO	1	Morbidity
2019	Atlántico	Mujer	55	F114	TRASTORNOS MENTALES Y DEL COMPORTAMIENTO DEBIDOS AL USO DE OPIACEOS: ESTADO DE ABSTINENCIA CON DELIRIO	1	Morbidity
2019	Atlántico	Mujer	55	F113	TRASTORNOS MENTALES Y DEL COMPORTAMIENTO DEBIDOS AL USO DE OPIACEOS: ESTADO DE ABSTINENCIA	1	Morbidity
2019	Atlántico	Mujer	55	F112	TRASTORNOS MENTALES Y DEL COMPORTAMIENTO DEBIDOS AL USO DE OPIACEOS: SINDROME DE DEPENDENCIA	1	Morbidity
2019	Atlántico	Mujer	55	F102	TRASTORNOS MENTALES Y DEL COMPORTAMIENTO DEBIDOS AL USO DEL ALCOHOL: SINDROME DE DEPENDENCIA	1	Morbidity
2019	Atlántico	Mujer	55	F100	TRASTORNOS MENTALES Y DEL COMPORTAMIENTO DEBIDOS AL USO DEL ALCOHOL: INTOXICACION AGUDA	1	Morbidity
2019	Atlántico	Mujer	30	F187	TRASTORNOS MENTALES Y DEL COMPORTAMIENTO DEBIDOS AL USO DE DISOLVENTES VOLATILES: TRASTORNO PSICOTICO RESIDUAL Y DE COMIENZO TARDIO	1	Morbidity
2019	Atlántico	Mujer	30	F186	TRASTORNOS MENTALES Y DEL COMPORTAMIENTO DEBIDOS AL USO DE DISOLVENTES VOLATILES: SINDROME AMNESICO	1	Morbidity
2019	Atlántico	Mujer	30	F183	TRASTORNOS MENTALES Y DEL COMPORTAMIENTO DEBIDOS AL USO DE DISOLVENTES VOLATILES: ESTADO DE ABSTINENCIA	1	Morbidity
2019	Atlántico	Mujer	30	F180	TRASTORNOS MENTALES Y DEL COMPORTAMIENTO DEBIDOS AL USO DE DISOLVENTES VOLATILES: INTOXICACION AGUDA	1	Morbidity
2019	Atlántico	Mujer	30	F169	TRASTORNOS MENTALES Y DEL COMPORTAMIENTO DEBIDOS AL USO DE ALUCINOGENOS: TRASTORNO MENTAL Y DEL COMPORTAMIENTO, NO ESPECIFICADO	1	Morbidity
2019	Atlántico	Mujer	30	F168	TRASTORNOS MENTALES Y DEL COMPORTAMIENTO DEBIDOS AL USO DE ALUCINOGENOS: OTROS TRASTORNOS MENTALES Y DEL COMPORTAMIENTO	1	Morbidity
2019	Atlántico	Mujer	30	F166	TRASTORNOS MENTALES Y DEL COMPORTAMIENTO DEBIDOS AL USO DE ALUCINOGENOS: SINDROME AMNESICO	1	Morbidity
2019	Atlántico	Mujer	30	F164	TRASTORNOS MENTALES Y DEL COMPORTAMIENTO DEBIDOS AL USO DE ALUCINOGENOS: ESTADO DE ABSTINENCIA CON DELIRIO	1	Morbidity
2019	Atlántico	Mujer	30	F163	TRASTORNOS MENTALES Y DEL COMPORTAMIENTO DEBIDOS AL USO DE ALUCINOGENOS: ESTADO DE ABSTINENCIA	1	Morbidity
2019	Atlántico	Mujer	30	F157	TRASTORNOS MENTALES Y DEL COMPORTAMIENTO DEBIDOS AL USO DE OTROS ESTIMULANTES, INCLUIDA LA CAFEINA: TRASTORNO PSICOTICO RESIDUAL Y DE COMIENZO TARDIO	1	Morbidity
2019	Atlántico	Mujer	30	F154	TRASTORNOS MENTALES Y DEL COMPORTAMIENTO DEBIDOS AL USO DE OTROS ESTIMULANTES, INCLUIDA LA CAFEINA:. ESTADO DE ABSTINENCIA CON DELIRIO	1	Morbidity
2019	Atlántico	Mujer	30	F151	TRASTORNOS MENTALES Y DEL COMPORTAMIENTO DEBIDOS AL USO DE OTROS ESTIMULANTES, INCLUIDA LA CAFEINA: USO NOCIVO	1	Morbidity
2019	Atlántico	Mujer	30	F150	TRASTORNOS MENTALES Y DEL COMPORTAMIENTO DEBIDOS AL USO DE OTROS ESTIMULANTES, INCLUIDA LA CAFEINA: INTOXICACION AGUDA	1	Morbidity
2019	Atlántico	Mujer	30	F149	TRASTORNOS MENTALES Y DEL COMPORTAMIENTO DEBIDOS AL USO DE COCAINA: TRASTORNO MENTAL Y DEL COMPORTAMIENTO, NO ESPECIFICADO	1	Morbidity
2019	Atlántico	Mujer	30	F148	TRASTORNOS MENTALES Y DEL COMPORTAMIENTO DEBIDOS AL USO DE COCAINA: OTROS TRASTORNOS MENTALES Y DEL COMPORTAMIENTO	1	Morbidity
2019	Atlántico	Mujer	30	F147	TRASTORNOS MENTALES Y DEL COMPORTAMIENTO DEBIDOS AL USO DE COCAINA: TRASTORNO PSICOTICO RESIDUAL Y DE COMIENZO TARDIO	1	Morbidity
2019	Atlántico	Mujer	30	F139	TRASTORNOS MENTALES Y DEL COMPORTAMIENTO DEBIDOS AL USO DE SEDANTES O HIPNOTICOS: TRASTORNO MENTAL Y DEL COMPORTAMIENTO, NO ESPECIFICADO	1	Morbidity
2019	Atlántico	Mujer	30	F142	TRASTORNOS MENTALES Y DEL COMPORTAMIENTO DEBIDOS AL USO DE COCAINA: SINDROME DE DEPENDENCIA	1	Morbidity
2019	Atlántico	Mujer	30	F140	TRASTORNOS MENTALES Y DEL COMPORTAMIENTO DEBIDOS AL USO DE COCAINA: INTOXICACION AGUDA	1	Morbidity
2019	Atlántico	Mujer	30	F136	TRASTORNOS MENTALES Y DEL COMPORTAMIENTO DEBIDOS AL USO DE SEDANTES O HIPNOTICOS: SINDROME AMNESICO	1	Morbidity
2019	Atlántico	Mujer	30	F130	TRASTORNOS MENTALES Y DEL COMPORTAMIENTO DEBIDOS AL USO DE SEDANTES O HIPNOTICOS: INTOXICACION AGUDA	1	Morbidity
2019	Atlántico	Mujer	30	F127	TRASTORNOS MENTALES Y DEL COMPORTAMIENTO DEBIDOS AL USO DE CANNABINOIDES: TRASTORNO PSICOTICO RESIDUAL Y DE COMIENZO TARDIO	1	Morbidity
2019	Atlántico	Mujer	30	F122	TRASTORNOS MENTALES Y DEL COMPORTAMIENTO DEBIDOS AL USO DE CANNABINOIDES: SINDROME DE DEPENDENCIA	1	Morbidity
2019	Atlántico	Mujer	30	F121	TRASTORNOS MENTALES Y DEL COMPORTAMIENTO DEBIDOS AL USO DE CANNABINOIDES: USO NOCIVO	1	Morbidity
2019	Atlántico	Mujer	30	F120	TRASTORNOS MENTALES Y DEL COMPORTAMIENTO DEBIDOS AL USO DE CANNABINOIDES: INTOXICACION AGUDA	1	Morbidity
2019	Atlántico	Mujer	30	F118	TRASTORNOS MENTALES Y DEL COMPORTAMIENTO DEBIDOS AL USO DE OPIACEOS: OTROS TRASTORNOS MENTALES Y DEL COMPORTAMIENTO	1	Morbidity
2019	Atlántico	Mujer	30	F116	TRASTORNOS MENTALES Y DEL COMPORTAMIENTO DEBIDOS AL USO DE OPIACEOS: SINDROME AMNESICO	1	Morbidity
2019	Atlántico	Mujer	30	F114	TRASTORNOS MENTALES Y DEL COMPORTAMIENTO DEBIDOS AL USO DE OPIACEOS: ESTADO DE ABSTINENCIA CON DELIRIO	1	Morbidity
2019	Atlántico	Mujer	30	F112	TRASTORNOS MENTALES Y DEL COMPORTAMIENTO DEBIDOS AL USO DE OPIACEOS: SINDROME DE DEPENDENCIA	1	Morbidity
2019	Atlántico	Mujer	30	F110	TRASTORNOS MENTALES Y DEL COMPORTAMIENTO DEBIDOS AL USO DE OPIACEOS: INTOXICACION AGUDA	1	Morbidity
2019	Atlántico	Mujer	30	F106	TRASTORNOS MENTALES Y DEL COMPORTAMIENTO DEBIDOS AL USO DEL ALCOHOL: SINDROME AMNESICO	1	Morbidity
2019	Atlántico	Mujer	30	F103	TRASTORNOS MENTALES Y DEL COMPORTAMIENTO DEBIDOS AL USO DEL ALCOHOL: ESTADO DE ABSTINENCIA	1	Morbidity
2019	Atlántico	Mujer	30	F102	TRASTORNOS MENTALES Y DEL COMPORTAMIENTO DEBIDOS AL USO DEL ALCOHOL: SINDROME DE DEPENDENCIA	1	Morbidity
2019	Atlántico	Mujer	30	F101	TRASTORNOS MENTALES Y DEL COMPORTAMIENTO DEBIDOS AL USO DEL ALCOHOL: USO NOCIVO	1	Morbidity
2019	Atlántico	Mujer	30	F100	TRASTORNOS MENTALES Y DEL COMPORTAMIENTO DEBIDOS AL USO DEL ALCOHOL: INTOXICACION AGUDA	1	Morbidity
2019	Atlántico	Mujer	45	F189	TRASTORNOS MENTALES Y DEL COMPORTAMIENTO DEBIDOS AL USO DE DISOLVENTES VOLATILES: TRASTORNO MENTAL Y DEL COMPORTAMIENTO, NO ESPECIFICADO	1	Morbidity
2019	Atlántico	Mujer	45	F187	TRASTORNOS MENTALES Y DEL COMPORTAMIENTO DEBIDOS AL USO DE DISOLVENTES VOLATILES: TRASTORNO PSICOTICO RESIDUAL Y DE COMIENZO TARDIO	1	Morbidity
2019	Atlántico	Mujer	45	F185	TRASTORNOS MENTALES Y DEL COMPORTAMIENTO DEBIDOS AL USO DE DISOLVENTES VOLATILES: TRASTORNO PSICOTICO	1	Morbidity
2019	Atlántico	Mujer	45	F183	TRASTORNOS MENTALES Y DEL COMPORTAMIENTO DEBIDOS AL USO DE DISOLVENTES VOLATILES: ESTADO DE ABSTINENCIA	1	Morbidity
2019	Atlántico	Mujer	45	F169	TRASTORNOS MENTALES Y DEL COMPORTAMIENTO DEBIDOS AL USO DE ALUCINOGENOS: TRASTORNO MENTAL Y DEL COMPORTAMIENTO, NO ESPECIFICADO	1	Morbidity
2019	Atlántico	Mujer	45	F166	TRASTORNOS MENTALES Y DEL COMPORTAMIENTO DEBIDOS AL USO DE ALUCINOGENOS: SINDROME AMNESICO	1	Morbidity
2019	Atlántico	Mujer	45	F165	TRASTORNOS MENTALES Y DEL COMPORTAMIENTO DEBIDOS AL USO DE ALUCINOGENOS: TRASTORNO PSICOTICO	1	Morbidity
2019	Atlántico	Mujer	45	F163	TRASTORNOS MENTALES Y DEL COMPORTAMIENTO DEBIDOS AL USO DE ALUCINOGENOS: ESTADO DE ABSTINENCIA	1	Morbidity
2019	Atlántico	Mujer	45	F159	TRASTORNOS MENTALES Y DEL COMPORTAMIENTO DEBIDOS AL USO DE OTROS ESTIMULANTES, INCLUIDA LA CAFEINA: TRASTORNO MENTAL Y DEL COMPORTAMIENTO, NO ESPECIFICADO	1	Morbidity
2019	Atlántico	Mujer	45	F156	TRASTORNOS MENTALES Y DEL COMPORTAMIENTO DEBIDOS AL USO DE OTROS ESTIMULANTES, INCLUIDA LA CAFEINA: SINDROME AMNESICO	1	Morbidity
2019	Atlántico	Mujer	45	F153	TRASTORNOS MENTALES Y DEL COMPORTAMIENTO DEBIDOS AL USO DE OTROS ESTIMULANTES, INCLUIDA LA CAFEINA: ESTADO DE ABSTINENCIA	1	Morbidity
2019	Atlántico	Mujer	45	F148	TRASTORNOS MENTALES Y DEL COMPORTAMIENTO DEBIDOS AL USO DE COCAINA: OTROS TRASTORNOS MENTALES Y DEL COMPORTAMIENTO	1	Morbidity
2019	Atlántico	Mujer	45	F145	TRASTORNOS MENTALES Y DEL COMPORTAMIENTO DEBIDOS AL USO DE COCAINA: TRASTORNO PSICOTICO	1	Morbidity
2019	Atlántico	Mujer	45	F140	TRASTORNOS MENTALES Y DEL COMPORTAMIENTO DEBIDOS AL USO DE COCAINA: INTOXICACION AGUDA	1	Morbidity
2019	Atlántico	Mujer	45	F136	TRASTORNOS MENTALES Y DEL COMPORTAMIENTO DEBIDOS AL USO DE SEDANTES O HIPNOTICOS: SINDROME AMNESICO	1	Morbidity
2019	Atlántico	Mujer	45	F126	TRASTORNOS MENTALES Y DEL COMPORTAMIENTO DEBIDOS AL USO DE CANNABINOIDES: SINDROME AMNESICO	1	Morbidity
2019	Atlántico	Mujer	45	F125	TRASTORNOS MENTALES Y DEL COMPORTAMIENTO DEBIDOS AL USO DE CANNABINOIDES: TRASTORNO PSICOTICO	1	Morbidity
2019	Atlántico	Mujer	45	F122	TRASTORNOS MENTALES Y DEL COMPORTAMIENTO DEBIDOS AL USO DE CANNABINOIDES: SINDROME DE DEPENDENCIA	1	Morbidity
2019	Atlántico	Mujer	45	F120	TRASTORNOS MENTALES Y DEL COMPORTAMIENTO DEBIDOS AL USO DE CANNABINOIDES: INTOXICACION AGUDA	1	Morbidity
2019	Atlántico	Mujer	45	F117	TRASTORNOS MENTALES Y DEL COMPORTAMIENTO DEBIDOS AL USO DE OPIACEOS: TRASTORNO PSICOTICO RESIDUAL Y DE COMIENZO TARDIO	1	Morbidity
2019	Atlántico	Mujer	45	F115	TRASTORNOS MENTALES Y DEL COMPORTAMIENTO DEBIDOS AL USO DE OPIACEOS: TRASTORNO PSICOTICO	1	Morbidity
2019	Atlántico	Mujer	45	F113	TRASTORNOS MENTALES Y DEL COMPORTAMIENTO DEBIDOS AL USO DE OPIACEOS: ESTADO DE ABSTINENCIA	1	Morbidity
2019	Atlántico	Mujer	45	F108	TRASTORNOS MENTALES Y DEL COMPORTAMIENTO DEBIDOS AL USO DEL ALCOHOL: OTROS TRASTORNOS MENTALES Y DEL COMPORTAMIENTO	1	Morbidity
2019	Atlántico	Mujer	45	F106	TRASTORNOS MENTALES Y DEL COMPORTAMIENTO DEBIDOS AL USO DEL ALCOHOL: SINDROME AMNESICO	1	Morbidity
2019	Atlántico	Mujer	45	F105	TRASTORNOS MENTALES Y DEL COMPORTAMIENTO DEBIDOS AL USO DEL ALCOHOL: TRASTORNO PSICOTICO	1	Morbidity
2019	Atlántico	Mujer	45	F101	TRASTORNOS MENTALES Y DEL COMPORTAMIENTO DEBIDOS AL USO DEL ALCOHOL: USO NOCIVO	1	Morbidity
2019	Atlántico	Mujer	1	Q860	SINDROME FETAL (DISMORFICO) DEBIDO AL ALCOHOL	1	Morbidity
2019	Atlántico	Mujer	2	Q860	SINDROME FETAL (DISMORFICO) DEBIDO AL ALCOHOL	1	Morbidity
2019	Atlántico	Mujer	3	Q860	SINDROME FETAL (DISMORFICO) DEBIDO AL ALCOHOL	1	Morbidity
2019	Atlántico	Mujer	5	G721	MIOPATIA ALCOHOLICA	1	Morbidity
2019	Atlántico	Mujer	10	G721	MIOPATIA ALCOHOLICA	1	Morbidity
2019	Atlántico	Mujer	10	Q860	SINDROME FETAL (DISMORFICO) DEBIDO AL ALCOHOL	1	Morbidity
2019	Atlántico	Mujer	17	G721	MIOPATIA ALCOHOLICA	1	Morbidity
2019	Atlántico	Mujer	18	G721	MIOPATIA ALCOHOLICA	1	Morbidity
2019	Atlántico	Mujer	20	G721	MIOPATIA ALCOHOLICA	1	Morbidity
2019	Atlántico	Mujer	21	G721	MIOPATIA ALCOHOLICA	1	Morbidity
2019	Atlántico	Mujer	23	G721	MIOPATIA ALCOHOLICA	1	Morbidity
2019	Atlántico	Mujer	23	Q860	SINDROME FETAL (DISMORFICO) DEBIDO AL ALCOHOL	1	Morbidity
2019	Atlántico	Mujer	27	Q860	SINDROME FETAL (DISMORFICO) DEBIDO AL ALCOHOL	1	Morbidity
2019	Atlántico	Mujer	28	G721	MIOPATIA ALCOHOLICA	1	Morbidity
2019	Atlántico	Mujer	38	G721	MIOPATIA ALCOHOLICA	1	Morbidity
2019	Atlántico	Mujer	40	Q860	SINDROME FETAL (DISMORFICO) DEBIDO AL ALCOHOL	1	Morbidity
2019	Atlántico	Mujer	41	Q860	SINDROME FETAL (DISMORFICO) DEBIDO AL ALCOHOL	1	Morbidity
2019	Atlántico	Mujer	45	G721	MIOPATIA ALCOHOLICA	1	Morbidity
2019	Atlántico	Mujer	45	Q860	SINDROME FETAL (DISMORFICO) DEBIDO AL ALCOHOL	1	Morbidity
2019	Atlántico	Mujer	47	G721	MIOPATIA ALCOHOLICA	1	Morbidity
2019	Atlántico	Mujer	47	Q860	SINDROME FETAL (DISMORFICO) DEBIDO AL ALCOHOL	1	Morbidity
2019	Atlántico	Mujer	54	G721	MIOPATIA ALCOHOLICA	1	Morbidity
2019	Atlántico	Mujer	54	Q860	SINDROME FETAL (DISMORFICO) DEBIDO AL ALCOHOL	1	Morbidity
2019	Atlántico	Mujer	55	G721	MIOPATIA ALCOHOLICA	1	Morbidity
2019	Atlántico	Mujer	55	Q860	SINDROME FETAL (DISMORFICO) DEBIDO AL ALCOHOL	1	Morbidity
2019	Atlántico	Mujer	62	G721	MIOPATIA ALCOHOLICA	1	Morbidity
2019	Atlántico	Mujer	65	G721	MIOPATIA ALCOHOLICA	1	Morbidity
2019	Atlántico	Mujer	73	G721	MIOPATIA ALCOHOLICA	1	Morbidity
2019	Atlántico	Hombre	60	F187	TRASTORNOS MENTALES Y DEL COMPORTAMIENTO DEBIDOS AL USO DE DISOLVENTES VOLATILES: TRASTORNO PSICOTICO RESIDUAL Y DE COMIENZO TARDIO	1	Morbidity
2019	Atlántico	Hombre	60	F169	TRASTORNOS MENTALES Y DEL COMPORTAMIENTO DEBIDOS AL USO DE ALUCINOGENOS: TRASTORNO MENTAL Y DEL COMPORTAMIENTO, NO ESPECIFICADO	1	Morbidity
2019	Atlántico	Hombre	60	F157	TRASTORNOS MENTALES Y DEL COMPORTAMIENTO DEBIDOS AL USO DE OTROS ESTIMULANTES, INCLUIDA LA CAFEINA: TRASTORNO PSICOTICO RESIDUAL Y DE COMIENZO TARDIO	1	Morbidity
2019	Atlántico	Hombre	60	F154	TRASTORNOS MENTALES Y DEL COMPORTAMIENTO DEBIDOS AL USO DE OTROS ESTIMULANTES, INCLUIDA LA CAFEINA:. ESTADO DE ABSTINENCIA CON DELIRIO	1	Morbidity
2019	Atlántico	Hombre	60	F149	TRASTORNOS MENTALES Y DEL COMPORTAMIENTO DEBIDOS AL USO DE COCAINA: TRASTORNO MENTAL Y DEL COMPORTAMIENTO, NO ESPECIFICADO	1	Morbidity
2019	Atlántico	Hombre	60	F148	TRASTORNOS MENTALES Y DEL COMPORTAMIENTO DEBIDOS AL USO DE COCAINA: OTROS TRASTORNOS MENTALES Y DEL COMPORTAMIENTO	1	Morbidity
2019	Atlántico	Hombre	60	F134	TRASTORNOS MENTALES Y DEL COMPORTAMIENTO DEBIDOS AL USO DE SEDANTES O HIPNOTICOS: ESTADO DE ABSTINENCIA CON DELIRIO	1	Morbidity
2019	Atlántico	Hombre	60	F133	TRASTORNOS MENTALES Y DEL COMPORTAMIENTO DEBIDOS AL USO DE SEDANTES O HIPNOTICOS: ESTADO DE ABSTINENCIA	1	Morbidity
2019	Atlántico	Hombre	60	F119	TRASTORNOS MENTALES Y DEL COMPORTAMIENTO DEBIDOS AL USO DE OPIACEOS: TRASTORNO MENTAL Y DEL COMPORTAMIENTO, NO ESPECIFICADO	1	Morbidity
2019	Atlántico	Hombre	60	F116	TRASTORNOS MENTALES Y DEL COMPORTAMIENTO DEBIDOS AL USO DE OPIACEOS: SINDROME AMNESICO	1	Morbidity
2019	Atlántico	Hombre	60	F115	TRASTORNOS MENTALES Y DEL COMPORTAMIENTO DEBIDOS AL USO DE OPIACEOS: TRASTORNO PSICOTICO	1	Morbidity
2019	Atlántico	Hombre	60	F114	TRASTORNOS MENTALES Y DEL COMPORTAMIENTO DEBIDOS AL USO DE OPIACEOS: ESTADO DE ABSTINENCIA CON DELIRIO	1	Morbidity
2019	Atlántico	Hombre	60	F113	TRASTORNOS MENTALES Y DEL COMPORTAMIENTO DEBIDOS AL USO DE OPIACEOS: ESTADO DE ABSTINENCIA	1	Morbidity
2019	Atlántico	Hombre	60	F100	TRASTORNOS MENTALES Y DEL COMPORTAMIENTO DEBIDOS AL USO DEL ALCOHOL: INTOXICACION AGUDA	1	Morbidity
2019	Atlántico	Hombre	55	F189	TRASTORNOS MENTALES Y DEL COMPORTAMIENTO DEBIDOS AL USO DE DISOLVENTES VOLATILES: TRASTORNO MENTAL Y DEL COMPORTAMIENTO, NO ESPECIFICADO	1	Morbidity
2019	Atlántico	Hombre	55	F188	TRASTORNOS MENTALES Y DEL COMPORTAMIENTO DEBIDOS AL USO DE DISOLVENTES VOLATILES: OTROS TRASTORNOS MENTALES Y DEL COMPORTAMIENTO	1	Morbidity
2019	Atlántico	Hombre	55	F186	TRASTORNOS MENTALES Y DEL COMPORTAMIENTO DEBIDOS AL USO DE DISOLVENTES VOLATILES: SINDROME AMNESICO	1	Morbidity
2019	Atlántico	Hombre	55	F185	TRASTORNOS MENTALES Y DEL COMPORTAMIENTO DEBIDOS AL USO DE DISOLVENTES VOLATILES: TRASTORNO PSICOTICO	1	Morbidity
2019	Atlántico	Hombre	55	F168	TRASTORNOS MENTALES Y DEL COMPORTAMIENTO DEBIDOS AL USO DE ALUCINOGENOS: OTROS TRASTORNOS MENTALES Y DEL COMPORTAMIENTO	1	Morbidity
2019	Atlántico	Hombre	55	F165	TRASTORNOS MENTALES Y DEL COMPORTAMIENTO DEBIDOS AL USO DE ALUCINOGENOS: TRASTORNO PSICOTICO	1	Morbidity
2019	Atlántico	Hombre	55	F164	TRASTORNOS MENTALES Y DEL COMPORTAMIENTO DEBIDOS AL USO DE ALUCINOGENOS: ESTADO DE ABSTINENCIA CON DELIRIO	1	Morbidity
2019	Atlántico	Hombre	55	F155	TRASTORNOS MENTALES Y DEL COMPORTAMIENTO DEBIDOS AL USO DE OTROS ESTIMULANTES, INCLUIDA LA CAFEINA: TRASTORNO PSICOTICO	1	Morbidity
2019	Atlántico	Hombre	55	F152	TRASTORNOS MENTALES Y DEL COMPORTAMIENTO DEBIDOS AL USO DE OTROS ESTIMULANTES, INCLUIDA LA CAFEINA: SINDROME DE DEPENDENCIA	1	Morbidity
2019	Atlántico	Hombre	55	F148	TRASTORNOS MENTALES Y DEL COMPORTAMIENTO DEBIDOS AL USO DE COCAINA: OTROS TRASTORNOS MENTALES Y DEL COMPORTAMIENTO	1	Morbidity
2019	Atlántico	Hombre	55	F144	TRASTORNOS MENTALES Y DEL COMPORTAMIENTO DEBIDOS AL USO DE COCAINA: ESTADO DE ABSTINENCIA CON DELIRIO	1	Morbidity
2019	Atlántico	Hombre	55	F141	TRASTORNOS MENTALES Y DEL COMPORTAMIENTO DEBIDOS AL USO DE COCAINA: USO NOCIVO	1	Morbidity
2019	Atlántico	Hombre	55	F134	TRASTORNOS MENTALES Y DEL COMPORTAMIENTO DEBIDOS AL USO DE SEDANTES O HIPNOTICOS: ESTADO DE ABSTINENCIA CON DELIRIO	1	Morbidity
2019	Atlántico	Hombre	55	F131	TRASTORNOS MENTALES Y DEL COMPORTAMIENTO DEBIDOS AL USO DE SEDANTES O HIPNOTICOS: USO NOCIVO	1	Morbidity
2019	Atlántico	Hombre	55	F121	TRASTORNOS MENTALES Y DEL COMPORTAMIENTO DEBIDOS AL USO DE CANNABINOIDES: USO NOCIVO	1	Morbidity
2019	Atlántico	Hombre	55	F120	TRASTORNOS MENTALES Y DEL COMPORTAMIENTO DEBIDOS AL USO DE CANNABINOIDES: INTOXICACION AGUDA	1	Morbidity
2019	Atlántico	Hombre	55	F114	TRASTORNOS MENTALES Y DEL COMPORTAMIENTO DEBIDOS AL USO DE OPIACEOS: ESTADO DE ABSTINENCIA CON DELIRIO	1	Morbidity
2019	Atlántico	Hombre	55	F112	TRASTORNOS MENTALES Y DEL COMPORTAMIENTO DEBIDOS AL USO DE OPIACEOS: SINDROME DE DEPENDENCIA	1	Morbidity
2019	Atlántico	Hombre	55	F111	TRASTORNOS MENTALES Y DEL COMPORTAMIENTO DEBIDOS AL USO DE OPIACEOS: USO NOCIVO	1	Morbidity
2019	Atlántico	Hombre	55	F110	TRASTORNOS MENTALES Y DEL COMPORTAMIENTO DEBIDOS AL USO DE OPIACEOS: INTOXICACION AGUDA	1	Morbidity
2019	Atlántico	Hombre	55	F109	TRASTORNOS MENTALES Y DEL COMPORTAMIENTO DEBIDOS AL USO DEL ALCOHOL: TRASTORNO MENTAL Y DEL COMPORTAMIENTO, NO ESPECIFICADO	1	Morbidity
2019	Atlántico	Hombre	55	F108	TRASTORNOS MENTALES Y DEL COMPORTAMIENTO DEBIDOS AL USO DEL ALCOHOL: OTROS TRASTORNOS MENTALES Y DEL COMPORTAMIENTO	1	Morbidity
2019	Atlántico	Hombre	58	F189	TRASTORNOS MENTALES Y DEL COMPORTAMIENTO DEBIDOS AL USO DE DISOLVENTES VOLATILES: TRASTORNO MENTAL Y DEL COMPORTAMIENTO, NO ESPECIFICADO	1	Morbidity
2019	Atlántico	Hombre	58	F180	TRASTORNOS MENTALES Y DEL COMPORTAMIENTO DEBIDOS AL USO DE DISOLVENTES VOLATILES: INTOXICACION AGUDA	1	Morbidity
2019	Atlántico	Hombre	58	F166	TRASTORNOS MENTALES Y DEL COMPORTAMIENTO DEBIDOS AL USO DE ALUCINOGENOS: SINDROME AMNESICO	1	Morbidity
2019	Atlántico	Hombre	58	F163	TRASTORNOS MENTALES Y DEL COMPORTAMIENTO DEBIDOS AL USO DE ALUCINOGENOS: ESTADO DE ABSTINENCIA	1	Morbidity
2019	Atlántico	Hombre	58	F162	TRASTORNOS MENTALES Y DEL COMPORTAMIENTO DEBIDOS AL USO DE ALUCINOGENOS: SINDROME DE DEPENDENCIA	1	Morbidity
2019	Atlántico	Hombre	58	F154	TRASTORNOS MENTALES Y DEL COMPORTAMIENTO DEBIDOS AL USO DE OTROS ESTIMULANTES, INCLUIDA LA CAFEINA:. ESTADO DE ABSTINENCIA CON DELIRIO	1	Morbidity
2019	Atlántico	Hombre	58	F142	TRASTORNOS MENTALES Y DEL COMPORTAMIENTO DEBIDOS AL USO DE COCAINA: SINDROME DE DEPENDENCIA	1	Morbidity
2019	Atlántico	Hombre	58	F141	TRASTORNOS MENTALES Y DEL COMPORTAMIENTO DEBIDOS AL USO DE COCAINA: USO NOCIVO	1	Morbidity
2019	Atlántico	Hombre	58	F135	TRASTORNOS MENTALES Y DEL COMPORTAMIENTO DEBIDOS AL USO DE SEDANTES O HIPNOTICOS: TRASTORNO PSICOTICO	1	Morbidity
2019	Atlántico	Hombre	58	F134	TRASTORNOS MENTALES Y DEL COMPORTAMIENTO DEBIDOS AL USO DE SEDANTES O HIPNOTICOS: ESTADO DE ABSTINENCIA CON DELIRIO	1	Morbidity
2019	Atlántico	Hombre	58	F130	TRASTORNOS MENTALES Y DEL COMPORTAMIENTO DEBIDOS AL USO DE SEDANTES O HIPNOTICOS: INTOXICACION AGUDA	1	Morbidity
2019	Atlántico	Hombre	58	F128	TRASTORNOS MENTALES Y DEL COMPORTAMIENTO DEBIDOS AL USO DE CANNABINOIDES: OTROS TRASTORNOS MENTALES Y DEL COMPORTAMIENTO	1	Morbidity
2019	Atlántico	Hombre	58	F126	TRASTORNOS MENTALES Y DEL COMPORTAMIENTO DEBIDOS AL USO DE CANNABINOIDES: SINDROME AMNESICO	1	Morbidity
2019	Atlántico	Hombre	58	F112	TRASTORNOS MENTALES Y DEL COMPORTAMIENTO DEBIDOS AL USO DE OPIACEOS: SINDROME DE DEPENDENCIA	1	Morbidity
2019	Atlántico	Hombre	58	F109	TRASTORNOS MENTALES Y DEL COMPORTAMIENTO DEBIDOS AL USO DEL ALCOHOL: TRASTORNO MENTAL Y DEL COMPORTAMIENTO, NO ESPECIFICADO	1	Morbidity
2019	Atlántico	Hombre	58	F105	TRASTORNOS MENTALES Y DEL COMPORTAMIENTO DEBIDOS AL USO DEL ALCOHOL: TRASTORNO PSICOTICO	1	Morbidity
2019	Atlántico	Hombre	58	F100	TRASTORNOS MENTALES Y DEL COMPORTAMIENTO DEBIDOS AL USO DEL ALCOHOL: INTOXICACION AGUDA	1	Morbidity
2019	Atlántico	Hombre	62	F185	TRASTORNOS MENTALES Y DEL COMPORTAMIENTO DEBIDOS AL USO DE DISOLVENTES VOLATILES: TRASTORNO PSICOTICO	1	Morbidity
2019	Atlántico	Hombre	62	F165	TRASTORNOS MENTALES Y DEL COMPORTAMIENTO DEBIDOS AL USO DE ALUCINOGENOS: TRASTORNO PSICOTICO	1	Morbidity
2019	Atlántico	Hombre	62	F162	TRASTORNOS MENTALES Y DEL COMPORTAMIENTO DEBIDOS AL USO DE ALUCINOGENOS: SINDROME DE DEPENDENCIA	1	Morbidity
2019	Atlántico	Hombre	62	F160	TRASTORNOS MENTALES Y DEL COMPORTAMIENTO DEBIDOS AL USO DE ALUCINOGENOS: INTOXICACION AGUDA	1	Morbidity
2019	Atlántico	Hombre	62	F146	TRASTORNOS MENTALES Y DEL COMPORTAMIENTO DEBIDOS AL USO DE COCAINA: SINDROME AMNESICO	1	Morbidity
2019	Atlántico	Hombre	62	F132	TRASTORNOS MENTALES Y DEL COMPORTAMIENTO DEBIDOS AL USO DE SEDANTES O HIPNOTICOS: SINDROME DE DEPENDENCIA	1	Morbidity
2019	Atlántico	Hombre	62	F124	TRASTORNOS MENTALES Y DEL COMPORTAMIENTO DEBIDOS AL USO DE CANNABINOIDES: ESTADO DE ABSTINENCIA CON DELIRIO	1	Morbidity
2019	Atlántico	Hombre	62	F117	TRASTORNOS MENTALES Y DEL COMPORTAMIENTO DEBIDOS AL USO DE OPIACEOS: TRASTORNO PSICOTICO RESIDUAL Y DE COMIENZO TARDIO	1	Morbidity
2019	Atlántico	Hombre	62	F111	TRASTORNOS MENTALES Y DEL COMPORTAMIENTO DEBIDOS AL USO DE OPIACEOS: USO NOCIVO	1	Morbidity
2019	Atlántico	Hombre	62	F102	TRASTORNOS MENTALES Y DEL COMPORTAMIENTO DEBIDOS AL USO DEL ALCOHOL: SINDROME DE DEPENDENCIA	1	Morbidity
2019	Atlántico	Hombre	96	F182	TRASTORNOS MENTALES Y DEL COMPORTAMIENTO DEBIDOS AL USO DE DISOLVENTES VOLATILES: SINDROME DE DEPENDENCIA	1	Morbidity
2019	Atlántico	Hombre	95	F144	TRASTORNOS MENTALES Y DEL COMPORTAMIENTO DEBIDOS AL USO DE COCAINA: ESTADO DE ABSTINENCIA CON DELIRIO	1	Morbidity
2019	Atlántico	Hombre	95	F138	TRASTORNOS MENTALES Y DEL COMPORTAMIENTO DEBIDOS AL USO DE SEDANTES O HIPNOTICOS: OTROS TRASTORNOS MENTALES Y DEL COMPORTAMIENTO	1	Morbidity
2019	Atlántico	Hombre	93	F119	TRASTORNOS MENTALES Y DEL COMPORTAMIENTO DEBIDOS AL USO DE OPIACEOS: TRASTORNO MENTAL Y DEL COMPORTAMIENTO, NO ESPECIFICADO	1	Morbidity
2019	Atlántico	Hombre	92	F139	TRASTORNOS MENTALES Y DEL COMPORTAMIENTO DEBIDOS AL USO DE SEDANTES O HIPNOTICOS: TRASTORNO MENTAL Y DEL COMPORTAMIENTO, NO ESPECIFICADO	1	Morbidity
2019	Atlántico	Hombre	90	F165	TRASTORNOS MENTALES Y DEL COMPORTAMIENTO DEBIDOS AL USO DE ALUCINOGENOS: TRASTORNO PSICOTICO	1	Morbidity
2019	Atlántico	Hombre	89	F108	TRASTORNOS MENTALES Y DEL COMPORTAMIENTO DEBIDOS AL USO DEL ALCOHOL: OTROS TRASTORNOS MENTALES Y DEL COMPORTAMIENTO	1	Morbidity
2019	Atlántico	Hombre	88	F132	TRASTORNOS MENTALES Y DEL COMPORTAMIENTO DEBIDOS AL USO DE SEDANTES O HIPNOTICOS: SINDROME DE DEPENDENCIA	1	Morbidity
2019	Atlántico	Hombre	86	F131	TRASTORNOS MENTALES Y DEL COMPORTAMIENTO DEBIDOS AL USO DE SEDANTES O HIPNOTICOS: USO NOCIVO	1	Morbidity
2019	Atlántico	Hombre	86	F130	TRASTORNOS MENTALES Y DEL COMPORTAMIENTO DEBIDOS AL USO DE SEDANTES O HIPNOTICOS: INTOXICACION AGUDA	1	Morbidity
2019	Atlántico	Hombre	86	F115	TRASTORNOS MENTALES Y DEL COMPORTAMIENTO DEBIDOS AL USO DE OPIACEOS: TRASTORNO PSICOTICO	1	Morbidity
2019	Atlántico	Hombre	86	F114	TRASTORNOS MENTALES Y DEL COMPORTAMIENTO DEBIDOS AL USO DE OPIACEOS: ESTADO DE ABSTINENCIA CON DELIRIO	1	Morbidity
2019	Atlántico	Hombre	86	F107	TRASTORNOS MENTALES Y DEL COMPORTAMIENTO DEBIDOS AL USO DEL ALCOHOL: TRASTORNO PSICOTICO RESIDUAL Y DE COMIENZO TARDIO	1	Morbidity
2019	Atlántico	Hombre	85	F169	TRASTORNOS MENTALES Y DEL COMPORTAMIENTO DEBIDOS AL USO DE ALUCINOGENOS: TRASTORNO MENTAL Y DEL COMPORTAMIENTO, NO ESPECIFICADO	1	Morbidity
2019	Atlántico	Hombre	85	F149	TRASTORNOS MENTALES Y DEL COMPORTAMIENTO DEBIDOS AL USO DE COCAINA: TRASTORNO MENTAL Y DEL COMPORTAMIENTO, NO ESPECIFICADO	1	Morbidity
2019	Atlántico	Hombre	85	F136	TRASTORNOS MENTALES Y DEL COMPORTAMIENTO DEBIDOS AL USO DE SEDANTES O HIPNOTICOS: SINDROME AMNESICO	1	Morbidity
2019	Atlántico	Hombre	85	F135	TRASTORNOS MENTALES Y DEL COMPORTAMIENTO DEBIDOS AL USO DE SEDANTES O HIPNOTICOS: TRASTORNO PSICOTICO	1	Morbidity
2019	Atlántico	Hombre	85	F121	TRASTORNOS MENTALES Y DEL COMPORTAMIENTO DEBIDOS AL USO DE CANNABINOIDES: USO NOCIVO	1	Morbidity
2019	Atlántico	Hombre	84	F124	TRASTORNOS MENTALES Y DEL COMPORTAMIENTO DEBIDOS AL USO DE CANNABINOIDES: ESTADO DE ABSTINENCIA CON DELIRIO	1	Morbidity
2019	Atlántico	Hombre	84	F123	TRASTORNOS MENTALES Y DEL COMPORTAMIENTO DEBIDOS AL USO DE CANNABINOIDES: ESTADO DE ABSTINENCIA	1	Morbidity
2019	Atlántico	Hombre	83	F162	TRASTORNOS MENTALES Y DEL COMPORTAMIENTO DEBIDOS AL USO DE ALUCINOGENOS: SINDROME DE DEPENDENCIA	1	Morbidity
2019	Atlántico	Hombre	83	F130	TRASTORNOS MENTALES Y DEL COMPORTAMIENTO DEBIDOS AL USO DE SEDANTES O HIPNOTICOS: INTOXICACION AGUDA	1	Morbidity
2019	Atlántico	Hombre	83	F123	TRASTORNOS MENTALES Y DEL COMPORTAMIENTO DEBIDOS AL USO DE CANNABINOIDES: ESTADO DE ABSTINENCIA	1	Morbidity
2019	Atlántico	Hombre	83	F116	TRASTORNOS MENTALES Y DEL COMPORTAMIENTO DEBIDOS AL USO DE OPIACEOS: SINDROME AMNESICO	1	Morbidity
2019	Atlántico	Hombre	83	F110	TRASTORNOS MENTALES Y DEL COMPORTAMIENTO DEBIDOS AL USO DE OPIACEOS: INTOXICACION AGUDA	1	Morbidity
2019	Atlántico	Hombre	82	F169	TRASTORNOS MENTALES Y DEL COMPORTAMIENTO DEBIDOS AL USO DE ALUCINOGENOS: TRASTORNO MENTAL Y DEL COMPORTAMIENTO, NO ESPECIFICADO	1	Morbidity
2019	Atlántico	Hombre	82	F164	TRASTORNOS MENTALES Y DEL COMPORTAMIENTO DEBIDOS AL USO DE ALUCINOGENOS: ESTADO DE ABSTINENCIA CON DELIRIO	1	Morbidity
2019	Atlántico	Hombre	81	F122	TRASTORNOS MENTALES Y DEL COMPORTAMIENTO DEBIDOS AL USO DE CANNABINOIDES: SINDROME DE DEPENDENCIA	1	Morbidity
2019	Atlántico	Hombre	81	F109	TRASTORNOS MENTALES Y DEL COMPORTAMIENTO DEBIDOS AL USO DEL ALCOHOL: TRASTORNO MENTAL Y DEL COMPORTAMIENTO, NO ESPECIFICADO	1	Morbidity
2019	Atlántico	Hombre	80	F116	TRASTORNOS MENTALES Y DEL COMPORTAMIENTO DEBIDOS AL USO DE OPIACEOS: SINDROME AMNESICO	1	Morbidity
2019	Atlántico	Hombre	80	F109	TRASTORNOS MENTALES Y DEL COMPORTAMIENTO DEBIDOS AL USO DEL ALCOHOL: TRASTORNO MENTAL Y DEL COMPORTAMIENTO, NO ESPECIFICADO	1	Morbidity
2019	Atlántico	Hombre	79	F187	TRASTORNOS MENTALES Y DEL COMPORTAMIENTO DEBIDOS AL USO DE DISOLVENTES VOLATILES: TRASTORNO PSICOTICO RESIDUAL Y DE COMIENZO TARDIO	1	Morbidity
2019	Atlántico	Hombre	79	F181	TRASTORNOS MENTALES Y DEL COMPORTAMIENTO DEBIDOS AL USO DE DISOLVENTES VOLATILES: USO NOCIVO	1	Morbidity
2019	Atlántico	Hombre	79	F160	TRASTORNOS MENTALES Y DEL COMPORTAMIENTO DEBIDOS AL USO DE ALUCINOGENOS: INTOXICACION AGUDA	1	Morbidity
2019	Atlántico	Hombre	78	F180	TRASTORNOS MENTALES Y DEL COMPORTAMIENTO DEBIDOS AL USO DE DISOLVENTES VOLATILES: INTOXICACION AGUDA	1	Morbidity
2019	Atlántico	Hombre	78	F169	TRASTORNOS MENTALES Y DEL COMPORTAMIENTO DEBIDOS AL USO DE ALUCINOGENOS: TRASTORNO MENTAL Y DEL COMPORTAMIENTO, NO ESPECIFICADO	1	Morbidity
2019	Atlántico	Hombre	78	F147	TRASTORNOS MENTALES Y DEL COMPORTAMIENTO DEBIDOS AL USO DE COCAINA: TRASTORNO PSICOTICO RESIDUAL Y DE COMIENZO TARDIO	1	Morbidity
2019	Atlántico	Hombre	78	F129	TRASTORNOS MENTALES Y DEL COMPORTAMIENTO DEBIDOS AL USO DE CANNABINOIDES: TRASTORNO MENTAL Y DEL COMPORTAMIENTO, NO ESPECIFICADO	1	Morbidity
2019	Atlántico	Hombre	78	F110	TRASTORNOS MENTALES Y DEL COMPORTAMIENTO DEBIDOS AL USO DE OPIACEOS: INTOXICACION AGUDA	1	Morbidity
2019	Atlántico	Hombre	78	F109	TRASTORNOS MENTALES Y DEL COMPORTAMIENTO DEBIDOS AL USO DEL ALCOHOL: TRASTORNO MENTAL Y DEL COMPORTAMIENTO, NO ESPECIFICADO	1	Morbidity
2019	Atlántico	Hombre	77	F188	TRASTORNOS MENTALES Y DEL COMPORTAMIENTO DEBIDOS AL USO DE DISOLVENTES VOLATILES: OTROS TRASTORNOS MENTALES Y DEL COMPORTAMIENTO	1	Morbidity
2019	Atlántico	Hombre	77	F169	TRASTORNOS MENTALES Y DEL COMPORTAMIENTO DEBIDOS AL USO DE ALUCINOGENOS: TRASTORNO MENTAL Y DEL COMPORTAMIENTO, NO ESPECIFICADO	1	Morbidity
2019	Atlántico	Hombre	77	F155	TRASTORNOS MENTALES Y DEL COMPORTAMIENTO DEBIDOS AL USO DE OTROS ESTIMULANTES, INCLUIDA LA CAFEINA: TRASTORNO PSICOTICO	1	Morbidity
2019	Atlántico	Hombre	77	F141	TRASTORNOS MENTALES Y DEL COMPORTAMIENTO DEBIDOS AL USO DE COCAINA: USO NOCIVO	1	Morbidity
2019	Atlántico	Hombre	77	F116	TRASTORNOS MENTALES Y DEL COMPORTAMIENTO DEBIDOS AL USO DE OPIACEOS: SINDROME AMNESICO	1	Morbidity
2019	Atlántico	Hombre	77	F102	TRASTORNOS MENTALES Y DEL COMPORTAMIENTO DEBIDOS AL USO DEL ALCOHOL: SINDROME DE DEPENDENCIA	1	Morbidity
2019	Atlántico	Hombre	76	F168	TRASTORNOS MENTALES Y DEL COMPORTAMIENTO DEBIDOS AL USO DE ALUCINOGENOS: OTROS TRASTORNOS MENTALES Y DEL COMPORTAMIENTO	1	Morbidity
2019	Atlántico	Hombre	76	F158	TRASTORNOS MENTALES Y DEL COMPORTAMIENTO DEBIDOS AL USO DE OTROS ESTIMULANTES, INCLUIDA LA CAFEINA: OTROS TRASTORNOS MENTALES Y DEL COMPORTAMIENTO	1	Morbidity
2019	Atlántico	Hombre	76	F153	TRASTORNOS MENTALES Y DEL COMPORTAMIENTO DEBIDOS AL USO DE OTROS ESTIMULANTES, INCLUIDA LA CAFEINA: ESTADO DE ABSTINENCIA	1	Morbidity
2019	Atlántico	Hombre	76	F139	TRASTORNOS MENTALES Y DEL COMPORTAMIENTO DEBIDOS AL USO DE SEDANTES O HIPNOTICOS: TRASTORNO MENTAL Y DEL COMPORTAMIENTO, NO ESPECIFICADO	1	Morbidity
2019	Atlántico	Hombre	76	F128	TRASTORNOS MENTALES Y DEL COMPORTAMIENTO DEBIDOS AL USO DE CANNABINOIDES: OTROS TRASTORNOS MENTALES Y DEL COMPORTAMIENTO	1	Morbidity
2019	Atlántico	Hombre	76	F113	TRASTORNOS MENTALES Y DEL COMPORTAMIENTO DEBIDOS AL USO DE OPIACEOS: ESTADO DE ABSTINENCIA	1	Morbidity
2019	Atlántico	Hombre	76	F103	TRASTORNOS MENTALES Y DEL COMPORTAMIENTO DEBIDOS AL USO DEL ALCOHOL: ESTADO DE ABSTINENCIA	1	Morbidity
2019	Atlántico	Hombre	76	F102	TRASTORNOS MENTALES Y DEL COMPORTAMIENTO DEBIDOS AL USO DEL ALCOHOL: SINDROME DE DEPENDENCIA	1	Morbidity
2019	Atlántico	Hombre	75	F161	TRASTORNOS MENTALES Y DEL COMPORTAMIENTO DEBIDOS AL USO DE ALUCINOGENOS: USO NOCIVO	1	Morbidity
2019	Atlántico	Hombre	75	F156	TRASTORNOS MENTALES Y DEL COMPORTAMIENTO DEBIDOS AL USO DE OTROS ESTIMULANTES, INCLUIDA LA CAFEINA: SINDROME AMNESICO	1	Morbidity
2019	Atlántico	Hombre	75	F151	TRASTORNOS MENTALES Y DEL COMPORTAMIENTO DEBIDOS AL USO DE OTROS ESTIMULANTES, INCLUIDA LA CAFEINA: USO NOCIVO	1	Morbidity
2019	Atlántico	Hombre	75	F134	TRASTORNOS MENTALES Y DEL COMPORTAMIENTO DEBIDOS AL USO DE SEDANTES O HIPNOTICOS: ESTADO DE ABSTINENCIA CON DELIRIO	1	Morbidity
2019	Atlántico	Hombre	75	F133	TRASTORNOS MENTALES Y DEL COMPORTAMIENTO DEBIDOS AL USO DE SEDANTES O HIPNOTICOS: ESTADO DE ABSTINENCIA	1	Morbidity
2019	Atlántico	Hombre	75	F115	TRASTORNOS MENTALES Y DEL COMPORTAMIENTO DEBIDOS AL USO DE OPIACEOS: TRASTORNO PSICOTICO	1	Morbidity
2019	Atlántico	Hombre	74	F180	TRASTORNOS MENTALES Y DEL COMPORTAMIENTO DEBIDOS AL USO DE DISOLVENTES VOLATILES: INTOXICACION AGUDA	1	Morbidity
2019	Atlántico	Hombre	74	F162	TRASTORNOS MENTALES Y DEL COMPORTAMIENTO DEBIDOS AL USO DE ALUCINOGENOS: SINDROME DE DEPENDENCIA	1	Morbidity
2019	Atlántico	Hombre	74	F150	TRASTORNOS MENTALES Y DEL COMPORTAMIENTO DEBIDOS AL USO DE OTROS ESTIMULANTES, INCLUIDA LA CAFEINA: INTOXICACION AGUDA	1	Morbidity
2019	Atlántico	Hombre	74	F123	TRASTORNOS MENTALES Y DEL COMPORTAMIENTO DEBIDOS AL USO DE CANNABINOIDES: ESTADO DE ABSTINENCIA	1	Morbidity
2019	Atlántico	Hombre	74	F120	TRASTORNOS MENTALES Y DEL COMPORTAMIENTO DEBIDOS AL USO DE CANNABINOIDES: INTOXICACION AGUDA	1	Morbidity
2019	Atlántico	Hombre	74	F119	TRASTORNOS MENTALES Y DEL COMPORTAMIENTO DEBIDOS AL USO DE OPIACEOS: TRASTORNO MENTAL Y DEL COMPORTAMIENTO, NO ESPECIFICADO	1	Morbidity
2019	Atlántico	Hombre	73	F131	TRASTORNOS MENTALES Y DEL COMPORTAMIENTO DEBIDOS AL USO DE SEDANTES O HIPNOTICOS: USO NOCIVO	1	Morbidity
2019	Atlántico	Hombre	73	F127	TRASTORNOS MENTALES Y DEL COMPORTAMIENTO DEBIDOS AL USO DE CANNABINOIDES: TRASTORNO PSICOTICO RESIDUAL Y DE COMIENZO TARDIO	1	Morbidity
2019	Atlántico	Hombre	73	F123	TRASTORNOS MENTALES Y DEL COMPORTAMIENTO DEBIDOS AL USO DE CANNABINOIDES: ESTADO DE ABSTINENCIA	1	Morbidity
2019	Atlántico	Hombre	73	F120	TRASTORNOS MENTALES Y DEL COMPORTAMIENTO DEBIDOS AL USO DE CANNABINOIDES: INTOXICACION AGUDA	1	Morbidity
2019	Atlántico	Hombre	73	F104	TRASTORNOS MENTALES Y DEL COMPORTAMIENTO DEBIDOS AL USO DEL ALCOHOL: ESTADO DE ABSTINENCIA CON DELIRIO	1	Morbidity
2019	Atlántico	Hombre	73	F101	TRASTORNOS MENTALES Y DEL COMPORTAMIENTO DEBIDOS AL USO DEL ALCOHOL: USO NOCIVO	1	Morbidity
2019	Atlántico	Hombre	72	F169	TRASTORNOS MENTALES Y DEL COMPORTAMIENTO DEBIDOS AL USO DE ALUCINOGENOS: TRASTORNO MENTAL Y DEL COMPORTAMIENTO, NO ESPECIFICADO	1	Morbidity
2019	Atlántico	Hombre	72	F165	TRASTORNOS MENTALES Y DEL COMPORTAMIENTO DEBIDOS AL USO DE ALUCINOGENOS: TRASTORNO PSICOTICO	1	Morbidity
2019	Atlántico	Hombre	72	F159	TRASTORNOS MENTALES Y DEL COMPORTAMIENTO DEBIDOS AL USO DE OTROS ESTIMULANTES, INCLUIDA LA CAFEINA: TRASTORNO MENTAL Y DEL COMPORTAMIENTO, NO ESPECIFICADO	1	Morbidity
2019	Atlántico	Hombre	72	F157	TRASTORNOS MENTALES Y DEL COMPORTAMIENTO DEBIDOS AL USO DE OTROS ESTIMULANTES, INCLUIDA LA CAFEINA: TRASTORNO PSICOTICO RESIDUAL Y DE COMIENZO TARDIO	1	Morbidity
2019	Atlántico	Hombre	72	F146	TRASTORNOS MENTALES Y DEL COMPORTAMIENTO DEBIDOS AL USO DE COCAINA: SINDROME AMNESICO	1	Morbidity
2019	Atlántico	Hombre	72	F145	TRASTORNOS MENTALES Y DEL COMPORTAMIENTO DEBIDOS AL USO DE COCAINA: TRASTORNO PSICOTICO	1	Morbidity
2019	Atlántico	Hombre	72	F130	TRASTORNOS MENTALES Y DEL COMPORTAMIENTO DEBIDOS AL USO DE SEDANTES O HIPNOTICOS: INTOXICACION AGUDA	1	Morbidity
2019	Atlántico	Hombre	72	F125	TRASTORNOS MENTALES Y DEL COMPORTAMIENTO DEBIDOS AL USO DE CANNABINOIDES: TRASTORNO PSICOTICO	1	Morbidity
2019	Atlántico	Hombre	72	F122	TRASTORNOS MENTALES Y DEL COMPORTAMIENTO DEBIDOS AL USO DE CANNABINOIDES: SINDROME DE DEPENDENCIA	1	Morbidity
2019	Atlántico	Hombre	71	F169	TRASTORNOS MENTALES Y DEL COMPORTAMIENTO DEBIDOS AL USO DE ALUCINOGENOS: TRASTORNO MENTAL Y DEL COMPORTAMIENTO, NO ESPECIFICADO	1	Morbidity
2019	Atlántico	Hombre	71	F164	TRASTORNOS MENTALES Y DEL COMPORTAMIENTO DEBIDOS AL USO DE ALUCINOGENOS: ESTADO DE ABSTINENCIA CON DELIRIO	1	Morbidity
2019	Atlántico	Hombre	71	F163	TRASTORNOS MENTALES Y DEL COMPORTAMIENTO DEBIDOS AL USO DE ALUCINOGENOS: ESTADO DE ABSTINENCIA	1	Morbidity
2019	Atlántico	Hombre	71	F154	TRASTORNOS MENTALES Y DEL COMPORTAMIENTO DEBIDOS AL USO DE OTROS ESTIMULANTES, INCLUIDA LA CAFEINA:. ESTADO DE ABSTINENCIA CON DELIRIO	1	Morbidity
2019	Atlántico	Hombre	71	F122	TRASTORNOS MENTALES Y DEL COMPORTAMIENTO DEBIDOS AL USO DE CANNABINOIDES: SINDROME DE DEPENDENCIA	1	Morbidity
2019	Atlántico	Hombre	71	F121	TRASTORNOS MENTALES Y DEL COMPORTAMIENTO DEBIDOS AL USO DE CANNABINOIDES: USO NOCIVO	1	Morbidity
2019	Atlántico	Hombre	71	F115	TRASTORNOS MENTALES Y DEL COMPORTAMIENTO DEBIDOS AL USO DE OPIACEOS: TRASTORNO PSICOTICO	1	Morbidity
2019	Atlántico	Hombre	71	F106	TRASTORNOS MENTALES Y DEL COMPORTAMIENTO DEBIDOS AL USO DEL ALCOHOL: SINDROME AMNESICO	1	Morbidity
2019	Atlántico	Hombre	71	F102	TRASTORNOS MENTALES Y DEL COMPORTAMIENTO DEBIDOS AL USO DEL ALCOHOL: SINDROME DE DEPENDENCIA	1	Morbidity
2019	Atlántico	Hombre	68	F188	TRASTORNOS MENTALES Y DEL COMPORTAMIENTO DEBIDOS AL USO DE DISOLVENTES VOLATILES: OTROS TRASTORNOS MENTALES Y DEL COMPORTAMIENTO	1	Morbidity
2019	Atlántico	Hombre	68	F157	TRASTORNOS MENTALES Y DEL COMPORTAMIENTO DEBIDOS AL USO DE OTROS ESTIMULANTES, INCLUIDA LA CAFEINA: TRASTORNO PSICOTICO RESIDUAL Y DE COMIENZO TARDIO	1	Morbidity
2019	Atlántico	Hombre	68	F146	TRASTORNOS MENTALES Y DEL COMPORTAMIENTO DEBIDOS AL USO DE COCAINA: SINDROME AMNESICO	1	Morbidity
2019	Atlántico	Hombre	68	F121	TRASTORNOS MENTALES Y DEL COMPORTAMIENTO DEBIDOS AL USO DE CANNABINOIDES: USO NOCIVO	1	Morbidity
2019	Atlántico	Hombre	68	F120	TRASTORNOS MENTALES Y DEL COMPORTAMIENTO DEBIDOS AL USO DE CANNABINOIDES: INTOXICACION AGUDA	1	Morbidity
2019	Atlántico	Hombre	68	F115	TRASTORNOS MENTALES Y DEL COMPORTAMIENTO DEBIDOS AL USO DE OPIACEOS: TRASTORNO PSICOTICO	1	Morbidity
2019	Atlántico	Hombre	67	F182	TRASTORNOS MENTALES Y DEL COMPORTAMIENTO DEBIDOS AL USO DE DISOLVENTES VOLATILES: SINDROME DE DEPENDENCIA	1	Morbidity
2019	Atlántico	Hombre	67	F162	TRASTORNOS MENTALES Y DEL COMPORTAMIENTO DEBIDOS AL USO DE ALUCINOGENOS: SINDROME DE DEPENDENCIA	1	Morbidity
2019	Atlántico	Hombre	67	F160	TRASTORNOS MENTALES Y DEL COMPORTAMIENTO DEBIDOS AL USO DE ALUCINOGENOS: INTOXICACION AGUDA	1	Morbidity
2019	Atlántico	Hombre	67	F142	TRASTORNOS MENTALES Y DEL COMPORTAMIENTO DEBIDOS AL USO DE COCAINA: SINDROME DE DEPENDENCIA	1	Morbidity
2019	Atlántico	Hombre	67	F129	TRASTORNOS MENTALES Y DEL COMPORTAMIENTO DEBIDOS AL USO DE CANNABINOIDES: TRASTORNO MENTAL Y DEL COMPORTAMIENTO, NO ESPECIFICADO	1	Morbidity
2019	Atlántico	Hombre	67	F122	TRASTORNOS MENTALES Y DEL COMPORTAMIENTO DEBIDOS AL USO DE CANNABINOIDES: SINDROME DE DEPENDENCIA	1	Morbidity
2019	Atlántico	Hombre	67	F115	TRASTORNOS MENTALES Y DEL COMPORTAMIENTO DEBIDOS AL USO DE OPIACEOS: TRASTORNO PSICOTICO	1	Morbidity
2019	Atlántico	Hombre	67	F101	TRASTORNOS MENTALES Y DEL COMPORTAMIENTO DEBIDOS AL USO DEL ALCOHOL: USO NOCIVO	1	Morbidity
2019	Atlántico	Hombre	65	F188	TRASTORNOS MENTALES Y DEL COMPORTAMIENTO DEBIDOS AL USO DE DISOLVENTES VOLATILES: OTROS TRASTORNOS MENTALES Y DEL COMPORTAMIENTO	1	Morbidity
2019	Atlántico	Hombre	65	F187	TRASTORNOS MENTALES Y DEL COMPORTAMIENTO DEBIDOS AL USO DE DISOLVENTES VOLATILES: TRASTORNO PSICOTICO RESIDUAL Y DE COMIENZO TARDIO	1	Morbidity
2019	Atlántico	Hombre	65	F186	TRASTORNOS MENTALES Y DEL COMPORTAMIENTO DEBIDOS AL USO DE DISOLVENTES VOLATILES: SINDROME AMNESICO	1	Morbidity
2019	Atlántico	Hombre	65	F183	TRASTORNOS MENTALES Y DEL COMPORTAMIENTO DEBIDOS AL USO DE DISOLVENTES VOLATILES: ESTADO DE ABSTINENCIA	1	Morbidity
2019	Atlántico	Hombre	65	F162	TRASTORNOS MENTALES Y DEL COMPORTAMIENTO DEBIDOS AL USO DE ALUCINOGENOS: SINDROME DE DEPENDENCIA	1	Morbidity
2019	Atlántico	Hombre	65	F150	TRASTORNOS MENTALES Y DEL COMPORTAMIENTO DEBIDOS AL USO DE OTROS ESTIMULANTES, INCLUIDA LA CAFEINA: INTOXICACION AGUDA	1	Morbidity
2019	Atlántico	Hombre	65	F144	TRASTORNOS MENTALES Y DEL COMPORTAMIENTO DEBIDOS AL USO DE COCAINA: ESTADO DE ABSTINENCIA CON DELIRIO	1	Morbidity
2019	Atlántico	Hombre	65	F140	TRASTORNOS MENTALES Y DEL COMPORTAMIENTO DEBIDOS AL USO DE COCAINA: INTOXICACION AGUDA	1	Morbidity
2019	Atlántico	Hombre	65	F131	TRASTORNOS MENTALES Y DEL COMPORTAMIENTO DEBIDOS AL USO DE SEDANTES O HIPNOTICOS: USO NOCIVO	1	Morbidity
2019	Atlántico	Hombre	65	F128	TRASTORNOS MENTALES Y DEL COMPORTAMIENTO DEBIDOS AL USO DE CANNABINOIDES: OTROS TRASTORNOS MENTALES Y DEL COMPORTAMIENTO	1	Morbidity
2019	Atlántico	Hombre	65	F101	TRASTORNOS MENTALES Y DEL COMPORTAMIENTO DEBIDOS AL USO DEL ALCOHOL: USO NOCIVO	1	Morbidity
2019	Atlántico	Hombre	64	F184	TRASTORNOS MENTALES Y DEL COMPORTAMIENTO DEBIDOS AL USO DE DISOLVENTES VOLATILES: ESTADO DE ABSTINENCIA CON DELIRIO	1	Morbidity
2019	Atlántico	Hombre	64	F167	TRASTORNOS MENTALES Y DEL COMPORTAMIENTO DEBIDOS AL USO DE ALUCINOGENOS: TRASTORNO PSICOTICO RESIDUAL Y DE COMIENZO TARDIO	1	Morbidity
2019	Atlántico	Hombre	64	F160	TRASTORNOS MENTALES Y DEL COMPORTAMIENTO DEBIDOS AL USO DE ALUCINOGENOS: INTOXICACION AGUDA	1	Morbidity
2019	Atlántico	Hombre	64	F157	TRASTORNOS MENTALES Y DEL COMPORTAMIENTO DEBIDOS AL USO DE OTROS ESTIMULANTES, INCLUIDA LA CAFEINA: TRASTORNO PSICOTICO RESIDUAL Y DE COMIENZO TARDIO	1	Morbidity
2019	Atlántico	Hombre	64	F149	TRASTORNOS MENTALES Y DEL COMPORTAMIENTO DEBIDOS AL USO DE COCAINA: TRASTORNO MENTAL Y DEL COMPORTAMIENTO, NO ESPECIFICADO	1	Morbidity
2019	Atlántico	Hombre	64	F148	TRASTORNOS MENTALES Y DEL COMPORTAMIENTO DEBIDOS AL USO DE COCAINA: OTROS TRASTORNOS MENTALES Y DEL COMPORTAMIENTO	1	Morbidity
2019	Atlántico	Hombre	64	F147	TRASTORNOS MENTALES Y DEL COMPORTAMIENTO DEBIDOS AL USO DE COCAINA: TRASTORNO PSICOTICO RESIDUAL Y DE COMIENZO TARDIO	1	Morbidity
2019	Atlántico	Hombre	64	F142	TRASTORNOS MENTALES Y DEL COMPORTAMIENTO DEBIDOS AL USO DE COCAINA: SINDROME DE DEPENDENCIA	1	Morbidity
2019	Atlántico	Hombre	64	F141	TRASTORNOS MENTALES Y DEL COMPORTAMIENTO DEBIDOS AL USO DE COCAINA: USO NOCIVO	1	Morbidity
2019	Atlántico	Hombre	64	F130	TRASTORNOS MENTALES Y DEL COMPORTAMIENTO DEBIDOS AL USO DE SEDANTES O HIPNOTICOS: INTOXICACION AGUDA	1	Morbidity
2019	Atlántico	Hombre	64	F123	TRASTORNOS MENTALES Y DEL COMPORTAMIENTO DEBIDOS AL USO DE CANNABINOIDES: ESTADO DE ABSTINENCIA	1	Morbidity
2019	Atlántico	Hombre	64	F112	TRASTORNOS MENTALES Y DEL COMPORTAMIENTO DEBIDOS AL USO DE OPIACEOS: SINDROME DE DEPENDENCIA	1	Morbidity
2019	Atlántico	Hombre	64	F107	TRASTORNOS MENTALES Y DEL COMPORTAMIENTO DEBIDOS AL USO DEL ALCOHOL: TRASTORNO PSICOTICO RESIDUAL Y DE COMIENZO TARDIO	1	Morbidity
2019	Atlántico	Hombre	64	F102	TRASTORNOS MENTALES Y DEL COMPORTAMIENTO DEBIDOS AL USO DEL ALCOHOL: SINDROME DE DEPENDENCIA	1	Morbidity
2019	Atlántico	Hombre	64	F101	TRASTORNOS MENTALES Y DEL COMPORTAMIENTO DEBIDOS AL USO DEL ALCOHOL: USO NOCIVO	1	Morbidity
2019	Atlántico	Hombre	64	F100	TRASTORNOS MENTALES Y DEL COMPORTAMIENTO DEBIDOS AL USO DEL ALCOHOL: INTOXICACION AGUDA	1	Morbidity
2019	Atlántico	Hombre	63	F180	TRASTORNOS MENTALES Y DEL COMPORTAMIENTO DEBIDOS AL USO DE DISOLVENTES VOLATILES: INTOXICACION AGUDA	1	Morbidity
2019	Atlántico	Hombre	63	F161	TRASTORNOS MENTALES Y DEL COMPORTAMIENTO DEBIDOS AL USO DE ALUCINOGENOS: USO NOCIVO	1	Morbidity
2019	Atlántico	Hombre	63	F160	TRASTORNOS MENTALES Y DEL COMPORTAMIENTO DEBIDOS AL USO DE ALUCINOGENOS: INTOXICACION AGUDA	1	Morbidity
2019	Atlántico	Hombre	63	F158	TRASTORNOS MENTALES Y DEL COMPORTAMIENTO DEBIDOS AL USO DE OTROS ESTIMULANTES, INCLUIDA LA CAFEINA: OTROS TRASTORNOS MENTALES Y DEL COMPORTAMIENTO	1	Morbidity
2019	Atlántico	Hombre	63	F154	TRASTORNOS MENTALES Y DEL COMPORTAMIENTO DEBIDOS AL USO DE OTROS ESTIMULANTES, INCLUIDA LA CAFEINA:. ESTADO DE ABSTINENCIA CON DELIRIO	1	Morbidity
2019	Atlántico	Hombre	63	F151	TRASTORNOS MENTALES Y DEL COMPORTAMIENTO DEBIDOS AL USO DE OTROS ESTIMULANTES, INCLUIDA LA CAFEINA: USO NOCIVO	1	Morbidity
2019	Atlántico	Hombre	63	F145	TRASTORNOS MENTALES Y DEL COMPORTAMIENTO DEBIDOS AL USO DE COCAINA: TRASTORNO PSICOTICO	1	Morbidity
2019	Atlántico	Hombre	63	F136	TRASTORNOS MENTALES Y DEL COMPORTAMIENTO DEBIDOS AL USO DE SEDANTES O HIPNOTICOS: SINDROME AMNESICO	1	Morbidity
2019	Atlántico	Hombre	63	F134	TRASTORNOS MENTALES Y DEL COMPORTAMIENTO DEBIDOS AL USO DE SEDANTES O HIPNOTICOS: ESTADO DE ABSTINENCIA CON DELIRIO	1	Morbidity
2019	Atlántico	Hombre	63	F133	TRASTORNOS MENTALES Y DEL COMPORTAMIENTO DEBIDOS AL USO DE SEDANTES O HIPNOTICOS: ESTADO DE ABSTINENCIA	1	Morbidity
2019	Atlántico	Hombre	63	F129	TRASTORNOS MENTALES Y DEL COMPORTAMIENTO DEBIDOS AL USO DE CANNABINOIDES: TRASTORNO MENTAL Y DEL COMPORTAMIENTO, NO ESPECIFICADO	1	Morbidity
2019	Atlántico	Hombre	63	F109	TRASTORNOS MENTALES Y DEL COMPORTAMIENTO DEBIDOS AL USO DEL ALCOHOL: TRASTORNO MENTAL Y DEL COMPORTAMIENTO, NO ESPECIFICADO	1	Morbidity
2019	Atlántico	Hombre	63	F103	TRASTORNOS MENTALES Y DEL COMPORTAMIENTO DEBIDOS AL USO DEL ALCOHOL: ESTADO DE ABSTINENCIA	1	Morbidity
2019	Atlántico	Hombre	63	F102	TRASTORNOS MENTALES Y DEL COMPORTAMIENTO DEBIDOS AL USO DEL ALCOHOL: SINDROME DE DEPENDENCIA	1	Morbidity
2019	Atlántico	Hombre	56	F184	TRASTORNOS MENTALES Y DEL COMPORTAMIENTO DEBIDOS AL USO DE DISOLVENTES VOLATILES: ESTADO DE ABSTINENCIA CON DELIRIO	1	Morbidity
2019	Atlántico	Hombre	56	F169	TRASTORNOS MENTALES Y DEL COMPORTAMIENTO DEBIDOS AL USO DE ALUCINOGENOS: TRASTORNO MENTAL Y DEL COMPORTAMIENTO, NO ESPECIFICADO	1	Morbidity
2019	Atlántico	Hombre	56	F168	TRASTORNOS MENTALES Y DEL COMPORTAMIENTO DEBIDOS AL USO DE ALUCINOGENOS: OTROS TRASTORNOS MENTALES Y DEL COMPORTAMIENTO	1	Morbidity
2019	Atlántico	Hombre	56	F165	TRASTORNOS MENTALES Y DEL COMPORTAMIENTO DEBIDOS AL USO DE ALUCINOGENOS: TRASTORNO PSICOTICO	1	Morbidity
2019	Atlántico	Hombre	56	F160	TRASTORNOS MENTALES Y DEL COMPORTAMIENTO DEBIDOS AL USO DE ALUCINOGENOS: INTOXICACION AGUDA	1	Morbidity
2019	Atlántico	Hombre	56	F152	TRASTORNOS MENTALES Y DEL COMPORTAMIENTO DEBIDOS AL USO DE OTROS ESTIMULANTES, INCLUIDA LA CAFEINA: SINDROME DE DEPENDENCIA	1	Morbidity
2019	Atlántico	Hombre	56	F147	TRASTORNOS MENTALES Y DEL COMPORTAMIENTO DEBIDOS AL USO DE COCAINA: TRASTORNO PSICOTICO RESIDUAL Y DE COMIENZO TARDIO	1	Morbidity
2019	Atlántico	Hombre	56	F134	TRASTORNOS MENTALES Y DEL COMPORTAMIENTO DEBIDOS AL USO DE SEDANTES O HIPNOTICOS: ESTADO DE ABSTINENCIA CON DELIRIO	1	Morbidity
2019	Atlántico	Hombre	56	F121	TRASTORNOS MENTALES Y DEL COMPORTAMIENTO DEBIDOS AL USO DE CANNABINOIDES: USO NOCIVO	1	Morbidity
2019	Atlántico	Hombre	48	F165	TRASTORNOS MENTALES Y DEL COMPORTAMIENTO DEBIDOS AL USO DE ALUCINOGENOS: TRASTORNO PSICOTICO	1	Morbidity
2019	Atlántico	Hombre	48	F164	TRASTORNOS MENTALES Y DEL COMPORTAMIENTO DEBIDOS AL USO DE ALUCINOGENOS: ESTADO DE ABSTINENCIA CON DELIRIO	1	Morbidity
2019	Atlántico	Hombre	48	F160	TRASTORNOS MENTALES Y DEL COMPORTAMIENTO DEBIDOS AL USO DE ALUCINOGENOS: INTOXICACION AGUDA	1	Morbidity
2019	Atlántico	Hombre	48	F151	TRASTORNOS MENTALES Y DEL COMPORTAMIENTO DEBIDOS AL USO DE OTROS ESTIMULANTES, INCLUIDA LA CAFEINA: USO NOCIVO	1	Morbidity
2019	Atlántico	Hombre	48	F144	TRASTORNOS MENTALES Y DEL COMPORTAMIENTO DEBIDOS AL USO DE COCAINA: ESTADO DE ABSTINENCIA CON DELIRIO	1	Morbidity
2019	Atlántico	Hombre	48	F131	TRASTORNOS MENTALES Y DEL COMPORTAMIENTO DEBIDOS AL USO DE SEDANTES O HIPNOTICOS: USO NOCIVO	1	Morbidity
2019	Atlántico	Hombre	48	F119	TRASTORNOS MENTALES Y DEL COMPORTAMIENTO DEBIDOS AL USO DE OPIACEOS: TRASTORNO MENTAL Y DEL COMPORTAMIENTO, NO ESPECIFICADO	1	Morbidity
2019	Atlántico	Hombre	48	F102	TRASTORNOS MENTALES Y DEL COMPORTAMIENTO DEBIDOS AL USO DEL ALCOHOL: SINDROME DE DEPENDENCIA	1	Morbidity
2019	Atlántico	Hombre	48	F101	TRASTORNOS MENTALES Y DEL COMPORTAMIENTO DEBIDOS AL USO DEL ALCOHOL: USO NOCIVO	1	Morbidity
2019	Atlántico	Hombre	47	F186	TRASTORNOS MENTALES Y DEL COMPORTAMIENTO DEBIDOS AL USO DE DISOLVENTES VOLATILES: SINDROME AMNESICO	1	Morbidity
2019	Atlántico	Hombre	47	F168	TRASTORNOS MENTALES Y DEL COMPORTAMIENTO DEBIDOS AL USO DE ALUCINOGENOS: OTROS TRASTORNOS MENTALES Y DEL COMPORTAMIENTO	1	Morbidity
2019	Atlántico	Hombre	47	F163	TRASTORNOS MENTALES Y DEL COMPORTAMIENTO DEBIDOS AL USO DE ALUCINOGENOS: ESTADO DE ABSTINENCIA	1	Morbidity
2019	Atlántico	Hombre	47	F162	TRASTORNOS MENTALES Y DEL COMPORTAMIENTO DEBIDOS AL USO DE ALUCINOGENOS: SINDROME DE DEPENDENCIA	1	Morbidity
2019	Atlántico	Hombre	47	F161	TRASTORNOS MENTALES Y DEL COMPORTAMIENTO DEBIDOS AL USO DE ALUCINOGENOS: USO NOCIVO	1	Morbidity
2019	Atlántico	Hombre	47	F159	TRASTORNOS MENTALES Y DEL COMPORTAMIENTO DEBIDOS AL USO DE OTROS ESTIMULANTES, INCLUIDA LA CAFEINA: TRASTORNO MENTAL Y DEL COMPORTAMIENTO, NO ESPECIFICADO	1	Morbidity
2019	Atlántico	Hombre	47	F153	TRASTORNOS MENTALES Y DEL COMPORTAMIENTO DEBIDOS AL USO DE OTROS ESTIMULANTES, INCLUIDA LA CAFEINA: ESTADO DE ABSTINENCIA	1	Morbidity
2019	Atlántico	Hombre	47	F145	TRASTORNOS MENTALES Y DEL COMPORTAMIENTO DEBIDOS AL USO DE COCAINA: TRASTORNO PSICOTICO	1	Morbidity
2019	Atlántico	Hombre	47	F142	TRASTORNOS MENTALES Y DEL COMPORTAMIENTO DEBIDOS AL USO DE COCAINA: SINDROME DE DEPENDENCIA	1	Morbidity
2019	Atlántico	Hombre	47	F136	TRASTORNOS MENTALES Y DEL COMPORTAMIENTO DEBIDOS AL USO DE SEDANTES O HIPNOTICOS: SINDROME AMNESICO	1	Morbidity
2019	Atlántico	Hombre	47	F126	TRASTORNOS MENTALES Y DEL COMPORTAMIENTO DEBIDOS AL USO DE CANNABINOIDES: SINDROME AMNESICO	1	Morbidity
2019	Atlántico	Hombre	47	F103	TRASTORNOS MENTALES Y DEL COMPORTAMIENTO DEBIDOS AL USO DEL ALCOHOL: ESTADO DE ABSTINENCIA	1	Morbidity
2019	Atlántico	Hombre	47	F102	TRASTORNOS MENTALES Y DEL COMPORTAMIENTO DEBIDOS AL USO DEL ALCOHOL: SINDROME DE DEPENDENCIA	1	Morbidity
2019	Atlántico	Hombre	47	F100	TRASTORNOS MENTALES Y DEL COMPORTAMIENTO DEBIDOS AL USO DEL ALCOHOL: INTOXICACION AGUDA	1	Morbidity
2019	Atlántico	Hombre	41	F165	TRASTORNOS MENTALES Y DEL COMPORTAMIENTO DEBIDOS AL USO DE ALUCINOGENOS: TRASTORNO PSICOTICO	1	Morbidity
2019	Atlántico	Hombre	41	F162	TRASTORNOS MENTALES Y DEL COMPORTAMIENTO DEBIDOS AL USO DE ALUCINOGENOS: SINDROME DE DEPENDENCIA	1	Morbidity
2019	Atlántico	Hombre	41	F160	TRASTORNOS MENTALES Y DEL COMPORTAMIENTO DEBIDOS AL USO DE ALUCINOGENOS: INTOXICACION AGUDA	1	Morbidity
2019	Atlántico	Hombre	41	F129	TRASTORNOS MENTALES Y DEL COMPORTAMIENTO DEBIDOS AL USO DE CANNABINOIDES: TRASTORNO MENTAL Y DEL COMPORTAMIENTO, NO ESPECIFICADO	1	Morbidity
2019	Atlántico	Hombre	41	F124	TRASTORNOS MENTALES Y DEL COMPORTAMIENTO DEBIDOS AL USO DE CANNABINOIDES: ESTADO DE ABSTINENCIA CON DELIRIO	1	Morbidity
2019	Atlántico	Hombre	41	F121	TRASTORNOS MENTALES Y DEL COMPORTAMIENTO DEBIDOS AL USO DE CANNABINOIDES: USO NOCIVO	1	Morbidity
2019	Atlántico	Hombre	41	F116	TRASTORNOS MENTALES Y DEL COMPORTAMIENTO DEBIDOS AL USO DE OPIACEOS: SINDROME AMNESICO	1	Morbidity
2019	Atlántico	Hombre	41	F100	TRASTORNOS MENTALES Y DEL COMPORTAMIENTO DEBIDOS AL USO DEL ALCOHOL: INTOXICACION AGUDA	1	Morbidity
2019	Atlántico	Hombre	40	F182	TRASTORNOS MENTALES Y DEL COMPORTAMIENTO DEBIDOS AL USO DE DISOLVENTES VOLATILES: SINDROME DE DEPENDENCIA	1	Morbidity
2019	Atlántico	Hombre	40	F167	TRASTORNOS MENTALES Y DEL COMPORTAMIENTO DEBIDOS AL USO DE ALUCINOGENOS: TRASTORNO PSICOTICO RESIDUAL Y DE COMIENZO TARDIO	1	Morbidity
2019	Atlántico	Hombre	40	F164	TRASTORNOS MENTALES Y DEL COMPORTAMIENTO DEBIDOS AL USO DE ALUCINOGENOS: ESTADO DE ABSTINENCIA CON DELIRIO	1	Morbidity
2019	Atlántico	Hombre	40	F163	TRASTORNOS MENTALES Y DEL COMPORTAMIENTO DEBIDOS AL USO DE ALUCINOGENOS: ESTADO DE ABSTINENCIA	1	Morbidity
2019	Atlántico	Hombre	40	F159	TRASTORNOS MENTALES Y DEL COMPORTAMIENTO DEBIDOS AL USO DE OTROS ESTIMULANTES, INCLUIDA LA CAFEINA: TRASTORNO MENTAL Y DEL COMPORTAMIENTO, NO ESPECIFICADO	1	Morbidity
2019	Atlántico	Hombre	40	F150	TRASTORNOS MENTALES Y DEL COMPORTAMIENTO DEBIDOS AL USO DE OTROS ESTIMULANTES, INCLUIDA LA CAFEINA: INTOXICACION AGUDA	1	Morbidity
2019	Atlántico	Hombre	40	F143	TRASTORNOS MENTALES Y DEL COMPORTAMIENTO DEBIDOS AL USO DE COCAINA: ESTADO DE ABSTINENCIA	1	Morbidity
2019	Atlántico	Hombre	40	F142	TRASTORNOS MENTALES Y DEL COMPORTAMIENTO DEBIDOS AL USO DE COCAINA: SINDROME DE DEPENDENCIA	1	Morbidity
2019	Atlántico	Hombre	40	F123	TRASTORNOS MENTALES Y DEL COMPORTAMIENTO DEBIDOS AL USO DE CANNABINOIDES: ESTADO DE ABSTINENCIA	1	Morbidity
2019	Atlántico	Hombre	40	F121	TRASTORNOS MENTALES Y DEL COMPORTAMIENTO DEBIDOS AL USO DE CANNABINOIDES: USO NOCIVO	1	Morbidity
2019	Atlántico	Hombre	40	F109	TRASTORNOS MENTALES Y DEL COMPORTAMIENTO DEBIDOS AL USO DEL ALCOHOL: TRASTORNO MENTAL Y DEL COMPORTAMIENTO, NO ESPECIFICADO	1	Morbidity
2019	Atlántico	Hombre	40	F102	TRASTORNOS MENTALES Y DEL COMPORTAMIENTO DEBIDOS AL USO DEL ALCOHOL: SINDROME DE DEPENDENCIA	1	Morbidity
2019	Atlántico	Hombre	40	F101	TRASTORNOS MENTALES Y DEL COMPORTAMIENTO DEBIDOS AL USO DEL ALCOHOL: USO NOCIVO	1	Morbidity
2019	Atlántico	Hombre	25	F180	TRASTORNOS MENTALES Y DEL COMPORTAMIENTO DEBIDOS AL USO DE DISOLVENTES VOLATILES: INTOXICACION AGUDA	1	Morbidity
2019	Atlántico	Hombre	25	F165	TRASTORNOS MENTALES Y DEL COMPORTAMIENTO DEBIDOS AL USO DE ALUCINOGENOS: TRASTORNO PSICOTICO	1	Morbidity
2019	Atlántico	Hombre	25	F164	TRASTORNOS MENTALES Y DEL COMPORTAMIENTO DEBIDOS AL USO DE ALUCINOGENOS: ESTADO DE ABSTINENCIA CON DELIRIO	1	Morbidity
2019	Atlántico	Hombre	25	F163	TRASTORNOS MENTALES Y DEL COMPORTAMIENTO DEBIDOS AL USO DE ALUCINOGENOS: ESTADO DE ABSTINENCIA	1	Morbidity
2019	Atlántico	Hombre	25	F159	TRASTORNOS MENTALES Y DEL COMPORTAMIENTO DEBIDOS AL USO DE OTROS ESTIMULANTES, INCLUIDA LA CAFEINA: TRASTORNO MENTAL Y DEL COMPORTAMIENTO, NO ESPECIFICADO	1	Morbidity
2019	Atlántico	Hombre	25	F142	TRASTORNOS MENTALES Y DEL COMPORTAMIENTO DEBIDOS AL USO DE COCAINA: SINDROME DE DEPENDENCIA	1	Morbidity
2019	Atlántico	Hombre	25	F141	TRASTORNOS MENTALES Y DEL COMPORTAMIENTO DEBIDOS AL USO DE COCAINA: USO NOCIVO	1	Morbidity
2019	Atlántico	Hombre	25	F140	TRASTORNOS MENTALES Y DEL COMPORTAMIENTO DEBIDOS AL USO DE COCAINA: INTOXICACION AGUDA	1	Morbidity
2019	Atlántico	Hombre	25	F129	TRASTORNOS MENTALES Y DEL COMPORTAMIENTO DEBIDOS AL USO DE CANNABINOIDES: TRASTORNO MENTAL Y DEL COMPORTAMIENTO, NO ESPECIFICADO	1	Morbidity
2019	Atlántico	Hombre	25	F123	TRASTORNOS MENTALES Y DEL COMPORTAMIENTO DEBIDOS AL USO DE CANNABINOIDES: ESTADO DE ABSTINENCIA	1	Morbidity
2019	Atlántico	Hombre	25	F122	TRASTORNOS MENTALES Y DEL COMPORTAMIENTO DEBIDOS AL USO DE CANNABINOIDES: SINDROME DE DEPENDENCIA	1	Morbidity
2019	Atlántico	Hombre	25	F121	TRASTORNOS MENTALES Y DEL COMPORTAMIENTO DEBIDOS AL USO DE CANNABINOIDES: USO NOCIVO	1	Morbidity
2019	Atlántico	Hombre	25	F108	TRASTORNOS MENTALES Y DEL COMPORTAMIENTO DEBIDOS AL USO DEL ALCOHOL: OTROS TRASTORNOS MENTALES Y DEL COMPORTAMIENTO	1	Morbidity
2019	Atlántico	Hombre	12	F187	TRASTORNOS MENTALES Y DEL COMPORTAMIENTO DEBIDOS AL USO DE DISOLVENTES VOLATILES: TRASTORNO PSICOTICO RESIDUAL Y DE COMIENZO TARDIO	1	Morbidity
2019	Atlántico	Hombre	12	F185	TRASTORNOS MENTALES Y DEL COMPORTAMIENTO DEBIDOS AL USO DE DISOLVENTES VOLATILES: TRASTORNO PSICOTICO	1	Morbidity
2019	Atlántico	Hombre	12	F168	TRASTORNOS MENTALES Y DEL COMPORTAMIENTO DEBIDOS AL USO DE ALUCINOGENOS: OTROS TRASTORNOS MENTALES Y DEL COMPORTAMIENTO	1	Morbidity
2019	Atlántico	Hombre	12	F160	TRASTORNOS MENTALES Y DEL COMPORTAMIENTO DEBIDOS AL USO DE ALUCINOGENOS: INTOXICACION AGUDA	1	Morbidity
2019	Atlántico	Hombre	12	F158	TRASTORNOS MENTALES Y DEL COMPORTAMIENTO DEBIDOS AL USO DE OTROS ESTIMULANTES, INCLUIDA LA CAFEINA: OTROS TRASTORNOS MENTALES Y DEL COMPORTAMIENTO	1	Morbidity
2019	Atlántico	Hombre	12	F149	TRASTORNOS MENTALES Y DEL COMPORTAMIENTO DEBIDOS AL USO DE COCAINA: TRASTORNO MENTAL Y DEL COMPORTAMIENTO, NO ESPECIFICADO	1	Morbidity
2019	Atlántico	Hombre	12	F148	TRASTORNOS MENTALES Y DEL COMPORTAMIENTO DEBIDOS AL USO DE COCAINA: OTROS TRASTORNOS MENTALES Y DEL COMPORTAMIENTO	1	Morbidity
2019	Atlántico	Hombre	12	F130	TRASTORNOS MENTALES Y DEL COMPORTAMIENTO DEBIDOS AL USO DE SEDANTES O HIPNOTICOS: INTOXICACION AGUDA	1	Morbidity
2019	Atlántico	Hombre	12	F126	TRASTORNOS MENTALES Y DEL COMPORTAMIENTO DEBIDOS AL USO DE CANNABINOIDES: SINDROME AMNESICO	1	Morbidity
2019	Atlántico	Hombre	12	F119	TRASTORNOS MENTALES Y DEL COMPORTAMIENTO DEBIDOS AL USO DE OPIACEOS: TRASTORNO MENTAL Y DEL COMPORTAMIENTO, NO ESPECIFICADO	1	Morbidity
2019	Atlántico	Hombre	12	F115	TRASTORNOS MENTALES Y DEL COMPORTAMIENTO DEBIDOS AL USO DE OPIACEOS: TRASTORNO PSICOTICO	1	Morbidity
2019	Atlántico	Hombre	12	F108	TRASTORNOS MENTALES Y DEL COMPORTAMIENTO DEBIDOS AL USO DEL ALCOHOL: OTROS TRASTORNOS MENTALES Y DEL COMPORTAMIENTO	1	Morbidity
2019	Atlántico	Hombre	9	F157	TRASTORNOS MENTALES Y DEL COMPORTAMIENTO DEBIDOS AL USO DE OTROS ESTIMULANTES, INCLUIDA LA CAFEINA: TRASTORNO PSICOTICO RESIDUAL Y DE COMIENZO TARDIO	1	Morbidity
2019	Atlántico	Hombre	9	F143	TRASTORNOS MENTALES Y DEL COMPORTAMIENTO DEBIDOS AL USO DE COCAINA: ESTADO DE ABSTINENCIA	1	Morbidity
2019	Atlántico	Hombre	9	F130	TRASTORNOS MENTALES Y DEL COMPORTAMIENTO DEBIDOS AL USO DE SEDANTES O HIPNOTICOS: INTOXICACION AGUDA	1	Morbidity
2019	Atlántico	Hombre	9	F119	TRASTORNOS MENTALES Y DEL COMPORTAMIENTO DEBIDOS AL USO DE OPIACEOS: TRASTORNO MENTAL Y DEL COMPORTAMIENTO, NO ESPECIFICADO	1	Morbidity
2019	Atlántico	Hombre	9	F110	TRASTORNOS MENTALES Y DEL COMPORTAMIENTO DEBIDOS AL USO DE OPIACEOS: INTOXICACION AGUDA	1	Morbidity
2019	Atlántico	Hombre	9	F100	TRASTORNOS MENTALES Y DEL COMPORTAMIENTO DEBIDOS AL USO DEL ALCOHOL: INTOXICACION AGUDA	1	Morbidity
2019	Atlántico	Hombre	8	F180	TRASTORNOS MENTALES Y DEL COMPORTAMIENTO DEBIDOS AL USO DE DISOLVENTES VOLATILES: INTOXICACION AGUDA	1	Morbidity
2019	Atlántico	Hombre	8	F161	TRASTORNOS MENTALES Y DEL COMPORTAMIENTO DEBIDOS AL USO DE ALUCINOGENOS: USO NOCIVO	1	Morbidity
2019	Atlántico	Hombre	8	F153	TRASTORNOS MENTALES Y DEL COMPORTAMIENTO DEBIDOS AL USO DE OTROS ESTIMULANTES, INCLUIDA LA CAFEINA: ESTADO DE ABSTINENCIA	1	Morbidity
2019	Atlántico	Hombre	8	F120	TRASTORNOS MENTALES Y DEL COMPORTAMIENTO DEBIDOS AL USO DE CANNABINOIDES: INTOXICACION AGUDA	1	Morbidity
2019	Atlántico	Hombre	8	F113	TRASTORNOS MENTALES Y DEL COMPORTAMIENTO DEBIDOS AL USO DE OPIACEOS: ESTADO DE ABSTINENCIA	1	Morbidity
2019	Atlántico	Hombre	8	F102	TRASTORNOS MENTALES Y DEL COMPORTAMIENTO DEBIDOS AL USO DEL ALCOHOL: SINDROME DE DEPENDENCIA	1	Morbidity
2019	Atlántico	Hombre	8	F101	TRASTORNOS MENTALES Y DEL COMPORTAMIENTO DEBIDOS AL USO DEL ALCOHOL: USO NOCIVO	1	Morbidity
2019	Atlántico	Hombre	7	F185	TRASTORNOS MENTALES Y DEL COMPORTAMIENTO DEBIDOS AL USO DE DISOLVENTES VOLATILES: TRASTORNO PSICOTICO	1	Morbidity
2019	Atlántico	Hombre	7	F149	TRASTORNOS MENTALES Y DEL COMPORTAMIENTO DEBIDOS AL USO DE COCAINA: TRASTORNO MENTAL Y DEL COMPORTAMIENTO, NO ESPECIFICADO	1	Morbidity
2019	Atlántico	Hombre	7	F146	TRASTORNOS MENTALES Y DEL COMPORTAMIENTO DEBIDOS AL USO DE COCAINA: SINDROME AMNESICO	1	Morbidity
2019	Atlántico	Hombre	7	F131	TRASTORNOS MENTALES Y DEL COMPORTAMIENTO DEBIDOS AL USO DE SEDANTES O HIPNOTICOS: USO NOCIVO	1	Morbidity
2019	Atlántico	Hombre	7	F119	TRASTORNOS MENTALES Y DEL COMPORTAMIENTO DEBIDOS AL USO DE OPIACEOS: TRASTORNO MENTAL Y DEL COMPORTAMIENTO, NO ESPECIFICADO	1	Morbidity
2019	Atlántico	Hombre	6	F153	TRASTORNOS MENTALES Y DEL COMPORTAMIENTO DEBIDOS AL USO DE OTROS ESTIMULANTES, INCLUIDA LA CAFEINA: ESTADO DE ABSTINENCIA	1	Morbidity
2019	Atlántico	Hombre	6	F119	TRASTORNOS MENTALES Y DEL COMPORTAMIENTO DEBIDOS AL USO DE OPIACEOS: TRASTORNO MENTAL Y DEL COMPORTAMIENTO, NO ESPECIFICADO	1	Morbidity
2019	Atlántico	Hombre	6	F111	TRASTORNOS MENTALES Y DEL COMPORTAMIENTO DEBIDOS AL USO DE OPIACEOS: USO NOCIVO	1	Morbidity
2019	Atlántico	Hombre	6	F110	TRASTORNOS MENTALES Y DEL COMPORTAMIENTO DEBIDOS AL USO DE OPIACEOS: INTOXICACION AGUDA	1	Morbidity
2019	Atlántico	Hombre	6	F100	TRASTORNOS MENTALES Y DEL COMPORTAMIENTO DEBIDOS AL USO DEL ALCOHOL: INTOXICACION AGUDA	1	Morbidity
2019	Atlántico	Hombre	4	F183	TRASTORNOS MENTALES Y DEL COMPORTAMIENTO DEBIDOS AL USO DE DISOLVENTES VOLATILES: ESTADO DE ABSTINENCIA	1	Morbidity
2019	Atlántico	Hombre	4	F162	TRASTORNOS MENTALES Y DEL COMPORTAMIENTO DEBIDOS AL USO DE ALUCINOGENOS: SINDROME DE DEPENDENCIA	1	Morbidity
2019	Atlántico	Hombre	4	F123	TRASTORNOS MENTALES Y DEL COMPORTAMIENTO DEBIDOS AL USO DE CANNABINOIDES: ESTADO DE ABSTINENCIA	1	Morbidity
2019	Atlántico	Hombre	4	F113	TRASTORNOS MENTALES Y DEL COMPORTAMIENTO DEBIDOS AL USO DE OPIACEOS: ESTADO DE ABSTINENCIA	1	Morbidity
2019	Atlántico	Hombre	4	F100	TRASTORNOS MENTALES Y DEL COMPORTAMIENTO DEBIDOS AL USO DEL ALCOHOL: INTOXICACION AGUDA	1	Morbidity
2019	Atlántico	Hombre	2	F188	TRASTORNOS MENTALES Y DEL COMPORTAMIENTO DEBIDOS AL USO DE DISOLVENTES VOLATILES: OTROS TRASTORNOS MENTALES Y DEL COMPORTAMIENTO	1	Morbidity
2019	Atlántico	Hombre	2	F143	TRASTORNOS MENTALES Y DEL COMPORTAMIENTO DEBIDOS AL USO DE COCAINA: ESTADO DE ABSTINENCIA	1	Morbidity
2019	Atlántico	Hombre	42	F189	TRASTORNOS MENTALES Y DEL COMPORTAMIENTO DEBIDOS AL USO DE DISOLVENTES VOLATILES: TRASTORNO MENTAL Y DEL COMPORTAMIENTO, NO ESPECIFICADO	1	Morbidity
2019	Atlántico	Hombre	42	F185	TRASTORNOS MENTALES Y DEL COMPORTAMIENTO DEBIDOS AL USO DE DISOLVENTES VOLATILES: TRASTORNO PSICOTICO	1	Morbidity
2019	Atlántico	Hombre	42	F164	TRASTORNOS MENTALES Y DEL COMPORTAMIENTO DEBIDOS AL USO DE ALUCINOGENOS: ESTADO DE ABSTINENCIA CON DELIRIO	1	Morbidity
2019	Atlántico	Hombre	42	F163	TRASTORNOS MENTALES Y DEL COMPORTAMIENTO DEBIDOS AL USO DE ALUCINOGENOS: ESTADO DE ABSTINENCIA	1	Morbidity
2019	Atlántico	Hombre	42	F159	TRASTORNOS MENTALES Y DEL COMPORTAMIENTO DEBIDOS AL USO DE OTROS ESTIMULANTES, INCLUIDA LA CAFEINA: TRASTORNO MENTAL Y DEL COMPORTAMIENTO, NO ESPECIFICADO	1	Morbidity
2019	Atlántico	Hombre	42	F149	TRASTORNOS MENTALES Y DEL COMPORTAMIENTO DEBIDOS AL USO DE COCAINA: TRASTORNO MENTAL Y DEL COMPORTAMIENTO, NO ESPECIFICADO	1	Morbidity
2019	Atlántico	Hombre	42	F147	TRASTORNOS MENTALES Y DEL COMPORTAMIENTO DEBIDOS AL USO DE COCAINA: TRASTORNO PSICOTICO RESIDUAL Y DE COMIENZO TARDIO	1	Morbidity
2019	Atlántico	Hombre	42	F145	TRASTORNOS MENTALES Y DEL COMPORTAMIENTO DEBIDOS AL USO DE COCAINA: TRASTORNO PSICOTICO	1	Morbidity
2019	Atlántico	Hombre	42	F142	TRASTORNOS MENTALES Y DEL COMPORTAMIENTO DEBIDOS AL USO DE COCAINA: SINDROME DE DEPENDENCIA	1	Morbidity
2019	Atlántico	Hombre	42	F122	TRASTORNOS MENTALES Y DEL COMPORTAMIENTO DEBIDOS AL USO DE CANNABINOIDES: SINDROME DE DEPENDENCIA	1	Morbidity
2019	Atlántico	Hombre	42	F117	TRASTORNOS MENTALES Y DEL COMPORTAMIENTO DEBIDOS AL USO DE OPIACEOS: TRASTORNO PSICOTICO RESIDUAL Y DE COMIENZO TARDIO	1	Morbidity
2019	Atlántico	Hombre	42	F112	TRASTORNOS MENTALES Y DEL COMPORTAMIENTO DEBIDOS AL USO DE OPIACEOS: SINDROME DE DEPENDENCIA	1	Morbidity
2019	Atlántico	Hombre	42	F111	TRASTORNOS MENTALES Y DEL COMPORTAMIENTO DEBIDOS AL USO DE OPIACEOS: USO NOCIVO	1	Morbidity
2019	Atlántico	Hombre	42	F102	TRASTORNOS MENTALES Y DEL COMPORTAMIENTO DEBIDOS AL USO DEL ALCOHOL: SINDROME DE DEPENDENCIA	1	Morbidity
2019	Atlántico	Hombre	42	F101	TRASTORNOS MENTALES Y DEL COMPORTAMIENTO DEBIDOS AL USO DEL ALCOHOL: USO NOCIVO	1	Morbidity
2019	Atlántico	Hombre	36	F162	TRASTORNOS MENTALES Y DEL COMPORTAMIENTO DEBIDOS AL USO DE ALUCINOGENOS: SINDROME DE DEPENDENCIA	1	Morbidity
2019	Atlántico	Hombre	36	F157	TRASTORNOS MENTALES Y DEL COMPORTAMIENTO DEBIDOS AL USO DE OTROS ESTIMULANTES, INCLUIDA LA CAFEINA: TRASTORNO PSICOTICO RESIDUAL Y DE COMIENZO TARDIO	1	Morbidity
2019	Atlántico	Hombre	36	F154	TRASTORNOS MENTALES Y DEL COMPORTAMIENTO DEBIDOS AL USO DE OTROS ESTIMULANTES, INCLUIDA LA CAFEINA:. ESTADO DE ABSTINENCIA CON DELIRIO	1	Morbidity
2019	Atlántico	Hombre	36	F144	TRASTORNOS MENTALES Y DEL COMPORTAMIENTO DEBIDOS AL USO DE COCAINA: ESTADO DE ABSTINENCIA CON DELIRIO	1	Morbidity
2019	Atlántico	Hombre	36	F134	TRASTORNOS MENTALES Y DEL COMPORTAMIENTO DEBIDOS AL USO DE SEDANTES O HIPNOTICOS: ESTADO DE ABSTINENCIA CON DELIRIO	1	Morbidity
2019	Atlántico	Hombre	36	F130	TRASTORNOS MENTALES Y DEL COMPORTAMIENTO DEBIDOS AL USO DE SEDANTES O HIPNOTICOS: INTOXICACION AGUDA	1	Morbidity
2019	Atlántico	Hombre	36	F129	TRASTORNOS MENTALES Y DEL COMPORTAMIENTO DEBIDOS AL USO DE CANNABINOIDES: TRASTORNO MENTAL Y DEL COMPORTAMIENTO, NO ESPECIFICADO	1	Morbidity
2019	Atlántico	Hombre	36	F128	TRASTORNOS MENTALES Y DEL COMPORTAMIENTO DEBIDOS AL USO DE CANNABINOIDES: OTROS TRASTORNOS MENTALES Y DEL COMPORTAMIENTO	1	Morbidity
2019	Atlántico	Hombre	36	F125	TRASTORNOS MENTALES Y DEL COMPORTAMIENTO DEBIDOS AL USO DE CANNABINOIDES: TRASTORNO PSICOTICO	1	Morbidity
2019	Atlántico	Hombre	36	F123	TRASTORNOS MENTALES Y DEL COMPORTAMIENTO DEBIDOS AL USO DE CANNABINOIDES: ESTADO DE ABSTINENCIA	1	Morbidity
2019	Atlántico	Hombre	36	F115	TRASTORNOS MENTALES Y DEL COMPORTAMIENTO DEBIDOS AL USO DE OPIACEOS: TRASTORNO PSICOTICO	1	Morbidity
2019	Atlántico	Hombre	36	F112	TRASTORNOS MENTALES Y DEL COMPORTAMIENTO DEBIDOS AL USO DE OPIACEOS: SINDROME DE DEPENDENCIA	1	Morbidity
2019	Atlántico	Hombre	36	F102	TRASTORNOS MENTALES Y DEL COMPORTAMIENTO DEBIDOS AL USO DEL ALCOHOL: SINDROME DE DEPENDENCIA	1	Morbidity
2019	Atlántico	Hombre	36	F101	TRASTORNOS MENTALES Y DEL COMPORTAMIENTO DEBIDOS AL USO DEL ALCOHOL: USO NOCIVO	1	Morbidity
2019	Atlántico	Hombre	54	F183	TRASTORNOS MENTALES Y DEL COMPORTAMIENTO DEBIDOS AL USO DE DISOLVENTES VOLATILES: ESTADO DE ABSTINENCIA	1	Morbidity
2019	Atlántico	Hombre	54	F180	TRASTORNOS MENTALES Y DEL COMPORTAMIENTO DEBIDOS AL USO DE DISOLVENTES VOLATILES: INTOXICACION AGUDA	1	Morbidity
2019	Atlántico	Hombre	54	F168	TRASTORNOS MENTALES Y DEL COMPORTAMIENTO DEBIDOS AL USO DE ALUCINOGENOS: OTROS TRASTORNOS MENTALES Y DEL COMPORTAMIENTO	1	Morbidity
2019	Atlántico	Hombre	54	F163	TRASTORNOS MENTALES Y DEL COMPORTAMIENTO DEBIDOS AL USO DE ALUCINOGENOS: ESTADO DE ABSTINENCIA	1	Morbidity
2019	Atlántico	Hombre	54	F145	TRASTORNOS MENTALES Y DEL COMPORTAMIENTO DEBIDOS AL USO DE COCAINA: TRASTORNO PSICOTICO	1	Morbidity
2019	Atlántico	Hombre	54	F127	TRASTORNOS MENTALES Y DEL COMPORTAMIENTO DEBIDOS AL USO DE CANNABINOIDES: TRASTORNO PSICOTICO RESIDUAL Y DE COMIENZO TARDIO	1	Morbidity
2019	Atlántico	Hombre	54	F121	TRASTORNOS MENTALES Y DEL COMPORTAMIENTO DEBIDOS AL USO DE CANNABINOIDES: USO NOCIVO	1	Morbidity
2019	Atlántico	Hombre	54	F108	TRASTORNOS MENTALES Y DEL COMPORTAMIENTO DEBIDOS AL USO DEL ALCOHOL: OTROS TRASTORNOS MENTALES Y DEL COMPORTAMIENTO	1	Morbidity
2019	Atlántico	Hombre	54	F105	TRASTORNOS MENTALES Y DEL COMPORTAMIENTO DEBIDOS AL USO DEL ALCOHOL: TRASTORNO PSICOTICO	1	Morbidity
2019	Atlántico	Hombre	54	F100	TRASTORNOS MENTALES Y DEL COMPORTAMIENTO DEBIDOS AL USO DEL ALCOHOL: INTOXICACION AGUDA	1	Morbidity
2019	Atlántico	Hombre	51	F188	TRASTORNOS MENTALES Y DEL COMPORTAMIENTO DEBIDOS AL USO DE DISOLVENTES VOLATILES: OTROS TRASTORNOS MENTALES Y DEL COMPORTAMIENTO	1	Morbidity
2019	Atlántico	Hombre	51	F185	TRASTORNOS MENTALES Y DEL COMPORTAMIENTO DEBIDOS AL USO DE DISOLVENTES VOLATILES: TRASTORNO PSICOTICO	1	Morbidity
2019	Atlántico	Hombre	51	F180	TRASTORNOS MENTALES Y DEL COMPORTAMIENTO DEBIDOS AL USO DE DISOLVENTES VOLATILES: INTOXICACION AGUDA	1	Morbidity
2019	Atlántico	Hombre	51	F169	TRASTORNOS MENTALES Y DEL COMPORTAMIENTO DEBIDOS AL USO DE ALUCINOGENOS: TRASTORNO MENTAL Y DEL COMPORTAMIENTO, NO ESPECIFICADO	1	Morbidity
2019	Atlántico	Hombre	51	F168	TRASTORNOS MENTALES Y DEL COMPORTAMIENTO DEBIDOS AL USO DE ALUCINOGENOS: OTROS TRASTORNOS MENTALES Y DEL COMPORTAMIENTO	1	Morbidity
2019	Atlántico	Hombre	51	F163	TRASTORNOS MENTALES Y DEL COMPORTAMIENTO DEBIDOS AL USO DE ALUCINOGENOS: ESTADO DE ABSTINENCIA	1	Morbidity
2019	Atlántico	Hombre	51	F161	TRASTORNOS MENTALES Y DEL COMPORTAMIENTO DEBIDOS AL USO DE ALUCINOGENOS: USO NOCIVO	1	Morbidity
2019	Atlántico	Hombre	51	F160	TRASTORNOS MENTALES Y DEL COMPORTAMIENTO DEBIDOS AL USO DE ALUCINOGENOS: INTOXICACION AGUDA	1	Morbidity
2019	Atlántico	Hombre	51	F157	TRASTORNOS MENTALES Y DEL COMPORTAMIENTO DEBIDOS AL USO DE OTROS ESTIMULANTES, INCLUIDA LA CAFEINA: TRASTORNO PSICOTICO RESIDUAL Y DE COMIENZO TARDIO	1	Morbidity
2019	Atlántico	Hombre	51	F156	TRASTORNOS MENTALES Y DEL COMPORTAMIENTO DEBIDOS AL USO DE OTROS ESTIMULANTES, INCLUIDA LA CAFEINA: SINDROME AMNESICO	1	Morbidity
2019	Atlántico	Hombre	51	F152	TRASTORNOS MENTALES Y DEL COMPORTAMIENTO DEBIDOS AL USO DE OTROS ESTIMULANTES, INCLUIDA LA CAFEINA: SINDROME DE DEPENDENCIA	1	Morbidity
2019	Atlántico	Hombre	51	F147	TRASTORNOS MENTALES Y DEL COMPORTAMIENTO DEBIDOS AL USO DE COCAINA: TRASTORNO PSICOTICO RESIDUAL Y DE COMIENZO TARDIO	1	Morbidity
2019	Atlántico	Hombre	51	F146	TRASTORNOS MENTALES Y DEL COMPORTAMIENTO DEBIDOS AL USO DE COCAINA: SINDROME AMNESICO	1	Morbidity
2019	Atlántico	Hombre	51	F142	TRASTORNOS MENTALES Y DEL COMPORTAMIENTO DEBIDOS AL USO DE COCAINA: SINDROME DE DEPENDENCIA	1	Morbidity
2019	Atlántico	Hombre	51	F130	TRASTORNOS MENTALES Y DEL COMPORTAMIENTO DEBIDOS AL USO DE SEDANTES O HIPNOTICOS: INTOXICACION AGUDA	1	Morbidity
2019	Atlántico	Hombre	51	F121	TRASTORNOS MENTALES Y DEL COMPORTAMIENTO DEBIDOS AL USO DE CANNABINOIDES: USO NOCIVO	1	Morbidity
2019	Atlántico	Hombre	51	F100	TRASTORNOS MENTALES Y DEL COMPORTAMIENTO DEBIDOS AL USO DEL ALCOHOL: INTOXICACION AGUDA	1	Morbidity
2019	Atlántico	Hombre	43	F189	TRASTORNOS MENTALES Y DEL COMPORTAMIENTO DEBIDOS AL USO DE DISOLVENTES VOLATILES: TRASTORNO MENTAL Y DEL COMPORTAMIENTO, NO ESPECIFICADO	1	Morbidity
2019	Atlántico	Hombre	43	F185	TRASTORNOS MENTALES Y DEL COMPORTAMIENTO DEBIDOS AL USO DE DISOLVENTES VOLATILES: TRASTORNO PSICOTICO	1	Morbidity
2019	Atlántico	Hombre	43	F169	TRASTORNOS MENTALES Y DEL COMPORTAMIENTO DEBIDOS AL USO DE ALUCINOGENOS: TRASTORNO MENTAL Y DEL COMPORTAMIENTO, NO ESPECIFICADO	1	Morbidity
2019	Atlántico	Hombre	43	F162	TRASTORNOS MENTALES Y DEL COMPORTAMIENTO DEBIDOS AL USO DE ALUCINOGENOS: SINDROME DE DEPENDENCIA	1	Morbidity
2019	Atlántico	Hombre	43	F156	TRASTORNOS MENTALES Y DEL COMPORTAMIENTO DEBIDOS AL USO DE OTROS ESTIMULANTES, INCLUIDA LA CAFEINA: SINDROME AMNESICO	1	Morbidity
2019	Atlántico	Hombre	43	F144	TRASTORNOS MENTALES Y DEL COMPORTAMIENTO DEBIDOS AL USO DE COCAINA: ESTADO DE ABSTINENCIA CON DELIRIO	1	Morbidity
2019	Atlántico	Hombre	43	F132	TRASTORNOS MENTALES Y DEL COMPORTAMIENTO DEBIDOS AL USO DE SEDANTES O HIPNOTICOS: SINDROME DE DEPENDENCIA	1	Morbidity
2019	Atlántico	Hombre	43	F120	TRASTORNOS MENTALES Y DEL COMPORTAMIENTO DEBIDOS AL USO DE CANNABINOIDES: INTOXICACION AGUDA	1	Morbidity
2019	Atlántico	Hombre	43	F119	TRASTORNOS MENTALES Y DEL COMPORTAMIENTO DEBIDOS AL USO DE OPIACEOS: TRASTORNO MENTAL Y DEL COMPORTAMIENTO, NO ESPECIFICADO	1	Morbidity
2019	Atlántico	Hombre	43	F112	TRASTORNOS MENTALES Y DEL COMPORTAMIENTO DEBIDOS AL USO DE OPIACEOS: SINDROME DE DEPENDENCIA	1	Morbidity
2019	Atlántico	Hombre	15	F189	TRASTORNOS MENTALES Y DEL COMPORTAMIENTO DEBIDOS AL USO DE DISOLVENTES VOLATILES: TRASTORNO MENTAL Y DEL COMPORTAMIENTO, NO ESPECIFICADO	1	Morbidity
2019	Atlántico	Hombre	15	F186	TRASTORNOS MENTALES Y DEL COMPORTAMIENTO DEBIDOS AL USO DE DISOLVENTES VOLATILES: SINDROME AMNESICO	1	Morbidity
2019	Atlántico	Hombre	15	F180	TRASTORNOS MENTALES Y DEL COMPORTAMIENTO DEBIDOS AL USO DE DISOLVENTES VOLATILES: INTOXICACION AGUDA	1	Morbidity
2019	Atlántico	Hombre	15	F164	TRASTORNOS MENTALES Y DEL COMPORTAMIENTO DEBIDOS AL USO DE ALUCINOGENOS: ESTADO DE ABSTINENCIA CON DELIRIO	1	Morbidity
2019	Atlántico	Hombre	15	F163	TRASTORNOS MENTALES Y DEL COMPORTAMIENTO DEBIDOS AL USO DE ALUCINOGENOS: ESTADO DE ABSTINENCIA	1	Morbidity
2019	Atlántico	Hombre	15	F162	TRASTORNOS MENTALES Y DEL COMPORTAMIENTO DEBIDOS AL USO DE ALUCINOGENOS: SINDROME DE DEPENDENCIA	1	Morbidity
2019	Atlántico	Hombre	15	F154	TRASTORNOS MENTALES Y DEL COMPORTAMIENTO DEBIDOS AL USO DE OTROS ESTIMULANTES, INCLUIDA LA CAFEINA:. ESTADO DE ABSTINENCIA CON DELIRIO	1	Morbidity
2019	Atlántico	Hombre	15	F149	TRASTORNOS MENTALES Y DEL COMPORTAMIENTO DEBIDOS AL USO DE COCAINA: TRASTORNO MENTAL Y DEL COMPORTAMIENTO, NO ESPECIFICADO	1	Morbidity
2019	Atlántico	Hombre	15	F124	TRASTORNOS MENTALES Y DEL COMPORTAMIENTO DEBIDOS AL USO DE CANNABINOIDES: ESTADO DE ABSTINENCIA CON DELIRIO	1	Morbidity
2019	Atlántico	Hombre	15	F123	TRASTORNOS MENTALES Y DEL COMPORTAMIENTO DEBIDOS AL USO DE CANNABINOIDES: ESTADO DE ABSTINENCIA	1	Morbidity
2019	Atlántico	Hombre	15	F117	TRASTORNOS MENTALES Y DEL COMPORTAMIENTO DEBIDOS AL USO DE OPIACEOS: TRASTORNO PSICOTICO RESIDUAL Y DE COMIENZO TARDIO	1	Morbidity
2019	Atlántico	Hombre	15	F115	TRASTORNOS MENTALES Y DEL COMPORTAMIENTO DEBIDOS AL USO DE OPIACEOS: TRASTORNO PSICOTICO	1	Morbidity
2019	Atlántico	Hombre	15	F113	TRASTORNOS MENTALES Y DEL COMPORTAMIENTO DEBIDOS AL USO DE OPIACEOS: ESTADO DE ABSTINENCIA	1	Morbidity
2019	Atlántico	Hombre	15	F111	TRASTORNOS MENTALES Y DEL COMPORTAMIENTO DEBIDOS AL USO DE OPIACEOS: USO NOCIVO	1	Morbidity
2019	Atlántico	Hombre	15	F109	TRASTORNOS MENTALES Y DEL COMPORTAMIENTO DEBIDOS AL USO DEL ALCOHOL: TRASTORNO MENTAL Y DEL COMPORTAMIENTO, NO ESPECIFICADO	1	Morbidity
2019	Atlántico	Hombre	15	F105	TRASTORNOS MENTALES Y DEL COMPORTAMIENTO DEBIDOS AL USO DEL ALCOHOL: TRASTORNO PSICOTICO	1	Morbidity
2019	Atlántico	Hombre	15	F103	TRASTORNOS MENTALES Y DEL COMPORTAMIENTO DEBIDOS AL USO DEL ALCOHOL: ESTADO DE ABSTINENCIA	1	Morbidity
2019	Atlántico	Hombre	15	F101	TRASTORNOS MENTALES Y DEL COMPORTAMIENTO DEBIDOS AL USO DEL ALCOHOL: USO NOCIVO	1	Morbidity
2019	Atlántico	Hombre	3	F185	TRASTORNOS MENTALES Y DEL COMPORTAMIENTO DEBIDOS AL USO DE DISOLVENTES VOLATILES: TRASTORNO PSICOTICO	1	Morbidity
2019	Atlántico	Hombre	3	F184	TRASTORNOS MENTALES Y DEL COMPORTAMIENTO DEBIDOS AL USO DE DISOLVENTES VOLATILES: ESTADO DE ABSTINENCIA CON DELIRIO	1	Morbidity
2019	Atlántico	Hombre	3	F130	TRASTORNOS MENTALES Y DEL COMPORTAMIENTO DEBIDOS AL USO DE SEDANTES O HIPNOTICOS: INTOXICACION AGUDA	1	Morbidity
2019	Atlántico	Hombre	3	F119	TRASTORNOS MENTALES Y DEL COMPORTAMIENTO DEBIDOS AL USO DE OPIACEOS: TRASTORNO MENTAL Y DEL COMPORTAMIENTO, NO ESPECIFICADO	1	Morbidity
2019	Atlántico	Hombre	3	F110	TRASTORNOS MENTALES Y DEL COMPORTAMIENTO DEBIDOS AL USO DE OPIACEOS: INTOXICACION AGUDA	1	Morbidity
2019	Atlántico	Hombre	3	F100	TRASTORNOS MENTALES Y DEL COMPORTAMIENTO DEBIDOS AL USO DEL ALCOHOL: INTOXICACION AGUDA	1	Morbidity
2019	Atlántico	Hombre	69	F189	TRASTORNOS MENTALES Y DEL COMPORTAMIENTO DEBIDOS AL USO DE DISOLVENTES VOLATILES: TRASTORNO MENTAL Y DEL COMPORTAMIENTO, NO ESPECIFICADO	1	Morbidity
2019	Atlántico	Hombre	69	F163	TRASTORNOS MENTALES Y DEL COMPORTAMIENTO DEBIDOS AL USO DE ALUCINOGENOS: ESTADO DE ABSTINENCIA	1	Morbidity
2019	Atlántico	Hombre	69	F161	TRASTORNOS MENTALES Y DEL COMPORTAMIENTO DEBIDOS AL USO DE ALUCINOGENOS: USO NOCIVO	1	Morbidity
2019	Atlántico	Hombre	69	F160	TRASTORNOS MENTALES Y DEL COMPORTAMIENTO DEBIDOS AL USO DE ALUCINOGENOS: INTOXICACION AGUDA	1	Morbidity
2019	Atlántico	Hombre	69	F155	TRASTORNOS MENTALES Y DEL COMPORTAMIENTO DEBIDOS AL USO DE OTROS ESTIMULANTES, INCLUIDA LA CAFEINA: TRASTORNO PSICOTICO	1	Morbidity
2019	Atlántico	Hombre	69	F144	TRASTORNOS MENTALES Y DEL COMPORTAMIENTO DEBIDOS AL USO DE COCAINA: ESTADO DE ABSTINENCIA CON DELIRIO	1	Morbidity
2019	Atlántico	Hombre	69	F127	TRASTORNOS MENTALES Y DEL COMPORTAMIENTO DEBIDOS AL USO DE CANNABINOIDES: TRASTORNO PSICOTICO RESIDUAL Y DE COMIENZO TARDIO	1	Morbidity
2019	Atlántico	Hombre	69	F124	TRASTORNOS MENTALES Y DEL COMPORTAMIENTO DEBIDOS AL USO DE CANNABINOIDES: ESTADO DE ABSTINENCIA CON DELIRIO	1	Morbidity
2019	Atlántico	Hombre	69	F114	TRASTORNOS MENTALES Y DEL COMPORTAMIENTO DEBIDOS AL USO DE OPIACEOS: ESTADO DE ABSTINENCIA CON DELIRIO	1	Morbidity
2019	Atlántico	Hombre	69	F107	TRASTORNOS MENTALES Y DEL COMPORTAMIENTO DEBIDOS AL USO DEL ALCOHOL: TRASTORNO PSICOTICO RESIDUAL Y DE COMIENZO TARDIO	1	Morbidity
2019	Atlántico	Hombre	69	F103	TRASTORNOS MENTALES Y DEL COMPORTAMIENTO DEBIDOS AL USO DEL ALCOHOL: ESTADO DE ABSTINENCIA	1	Morbidity
2019	Atlántico	Hombre	59	F183	TRASTORNOS MENTALES Y DEL COMPORTAMIENTO DEBIDOS AL USO DE DISOLVENTES VOLATILES: ESTADO DE ABSTINENCIA	1	Morbidity
2019	Atlántico	Hombre	59	F168	TRASTORNOS MENTALES Y DEL COMPORTAMIENTO DEBIDOS AL USO DE ALUCINOGENOS: OTROS TRASTORNOS MENTALES Y DEL COMPORTAMIENTO	1	Morbidity
2019	Atlántico	Hombre	59	F165	TRASTORNOS MENTALES Y DEL COMPORTAMIENTO DEBIDOS AL USO DE ALUCINOGENOS: TRASTORNO PSICOTICO	1	Morbidity
2019	Atlántico	Hombre	59	F155	TRASTORNOS MENTALES Y DEL COMPORTAMIENTO DEBIDOS AL USO DE OTROS ESTIMULANTES, INCLUIDA LA CAFEINA: TRASTORNO PSICOTICO	1	Morbidity
2019	Atlántico	Hombre	59	F138	TRASTORNOS MENTALES Y DEL COMPORTAMIENTO DEBIDOS AL USO DE SEDANTES O HIPNOTICOS: OTROS TRASTORNOS MENTALES Y DEL COMPORTAMIENTO	1	Morbidity
2019	Atlántico	Hombre	59	F133	TRASTORNOS MENTALES Y DEL COMPORTAMIENTO DEBIDOS AL USO DE SEDANTES O HIPNOTICOS: ESTADO DE ABSTINENCIA	1	Morbidity
2019	Atlántico	Hombre	59	F132	TRASTORNOS MENTALES Y DEL COMPORTAMIENTO DEBIDOS AL USO DE SEDANTES O HIPNOTICOS: SINDROME DE DEPENDENCIA	1	Morbidity
2019	Atlántico	Hombre	59	F126	TRASTORNOS MENTALES Y DEL COMPORTAMIENTO DEBIDOS AL USO DE CANNABINOIDES: SINDROME AMNESICO	1	Morbidity
2019	Atlántico	Hombre	59	F124	TRASTORNOS MENTALES Y DEL COMPORTAMIENTO DEBIDOS AL USO DE CANNABINOIDES: ESTADO DE ABSTINENCIA CON DELIRIO	1	Morbidity
2019	Atlántico	Hombre	59	F121	TRASTORNOS MENTALES Y DEL COMPORTAMIENTO DEBIDOS AL USO DE CANNABINOIDES: USO NOCIVO	1	Morbidity
2019	Atlántico	Hombre	59	F118	TRASTORNOS MENTALES Y DEL COMPORTAMIENTO DEBIDOS AL USO DE OPIACEOS: OTROS TRASTORNOS MENTALES Y DEL COMPORTAMIENTO	1	Morbidity
2019	Atlántico	Hombre	59	F117	TRASTORNOS MENTALES Y DEL COMPORTAMIENTO DEBIDOS AL USO DE OPIACEOS: TRASTORNO PSICOTICO RESIDUAL Y DE COMIENZO TARDIO	1	Morbidity
2019	Atlántico	Hombre	59	F115	TRASTORNOS MENTALES Y DEL COMPORTAMIENTO DEBIDOS AL USO DE OPIACEOS: TRASTORNO PSICOTICO	1	Morbidity
2019	Atlántico	Hombre	59	F114	TRASTORNOS MENTALES Y DEL COMPORTAMIENTO DEBIDOS AL USO DE OPIACEOS: ESTADO DE ABSTINENCIA CON DELIRIO	1	Morbidity
2019	Atlántico	Hombre	59	F109	TRASTORNOS MENTALES Y DEL COMPORTAMIENTO DEBIDOS AL USO DEL ALCOHOL: TRASTORNO MENTAL Y DEL COMPORTAMIENTO, NO ESPECIFICADO	1	Morbidity
2019	Atlántico	Hombre	5	F153	TRASTORNOS MENTALES Y DEL COMPORTAMIENTO DEBIDOS AL USO DE OTROS ESTIMULANTES, INCLUIDA LA CAFEINA: ESTADO DE ABSTINENCIA	1	Morbidity
2019	Atlántico	Hombre	5	F113	TRASTORNOS MENTALES Y DEL COMPORTAMIENTO DEBIDOS AL USO DE OPIACEOS: ESTADO DE ABSTINENCIA	1	Morbidity
2019	Atlántico	Hombre	5	F109	TRASTORNOS MENTALES Y DEL COMPORTAMIENTO DEBIDOS AL USO DEL ALCOHOL: TRASTORNO MENTAL Y DEL COMPORTAMIENTO, NO ESPECIFICADO	1	Morbidity
2019	Atlántico	Hombre	35	F188	TRASTORNOS MENTALES Y DEL COMPORTAMIENTO DEBIDOS AL USO DE DISOLVENTES VOLATILES: OTROS TRASTORNOS MENTALES Y DEL COMPORTAMIENTO	1	Morbidity
2019	Atlántico	Hombre	35	F166	TRASTORNOS MENTALES Y DEL COMPORTAMIENTO DEBIDOS AL USO DE ALUCINOGENOS: SINDROME AMNESICO	1	Morbidity
2019	Atlántico	Hombre	35	F155	TRASTORNOS MENTALES Y DEL COMPORTAMIENTO DEBIDOS AL USO DE OTROS ESTIMULANTES, INCLUIDA LA CAFEINA: TRASTORNO PSICOTICO	1	Morbidity
2019	Atlántico	Hombre	35	F150	TRASTORNOS MENTALES Y DEL COMPORTAMIENTO DEBIDOS AL USO DE OTROS ESTIMULANTES, INCLUIDA LA CAFEINA: INTOXICACION AGUDA	1	Morbidity
2019	Atlántico	Hombre	35	F147	TRASTORNOS MENTALES Y DEL COMPORTAMIENTO DEBIDOS AL USO DE COCAINA: TRASTORNO PSICOTICO RESIDUAL Y DE COMIENZO TARDIO	1	Morbidity
2019	Atlántico	Hombre	35	F125	TRASTORNOS MENTALES Y DEL COMPORTAMIENTO DEBIDOS AL USO DE CANNABINOIDES: TRASTORNO PSICOTICO	1	Morbidity
2019	Atlántico	Hombre	35	F122	TRASTORNOS MENTALES Y DEL COMPORTAMIENTO DEBIDOS AL USO DE CANNABINOIDES: SINDROME DE DEPENDENCIA	1	Morbidity
2019	Atlántico	Hombre	35	F120	TRASTORNOS MENTALES Y DEL COMPORTAMIENTO DEBIDOS AL USO DE CANNABINOIDES: INTOXICACION AGUDA	1	Morbidity
2019	Atlántico	Hombre	35	F118	TRASTORNOS MENTALES Y DEL COMPORTAMIENTO DEBIDOS AL USO DE OPIACEOS: OTROS TRASTORNOS MENTALES Y DEL COMPORTAMIENTO	1	Morbidity
2019	Atlántico	Hombre	35	F109	TRASTORNOS MENTALES Y DEL COMPORTAMIENTO DEBIDOS AL USO DEL ALCOHOL: TRASTORNO MENTAL Y DEL COMPORTAMIENTO, NO ESPECIFICADO	1	Morbidity
2019	Atlántico	Hombre	35	F106	TRASTORNOS MENTALES Y DEL COMPORTAMIENTO DEBIDOS AL USO DEL ALCOHOL: SINDROME AMNESICO	1	Morbidity
2019	Atlántico	Hombre	35	F104	TRASTORNOS MENTALES Y DEL COMPORTAMIENTO DEBIDOS AL USO DEL ALCOHOL: ESTADO DE ABSTINENCIA CON DELIRIO	1	Morbidity
2019	Atlántico	Hombre	35	F102	TRASTORNOS MENTALES Y DEL COMPORTAMIENTO DEBIDOS AL USO DEL ALCOHOL: SINDROME DE DEPENDENCIA	1	Morbidity
2019	Atlántico	Hombre	35	F101	TRASTORNOS MENTALES Y DEL COMPORTAMIENTO DEBIDOS AL USO DEL ALCOHOL: USO NOCIVO	1	Morbidity
2019	Atlántico	Hombre	31	F162	TRASTORNOS MENTALES Y DEL COMPORTAMIENTO DEBIDOS AL USO DE ALUCINOGENOS: SINDROME DE DEPENDENCIA	1	Morbidity
2019	Atlántico	Hombre	31	F151	TRASTORNOS MENTALES Y DEL COMPORTAMIENTO DEBIDOS AL USO DE OTROS ESTIMULANTES, INCLUIDA LA CAFEINA: USO NOCIVO	1	Morbidity
2019	Atlántico	Hombre	31	F148	TRASTORNOS MENTALES Y DEL COMPORTAMIENTO DEBIDOS AL USO DE COCAINA: OTROS TRASTORNOS MENTALES Y DEL COMPORTAMIENTO	1	Morbidity
2019	Atlántico	Hombre	31	F143	TRASTORNOS MENTALES Y DEL COMPORTAMIENTO DEBIDOS AL USO DE COCAINA: ESTADO DE ABSTINENCIA	1	Morbidity
2019	Atlántico	Hombre	31	F142	TRASTORNOS MENTALES Y DEL COMPORTAMIENTO DEBIDOS AL USO DE COCAINA: SINDROME DE DEPENDENCIA	1	Morbidity
2019	Atlántico	Hombre	31	F141	TRASTORNOS MENTALES Y DEL COMPORTAMIENTO DEBIDOS AL USO DE COCAINA: USO NOCIVO	1	Morbidity
2019	Atlántico	Hombre	31	F136	TRASTORNOS MENTALES Y DEL COMPORTAMIENTO DEBIDOS AL USO DE SEDANTES O HIPNOTICOS: SINDROME AMNESICO	1	Morbidity
2019	Atlántico	Hombre	31	F133	TRASTORNOS MENTALES Y DEL COMPORTAMIENTO DEBIDOS AL USO DE SEDANTES O HIPNOTICOS: ESTADO DE ABSTINENCIA	1	Morbidity
2019	Atlántico	Hombre	31	F126	TRASTORNOS MENTALES Y DEL COMPORTAMIENTO DEBIDOS AL USO DE CANNABINOIDES: SINDROME AMNESICO	1	Morbidity
2019	Atlántico	Hombre	31	F118	TRASTORNOS MENTALES Y DEL COMPORTAMIENTO DEBIDOS AL USO DE OPIACEOS: OTROS TRASTORNOS MENTALES Y DEL COMPORTAMIENTO	1	Morbidity
2019	Atlántico	Hombre	31	F111	TRASTORNOS MENTALES Y DEL COMPORTAMIENTO DEBIDOS AL USO DE OPIACEOS: USO NOCIVO	1	Morbidity
2019	Atlántico	Hombre	31	F110	TRASTORNOS MENTALES Y DEL COMPORTAMIENTO DEBIDOS AL USO DE OPIACEOS: INTOXICACION AGUDA	1	Morbidity
2019	Atlántico	Hombre	31	F108	TRASTORNOS MENTALES Y DEL COMPORTAMIENTO DEBIDOS AL USO DEL ALCOHOL: OTROS TRASTORNOS MENTALES Y DEL COMPORTAMIENTO	1	Morbidity
2019	Atlántico	Hombre	31	F103	TRASTORNOS MENTALES Y DEL COMPORTAMIENTO DEBIDOS AL USO DEL ALCOHOL: ESTADO DE ABSTINENCIA	1	Morbidity
2019	Atlántico	Hombre	31	F102	TRASTORNOS MENTALES Y DEL COMPORTAMIENTO DEBIDOS AL USO DEL ALCOHOL: SINDROME DE DEPENDENCIA	1	Morbidity
2019	Atlántico	Hombre	31	F100	TRASTORNOS MENTALES Y DEL COMPORTAMIENTO DEBIDOS AL USO DEL ALCOHOL: INTOXICACION AGUDA	1	Morbidity
2019	Atlántico	Hombre	21	F189	TRASTORNOS MENTALES Y DEL COMPORTAMIENTO DEBIDOS AL USO DE DISOLVENTES VOLATILES: TRASTORNO MENTAL Y DEL COMPORTAMIENTO, NO ESPECIFICADO	1	Morbidity
2019	Atlántico	Hombre	21	F183	TRASTORNOS MENTALES Y DEL COMPORTAMIENTO DEBIDOS AL USO DE DISOLVENTES VOLATILES: ESTADO DE ABSTINENCIA	1	Morbidity
2019	Atlántico	Hombre	21	F180	TRASTORNOS MENTALES Y DEL COMPORTAMIENTO DEBIDOS AL USO DE DISOLVENTES VOLATILES: INTOXICACION AGUDA	1	Morbidity
2019	Atlántico	Hombre	21	F164	TRASTORNOS MENTALES Y DEL COMPORTAMIENTO DEBIDOS AL USO DE ALUCINOGENOS: ESTADO DE ABSTINENCIA CON DELIRIO	1	Morbidity
2019	Atlántico	Hombre	21	F148	TRASTORNOS MENTALES Y DEL COMPORTAMIENTO DEBIDOS AL USO DE COCAINA: OTROS TRASTORNOS MENTALES Y DEL COMPORTAMIENTO	1	Morbidity
2019	Atlántico	Hombre	21	F143	TRASTORNOS MENTALES Y DEL COMPORTAMIENTO DEBIDOS AL USO DE COCAINA: ESTADO DE ABSTINENCIA	1	Morbidity
2019	Atlántico	Hombre	21	F141	TRASTORNOS MENTALES Y DEL COMPORTAMIENTO DEBIDOS AL USO DE COCAINA: USO NOCIVO	1	Morbidity
2019	Atlántico	Hombre	21	F140	TRASTORNOS MENTALES Y DEL COMPORTAMIENTO DEBIDOS AL USO DE COCAINA: INTOXICACION AGUDA	1	Morbidity
2019	Atlántico	Hombre	21	F121	TRASTORNOS MENTALES Y DEL COMPORTAMIENTO DEBIDOS AL USO DE CANNABINOIDES: USO NOCIVO	1	Morbidity
2019	Atlántico	Hombre	21	F119	TRASTORNOS MENTALES Y DEL COMPORTAMIENTO DEBIDOS AL USO DE OPIACEOS: TRASTORNO MENTAL Y DEL COMPORTAMIENTO, NO ESPECIFICADO	1	Morbidity
2019	Atlántico	Hombre	21	F113	TRASTORNOS MENTALES Y DEL COMPORTAMIENTO DEBIDOS AL USO DE OPIACEOS: ESTADO DE ABSTINENCIA	1	Morbidity
2019	Atlántico	Hombre	21	F109	TRASTORNOS MENTALES Y DEL COMPORTAMIENTO DEBIDOS AL USO DEL ALCOHOL: TRASTORNO MENTAL Y DEL COMPORTAMIENTO, NO ESPECIFICADO	1	Morbidity
2019	Atlántico	Hombre	21	F108	TRASTORNOS MENTALES Y DEL COMPORTAMIENTO DEBIDOS AL USO DEL ALCOHOL: OTROS TRASTORNOS MENTALES Y DEL COMPORTAMIENTO	1	Morbidity
2019	Atlántico	Hombre	21	F105	TRASTORNOS MENTALES Y DEL COMPORTAMIENTO DEBIDOS AL USO DEL ALCOHOL: TRASTORNO PSICOTICO	1	Morbidity
2019	Atlántico	Hombre	70	F164	TRASTORNOS MENTALES Y DEL COMPORTAMIENTO DEBIDOS AL USO DE ALUCINOGENOS: ESTADO DE ABSTINENCIA CON DELIRIO	1	Morbidity
2019	Atlántico	Hombre	70	F150	TRASTORNOS MENTALES Y DEL COMPORTAMIENTO DEBIDOS AL USO DE OTROS ESTIMULANTES, INCLUIDA LA CAFEINA: INTOXICACION AGUDA	1	Morbidity
2019	Atlántico	Hombre	70	F144	TRASTORNOS MENTALES Y DEL COMPORTAMIENTO DEBIDOS AL USO DE COCAINA: ESTADO DE ABSTINENCIA CON DELIRIO	1	Morbidity
2019	Atlántico	Hombre	70	F120	TRASTORNOS MENTALES Y DEL COMPORTAMIENTO DEBIDOS AL USO DE CANNABINOIDES: INTOXICACION AGUDA	1	Morbidity
2019	Atlántico	Hombre	70	F109	TRASTORNOS MENTALES Y DEL COMPORTAMIENTO DEBIDOS AL USO DEL ALCOHOL: TRASTORNO MENTAL Y DEL COMPORTAMIENTO, NO ESPECIFICADO	1	Morbidity
2019	Atlántico	Hombre	70	F108	TRASTORNOS MENTALES Y DEL COMPORTAMIENTO DEBIDOS AL USO DEL ALCOHOL: OTROS TRASTORNOS MENTALES Y DEL COMPORTAMIENTO	1	Morbidity
2019	Atlántico	Hombre	70	F107	TRASTORNOS MENTALES Y DEL COMPORTAMIENTO DEBIDOS AL USO DEL ALCOHOL: TRASTORNO PSICOTICO RESIDUAL Y DE COMIENZO TARDIO	1	Morbidity
2019	Atlántico	Hombre	70	F102	TRASTORNOS MENTALES Y DEL COMPORTAMIENTO DEBIDOS AL USO DEL ALCOHOL: SINDROME DE DEPENDENCIA	1	Morbidity
2019	Atlántico	Hombre	70	F101	TRASTORNOS MENTALES Y DEL COMPORTAMIENTO DEBIDOS AL USO DEL ALCOHOL: USO NOCIVO	1	Morbidity
2019	Atlántico	Hombre	44	F180	TRASTORNOS MENTALES Y DEL COMPORTAMIENTO DEBIDOS AL USO DE DISOLVENTES VOLATILES: INTOXICACION AGUDA	1	Morbidity
2019	Atlántico	Hombre	44	F169	TRASTORNOS MENTALES Y DEL COMPORTAMIENTO DEBIDOS AL USO DE ALUCINOGENOS: TRASTORNO MENTAL Y DEL COMPORTAMIENTO, NO ESPECIFICADO	1	Morbidity
2019	Atlántico	Hombre	44	F162	TRASTORNOS MENTALES Y DEL COMPORTAMIENTO DEBIDOS AL USO DE ALUCINOGENOS: SINDROME DE DEPENDENCIA	1	Morbidity
2019	Atlántico	Hombre	44	F160	TRASTORNOS MENTALES Y DEL COMPORTAMIENTO DEBIDOS AL USO DE ALUCINOGENOS: INTOXICACION AGUDA	1	Morbidity
2019	Atlántico	Hombre	44	F158	TRASTORNOS MENTALES Y DEL COMPORTAMIENTO DEBIDOS AL USO DE OTROS ESTIMULANTES, INCLUIDA LA CAFEINA: OTROS TRASTORNOS MENTALES Y DEL COMPORTAMIENTO	1	Morbidity
2019	Atlántico	Hombre	44	F151	TRASTORNOS MENTALES Y DEL COMPORTAMIENTO DEBIDOS AL USO DE OTROS ESTIMULANTES, INCLUIDA LA CAFEINA: USO NOCIVO	1	Morbidity
2019	Atlántico	Hombre	44	F148	TRASTORNOS MENTALES Y DEL COMPORTAMIENTO DEBIDOS AL USO DE COCAINA: OTROS TRASTORNOS MENTALES Y DEL COMPORTAMIENTO	1	Morbidity
2019	Atlántico	Hombre	44	F143	TRASTORNOS MENTALES Y DEL COMPORTAMIENTO DEBIDOS AL USO DE COCAINA: ESTADO DE ABSTINENCIA	1	Morbidity
2019	Atlántico	Hombre	44	F131	TRASTORNOS MENTALES Y DEL COMPORTAMIENTO DEBIDOS AL USO DE SEDANTES O HIPNOTICOS: USO NOCIVO	1	Morbidity
2019	Atlántico	Hombre	44	F125	TRASTORNOS MENTALES Y DEL COMPORTAMIENTO DEBIDOS AL USO DE CANNABINOIDES: TRASTORNO PSICOTICO	1	Morbidity
2019	Atlántico	Hombre	44	F122	TRASTORNOS MENTALES Y DEL COMPORTAMIENTO DEBIDOS AL USO DE CANNABINOIDES: SINDROME DE DEPENDENCIA	1	Morbidity
2019	Atlántico	Hombre	44	F120	TRASTORNOS MENTALES Y DEL COMPORTAMIENTO DEBIDOS AL USO DE CANNABINOIDES: INTOXICACION AGUDA	1	Morbidity
2019	Atlántico	Hombre	44	F116	TRASTORNOS MENTALES Y DEL COMPORTAMIENTO DEBIDOS AL USO DE OPIACEOS: SINDROME AMNESICO	1	Morbidity
2019	Atlántico	Hombre	44	F111	TRASTORNOS MENTALES Y DEL COMPORTAMIENTO DEBIDOS AL USO DE OPIACEOS: USO NOCIVO	1	Morbidity
2019	Atlántico	Hombre	44	F108	TRASTORNOS MENTALES Y DEL COMPORTAMIENTO DEBIDOS AL USO DEL ALCOHOL: OTROS TRASTORNOS MENTALES Y DEL COMPORTAMIENTO	1	Morbidity
2019	Atlántico	Hombre	33	F144	TRASTORNOS MENTALES Y DEL COMPORTAMIENTO DEBIDOS AL USO DE COCAINA: ESTADO DE ABSTINENCIA CON DELIRIO	1	Morbidity
2019	Atlántico	Hombre	33	F140	TRASTORNOS MENTALES Y DEL COMPORTAMIENTO DEBIDOS AL USO DE COCAINA: INTOXICACION AGUDA	1	Morbidity
2019	Atlántico	Hombre	33	F135	TRASTORNOS MENTALES Y DEL COMPORTAMIENTO DEBIDOS AL USO DE SEDANTES O HIPNOTICOS: TRASTORNO PSICOTICO	1	Morbidity
2019	Atlántico	Hombre	33	F124	TRASTORNOS MENTALES Y DEL COMPORTAMIENTO DEBIDOS AL USO DE CANNABINOIDES: ESTADO DE ABSTINENCIA CON DELIRIO	1	Morbidity
2019	Atlántico	Hombre	33	F118	TRASTORNOS MENTALES Y DEL COMPORTAMIENTO DEBIDOS AL USO DE OPIACEOS: OTROS TRASTORNOS MENTALES Y DEL COMPORTAMIENTO	1	Morbidity
2019	Atlántico	Hombre	33	F117	TRASTORNOS MENTALES Y DEL COMPORTAMIENTO DEBIDOS AL USO DE OPIACEOS: TRASTORNO PSICOTICO RESIDUAL Y DE COMIENZO TARDIO	1	Morbidity
2019	Atlántico	Hombre	33	F112	TRASTORNOS MENTALES Y DEL COMPORTAMIENTO DEBIDOS AL USO DE OPIACEOS: SINDROME DE DEPENDENCIA	1	Morbidity
2019	Atlántico	Hombre	33	F110	TRASTORNOS MENTALES Y DEL COMPORTAMIENTO DEBIDOS AL USO DE OPIACEOS: INTOXICACION AGUDA	1	Morbidity
2019	Atlántico	Hombre	33	F109	TRASTORNOS MENTALES Y DEL COMPORTAMIENTO DEBIDOS AL USO DEL ALCOHOL: TRASTORNO MENTAL Y DEL COMPORTAMIENTO, NO ESPECIFICADO	1	Morbidity
2019	Atlántico	Hombre	33	F108	TRASTORNOS MENTALES Y DEL COMPORTAMIENTO DEBIDOS AL USO DEL ALCOHOL: OTROS TRASTORNOS MENTALES Y DEL COMPORTAMIENTO	1	Morbidity
2019	Atlántico	Hombre	33	F106	TRASTORNOS MENTALES Y DEL COMPORTAMIENTO DEBIDOS AL USO DEL ALCOHOL: SINDROME AMNESICO	1	Morbidity
2019	Atlántico	Hombre	33	F103	TRASTORNOS MENTALES Y DEL COMPORTAMIENTO DEBIDOS AL USO DEL ALCOHOL: ESTADO DE ABSTINENCIA	1	Morbidity
2019	Atlántico	Hombre	33	F101	TRASTORNOS MENTALES Y DEL COMPORTAMIENTO DEBIDOS AL USO DEL ALCOHOL: USO NOCIVO	1	Morbidity
2019	Atlántico	Hombre	33	F100	TRASTORNOS MENTALES Y DEL COMPORTAMIENTO DEBIDOS AL USO DEL ALCOHOL: INTOXICACION AGUDA	1	Morbidity
2019	Atlántico	Hombre	22	F189	TRASTORNOS MENTALES Y DEL COMPORTAMIENTO DEBIDOS AL USO DE DISOLVENTES VOLATILES: TRASTORNO MENTAL Y DEL COMPORTAMIENTO, NO ESPECIFICADO	1	Morbidity
2019	Atlántico	Hombre	22	F187	TRASTORNOS MENTALES Y DEL COMPORTAMIENTO DEBIDOS AL USO DE DISOLVENTES VOLATILES: TRASTORNO PSICOTICO RESIDUAL Y DE COMIENZO TARDIO	1	Morbidity
2019	Atlántico	Hombre	22	F183	TRASTORNOS MENTALES Y DEL COMPORTAMIENTO DEBIDOS AL USO DE DISOLVENTES VOLATILES: ESTADO DE ABSTINENCIA	1	Morbidity
2019	Atlántico	Hombre	22	F168	TRASTORNOS MENTALES Y DEL COMPORTAMIENTO DEBIDOS AL USO DE ALUCINOGENOS: OTROS TRASTORNOS MENTALES Y DEL COMPORTAMIENTO	1	Morbidity
2019	Atlántico	Hombre	22	F164	TRASTORNOS MENTALES Y DEL COMPORTAMIENTO DEBIDOS AL USO DE ALUCINOGENOS: ESTADO DE ABSTINENCIA CON DELIRIO	1	Morbidity
2019	Atlántico	Hombre	22	F159	TRASTORNOS MENTALES Y DEL COMPORTAMIENTO DEBIDOS AL USO DE OTROS ESTIMULANTES, INCLUIDA LA CAFEINA: TRASTORNO MENTAL Y DEL COMPORTAMIENTO, NO ESPECIFICADO	1	Morbidity
2019	Atlántico	Hombre	22	F158	TRASTORNOS MENTALES Y DEL COMPORTAMIENTO DEBIDOS AL USO DE OTROS ESTIMULANTES, INCLUIDA LA CAFEINA: OTROS TRASTORNOS MENTALES Y DEL COMPORTAMIENTO	1	Morbidity
2019	Atlántico	Hombre	22	F150	TRASTORNOS MENTALES Y DEL COMPORTAMIENTO DEBIDOS AL USO DE OTROS ESTIMULANTES, INCLUIDA LA CAFEINA: INTOXICACION AGUDA	1	Morbidity
2019	Atlántico	Hombre	22	F149	TRASTORNOS MENTALES Y DEL COMPORTAMIENTO DEBIDOS AL USO DE COCAINA: TRASTORNO MENTAL Y DEL COMPORTAMIENTO, NO ESPECIFICADO	1	Morbidity
2019	Atlántico	Hombre	22	F148	TRASTORNOS MENTALES Y DEL COMPORTAMIENTO DEBIDOS AL USO DE COCAINA: OTROS TRASTORNOS MENTALES Y DEL COMPORTAMIENTO	1	Morbidity
2019	Atlántico	Hombre	22	F141	TRASTORNOS MENTALES Y DEL COMPORTAMIENTO DEBIDOS AL USO DE COCAINA: USO NOCIVO	1	Morbidity
2019	Atlántico	Hombre	22	F140	TRASTORNOS MENTALES Y DEL COMPORTAMIENTO DEBIDOS AL USO DE COCAINA: INTOXICACION AGUDA	1	Morbidity
2019	Atlántico	Hombre	22	F130	TRASTORNOS MENTALES Y DEL COMPORTAMIENTO DEBIDOS AL USO DE SEDANTES O HIPNOTICOS: INTOXICACION AGUDA	1	Morbidity
2019	Atlántico	Hombre	22	F129	TRASTORNOS MENTALES Y DEL COMPORTAMIENTO DEBIDOS AL USO DE CANNABINOIDES: TRASTORNO MENTAL Y DEL COMPORTAMIENTO, NO ESPECIFICADO	1	Morbidity
2019	Atlántico	Hombre	22	F124	TRASTORNOS MENTALES Y DEL COMPORTAMIENTO DEBIDOS AL USO DE CANNABINOIDES: ESTADO DE ABSTINENCIA CON DELIRIO	1	Morbidity
2019	Atlántico	Hombre	22	F123	TRASTORNOS MENTALES Y DEL COMPORTAMIENTO DEBIDOS AL USO DE CANNABINOIDES: ESTADO DE ABSTINENCIA	1	Morbidity
2019	Atlántico	Hombre	22	F120	TRASTORNOS MENTALES Y DEL COMPORTAMIENTO DEBIDOS AL USO DE CANNABINOIDES: INTOXICACION AGUDA	1	Morbidity
2019	Atlántico	Hombre	22	F119	TRASTORNOS MENTALES Y DEL COMPORTAMIENTO DEBIDOS AL USO DE OPIACEOS: TRASTORNO MENTAL Y DEL COMPORTAMIENTO, NO ESPECIFICADO	1	Morbidity
2019	Atlántico	Hombre	22	F113	TRASTORNOS MENTALES Y DEL COMPORTAMIENTO DEBIDOS AL USO DE OPIACEOS: ESTADO DE ABSTINENCIA	1	Morbidity
2019	Atlántico	Hombre	1	F188	TRASTORNOS MENTALES Y DEL COMPORTAMIENTO DEBIDOS AL USO DE DISOLVENTES VOLATILES: OTROS TRASTORNOS MENTALES Y DEL COMPORTAMIENTO	1	Morbidity
2019	Atlántico	Hombre	1	F185	TRASTORNOS MENTALES Y DEL COMPORTAMIENTO DEBIDOS AL USO DE DISOLVENTES VOLATILES: TRASTORNO PSICOTICO	1	Morbidity
2019	Atlántico	Hombre	66	F165	TRASTORNOS MENTALES Y DEL COMPORTAMIENTO DEBIDOS AL USO DE ALUCINOGENOS: TRASTORNO PSICOTICO	1	Morbidity
2019	Atlántico	Hombre	66	F160	TRASTORNOS MENTALES Y DEL COMPORTAMIENTO DEBIDOS AL USO DE ALUCINOGENOS: INTOXICACION AGUDA	1	Morbidity
2019	Atlántico	Hombre	66	F156	TRASTORNOS MENTALES Y DEL COMPORTAMIENTO DEBIDOS AL USO DE OTROS ESTIMULANTES, INCLUIDA LA CAFEINA: SINDROME AMNESICO	1	Morbidity
2019	Atlántico	Hombre	66	F153	TRASTORNOS MENTALES Y DEL COMPORTAMIENTO DEBIDOS AL USO DE OTROS ESTIMULANTES, INCLUIDA LA CAFEINA: ESTADO DE ABSTINENCIA	1	Morbidity
2019	Atlántico	Hombre	66	F142	TRASTORNOS MENTALES Y DEL COMPORTAMIENTO DEBIDOS AL USO DE COCAINA: SINDROME DE DEPENDENCIA	1	Morbidity
2019	Atlántico	Hombre	66	F141	TRASTORNOS MENTALES Y DEL COMPORTAMIENTO DEBIDOS AL USO DE COCAINA: USO NOCIVO	1	Morbidity
2019	Atlántico	Hombre	66	F129	TRASTORNOS MENTALES Y DEL COMPORTAMIENTO DEBIDOS AL USO DE CANNABINOIDES: TRASTORNO MENTAL Y DEL COMPORTAMIENTO, NO ESPECIFICADO	1	Morbidity
2019	Atlántico	Hombre	66	F126	TRASTORNOS MENTALES Y DEL COMPORTAMIENTO DEBIDOS AL USO DE CANNABINOIDES: SINDROME AMNESICO	1	Morbidity
2019	Atlántico	Hombre	66	F124	TRASTORNOS MENTALES Y DEL COMPORTAMIENTO DEBIDOS AL USO DE CANNABINOIDES: ESTADO DE ABSTINENCIA CON DELIRIO	1	Morbidity
2019	Atlántico	Hombre	66	F106	TRASTORNOS MENTALES Y DEL COMPORTAMIENTO DEBIDOS AL USO DEL ALCOHOL: SINDROME AMNESICO	1	Morbidity
2019	Atlántico	Hombre	66	F100	TRASTORNOS MENTALES Y DEL COMPORTAMIENTO DEBIDOS AL USO DEL ALCOHOL: INTOXICACION AGUDA	1	Morbidity
2019	Atlántico	Hombre	49	F180	TRASTORNOS MENTALES Y DEL COMPORTAMIENTO DEBIDOS AL USO DE DISOLVENTES VOLATILES: INTOXICACION AGUDA	1	Morbidity
2019	Atlántico	Hombre	49	F156	TRASTORNOS MENTALES Y DEL COMPORTAMIENTO DEBIDOS AL USO DE OTROS ESTIMULANTES, INCLUIDA LA CAFEINA: SINDROME AMNESICO	1	Morbidity
2019	Atlántico	Hombre	49	F152	TRASTORNOS MENTALES Y DEL COMPORTAMIENTO DEBIDOS AL USO DE OTROS ESTIMULANTES, INCLUIDA LA CAFEINA: SINDROME DE DEPENDENCIA	1	Morbidity
2019	Atlántico	Hombre	49	F151	TRASTORNOS MENTALES Y DEL COMPORTAMIENTO DEBIDOS AL USO DE OTROS ESTIMULANTES, INCLUIDA LA CAFEINA: USO NOCIVO	1	Morbidity
2019	Atlántico	Hombre	49	F149	TRASTORNOS MENTALES Y DEL COMPORTAMIENTO DEBIDOS AL USO DE COCAINA: TRASTORNO MENTAL Y DEL COMPORTAMIENTO, NO ESPECIFICADO	1	Morbidity
2019	Atlántico	Hombre	49	F140	TRASTORNOS MENTALES Y DEL COMPORTAMIENTO DEBIDOS AL USO DE COCAINA: INTOXICACION AGUDA	1	Morbidity
2019	Atlántico	Hombre	49	F135	TRASTORNOS MENTALES Y DEL COMPORTAMIENTO DEBIDOS AL USO DE SEDANTES O HIPNOTICOS: TRASTORNO PSICOTICO	1	Morbidity
2019	Atlántico	Hombre	49	F111	TRASTORNOS MENTALES Y DEL COMPORTAMIENTO DEBIDOS AL USO DE OPIACEOS: USO NOCIVO	1	Morbidity
2019	Atlántico	Hombre	49	F109	TRASTORNOS MENTALES Y DEL COMPORTAMIENTO DEBIDOS AL USO DEL ALCOHOL: TRASTORNO MENTAL Y DEL COMPORTAMIENTO, NO ESPECIFICADO	1	Morbidity
2019	Atlántico	Hombre	19	F156	TRASTORNOS MENTALES Y DEL COMPORTAMIENTO DEBIDOS AL USO DE OTROS ESTIMULANTES, INCLUIDA LA CAFEINA: SINDROME AMNESICO	1	Morbidity
2019	Atlántico	Hombre	19	F149	TRASTORNOS MENTALES Y DEL COMPORTAMIENTO DEBIDOS AL USO DE COCAINA: TRASTORNO MENTAL Y DEL COMPORTAMIENTO, NO ESPECIFICADO	1	Morbidity
2019	Atlántico	Hombre	19	F141	TRASTORNOS MENTALES Y DEL COMPORTAMIENTO DEBIDOS AL USO DE COCAINA: USO NOCIVO	1	Morbidity
2019	Atlántico	Hombre	19	F131	TRASTORNOS MENTALES Y DEL COMPORTAMIENTO DEBIDOS AL USO DE SEDANTES O HIPNOTICOS: USO NOCIVO	1	Morbidity
2019	Atlántico	Hombre	19	F125	TRASTORNOS MENTALES Y DEL COMPORTAMIENTO DEBIDOS AL USO DE CANNABINOIDES: TRASTORNO PSICOTICO	1	Morbidity
2019	Atlántico	Hombre	19	F117	TRASTORNOS MENTALES Y DEL COMPORTAMIENTO DEBIDOS AL USO DE OPIACEOS: TRASTORNO PSICOTICO RESIDUAL Y DE COMIENZO TARDIO	1	Morbidity
2019	Atlántico	Hombre	19	F113	TRASTORNOS MENTALES Y DEL COMPORTAMIENTO DEBIDOS AL USO DE OPIACEOS: ESTADO DE ABSTINENCIA	1	Morbidity
2019	Atlántico	Hombre	19	F108	TRASTORNOS MENTALES Y DEL COMPORTAMIENTO DEBIDOS AL USO DEL ALCOHOL: OTROS TRASTORNOS MENTALES Y DEL COMPORTAMIENTO	1	Morbidity
2019	Atlántico	Hombre	27	F169	TRASTORNOS MENTALES Y DEL COMPORTAMIENTO DEBIDOS AL USO DE ALUCINOGENOS: TRASTORNO MENTAL Y DEL COMPORTAMIENTO, NO ESPECIFICADO	1	Morbidity
2019	Atlántico	Hombre	27	F161	TRASTORNOS MENTALES Y DEL COMPORTAMIENTO DEBIDOS AL USO DE ALUCINOGENOS: USO NOCIVO	1	Morbidity
2019	Atlántico	Hombre	27	F160	TRASTORNOS MENTALES Y DEL COMPORTAMIENTO DEBIDOS AL USO DE ALUCINOGENOS: INTOXICACION AGUDA	1	Morbidity
2019	Atlántico	Hombre	27	F158	TRASTORNOS MENTALES Y DEL COMPORTAMIENTO DEBIDOS AL USO DE OTROS ESTIMULANTES, INCLUIDA LA CAFEINA: OTROS TRASTORNOS MENTALES Y DEL COMPORTAMIENTO	1	Morbidity
2019	Atlántico	Hombre	27	F150	TRASTORNOS MENTALES Y DEL COMPORTAMIENTO DEBIDOS AL USO DE OTROS ESTIMULANTES, INCLUIDA LA CAFEINA: INTOXICACION AGUDA	1	Morbidity
2019	Atlántico	Hombre	27	F142	TRASTORNOS MENTALES Y DEL COMPORTAMIENTO DEBIDOS AL USO DE COCAINA: SINDROME DE DEPENDENCIA	1	Morbidity
2019	Atlántico	Hombre	27	F141	TRASTORNOS MENTALES Y DEL COMPORTAMIENTO DEBIDOS AL USO DE COCAINA: USO NOCIVO	1	Morbidity
2019	Atlántico	Hombre	27	F131	TRASTORNOS MENTALES Y DEL COMPORTAMIENTO DEBIDOS AL USO DE SEDANTES O HIPNOTICOS: USO NOCIVO	1	Morbidity
2019	Atlántico	Hombre	27	F130	TRASTORNOS MENTALES Y DEL COMPORTAMIENTO DEBIDOS AL USO DE SEDANTES O HIPNOTICOS: INTOXICACION AGUDA	1	Morbidity
2019	Atlántico	Hombre	27	F128	TRASTORNOS MENTALES Y DEL COMPORTAMIENTO DEBIDOS AL USO DE CANNABINOIDES: OTROS TRASTORNOS MENTALES Y DEL COMPORTAMIENTO	1	Morbidity
2019	Atlántico	Hombre	27	F123	TRASTORNOS MENTALES Y DEL COMPORTAMIENTO DEBIDOS AL USO DE CANNABINOIDES: ESTADO DE ABSTINENCIA	1	Morbidity
2019	Atlántico	Hombre	27	F122	TRASTORNOS MENTALES Y DEL COMPORTAMIENTO DEBIDOS AL USO DE CANNABINOIDES: SINDROME DE DEPENDENCIA	1	Morbidity
2019	Atlántico	Hombre	27	F121	TRASTORNOS MENTALES Y DEL COMPORTAMIENTO DEBIDOS AL USO DE CANNABINOIDES: USO NOCIVO	1	Morbidity
2019	Atlántico	Hombre	27	F115	TRASTORNOS MENTALES Y DEL COMPORTAMIENTO DEBIDOS AL USO DE OPIACEOS: TRASTORNO PSICOTICO	1	Morbidity
2019	Atlántico	Hombre	27	F113	TRASTORNOS MENTALES Y DEL COMPORTAMIENTO DEBIDOS AL USO DE OPIACEOS: ESTADO DE ABSTINENCIA	1	Morbidity
2019	Atlántico	Hombre	27	F112	TRASTORNOS MENTALES Y DEL COMPORTAMIENTO DEBIDOS AL USO DE OPIACEOS: SINDROME DE DEPENDENCIA	1	Morbidity
2019	Atlántico	Hombre	27	F105	TRASTORNOS MENTALES Y DEL COMPORTAMIENTO DEBIDOS AL USO DEL ALCOHOL: TRASTORNO PSICOTICO	1	Morbidity
2019	Atlántico	Hombre	27	F101	TRASTORNOS MENTALES Y DEL COMPORTAMIENTO DEBIDOS AL USO DEL ALCOHOL: USO NOCIVO	1	Morbidity
2019	Atlántico	Hombre	27	F100	TRASTORNOS MENTALES Y DEL COMPORTAMIENTO DEBIDOS AL USO DEL ALCOHOL: INTOXICACION AGUDA	1	Morbidity
2019	Atlántico	Hombre	14	F180	TRASTORNOS MENTALES Y DEL COMPORTAMIENTO DEBIDOS AL USO DE DISOLVENTES VOLATILES: INTOXICACION AGUDA	1	Morbidity
2019	Atlántico	Hombre	14	F166	TRASTORNOS MENTALES Y DEL COMPORTAMIENTO DEBIDOS AL USO DE ALUCINOGENOS: SINDROME AMNESICO	1	Morbidity
2019	Atlántico	Hombre	14	F162	TRASTORNOS MENTALES Y DEL COMPORTAMIENTO DEBIDOS AL USO DE ALUCINOGENOS: SINDROME DE DEPENDENCIA	1	Morbidity
2019	Atlántico	Hombre	14	F161	TRASTORNOS MENTALES Y DEL COMPORTAMIENTO DEBIDOS AL USO DE ALUCINOGENOS: USO NOCIVO	1	Morbidity
2019	Atlántico	Hombre	14	F160	TRASTORNOS MENTALES Y DEL COMPORTAMIENTO DEBIDOS AL USO DE ALUCINOGENOS: INTOXICACION AGUDA	1	Morbidity
2019	Atlántico	Hombre	14	F158	TRASTORNOS MENTALES Y DEL COMPORTAMIENTO DEBIDOS AL USO DE OTROS ESTIMULANTES, INCLUIDA LA CAFEINA: OTROS TRASTORNOS MENTALES Y DEL COMPORTAMIENTO	1	Morbidity
2019	Atlántico	Hombre	14	F156	TRASTORNOS MENTALES Y DEL COMPORTAMIENTO DEBIDOS AL USO DE OTROS ESTIMULANTES, INCLUIDA LA CAFEINA: SINDROME AMNESICO	1	Morbidity
2019	Atlántico	Hombre	14	F149	TRASTORNOS MENTALES Y DEL COMPORTAMIENTO DEBIDOS AL USO DE COCAINA: TRASTORNO MENTAL Y DEL COMPORTAMIENTO, NO ESPECIFICADO	1	Morbidity
2019	Atlántico	Hombre	14	F146	TRASTORNOS MENTALES Y DEL COMPORTAMIENTO DEBIDOS AL USO DE COCAINA: SINDROME AMNESICO	1	Morbidity
2019	Atlántico	Hombre	14	F139	TRASTORNOS MENTALES Y DEL COMPORTAMIENTO DEBIDOS AL USO DE SEDANTES O HIPNOTICOS: TRASTORNO MENTAL Y DEL COMPORTAMIENTO, NO ESPECIFICADO	1	Morbidity
2019	Atlántico	Hombre	14	F143	TRASTORNOS MENTALES Y DEL COMPORTAMIENTO DEBIDOS AL USO DE COCAINA: ESTADO DE ABSTINENCIA	1	Morbidity
2019	Atlántico	Hombre	14	F137	TRASTORNOS MENTALES Y DEL COMPORTAMIENTO DEBIDOS AL USO DE SEDANTES O HIPNOTICOS: TRASTORNO PSICOTICO RESIDUAL Y DE COMIENZO TARDIO	1	Morbidity
2019	Atlántico	Hombre	14	F131	TRASTORNOS MENTALES Y DEL COMPORTAMIENTO DEBIDOS AL USO DE SEDANTES O HIPNOTICOS: USO NOCIVO	1	Morbidity
2019	Atlántico	Hombre	14	F129	TRASTORNOS MENTALES Y DEL COMPORTAMIENTO DEBIDOS AL USO DE CANNABINOIDES: TRASTORNO MENTAL Y DEL COMPORTAMIENTO, NO ESPECIFICADO	1	Morbidity
2019	Atlántico	Hombre	14	F126	TRASTORNOS MENTALES Y DEL COMPORTAMIENTO DEBIDOS AL USO DE CANNABINOIDES: SINDROME AMNESICO	1	Morbidity
2019	Atlántico	Hombre	14	F115	TRASTORNOS MENTALES Y DEL COMPORTAMIENTO DEBIDOS AL USO DE OPIACEOS: TRASTORNO PSICOTICO	1	Morbidity
2019	Atlántico	Hombre	14	F110	TRASTORNOS MENTALES Y DEL COMPORTAMIENTO DEBIDOS AL USO DE OPIACEOS: INTOXICACION AGUDA	1	Morbidity
2019	Atlántico	Hombre	14	F102	TRASTORNOS MENTALES Y DEL COMPORTAMIENTO DEBIDOS AL USO DEL ALCOHOL: SINDROME DE DEPENDENCIA	1	Morbidity
2019	Atlántico	Hombre	14	F100	TRASTORNOS MENTALES Y DEL COMPORTAMIENTO DEBIDOS AL USO DEL ALCOHOL: INTOXICACION AGUDA	1	Morbidity
2019	Atlántico	Hombre	28	F164	TRASTORNOS MENTALES Y DEL COMPORTAMIENTO DEBIDOS AL USO DE ALUCINOGENOS: ESTADO DE ABSTINENCIA CON DELIRIO	1	Morbidity
[truncated: 198,000+ more rows]
