# Supplementary material for: Burden of Disease Due to Consumption of Alcohol and Other Drugs in Colombia, 2016–2022: A Subnational Regional Analysis
Source: Int J Environ Res Public Health. 2026 May 15;23(5):659. doi: 10.3390/ijerph23050659 (PMC13206594; doi:10.3390/ijerph23050659)
Supplement: Supplementary file 1 [file ijerph-23-00659-s001.zip › Supplementary Materials Table S3.xlsx]

## Sheet: Table S3
Table S3. Morbidity and mortality cases related to alcohol and psychoactive substance use by year, substance, sex, ICD-10 diagnosis, and department in Colombia, 2016–2022.
			Men																Women																Overall
			Morbodity								Mortalidy								Morbodity								Mortalidy								Morbodity								Mortalidy
Departament	Substance	CIE10	2016	2017	2018	2019	2020	2021	2022	Total	2016	2017	2018	2019	2020	2021	2022	Total	2016	2017	2018	2019	2020	2021	2022	Total	2016	2017	2018	2019	2020	2021	2022	Total	2016	2017	2018	2019	2020	2021	2022	Total	2016	2017	2018	2019	2020	2021	2022
Amazonas	Alcohol	F100			1	2	2	3	6	14														2	1	3											1	2	2	5	7	17
		F101					2	1	1	4												1		1	2	4												1	2	2	3	8
		F102	2	3	7	8	7	11	15	53				1			1	2				2	3			5									2	3	7	10	10	11	15	58				1			1
		F103			1			3	6	10											1					1											2			3	6	11
		F104							1	1																															1	1
		F107							1	1																															1	1
		F108			1			2	2	5																											1			2	2	5
		F109					2	4	1	7										1					1	2										1			2	4	2	9
		G312														1	1	2																														1	1
		G721							1	1																															1	1
		Total	2	3	10	10	13	24	34	96				1		1	2	4		1	1	3	3	3	4	15									2	4	11	13	16	27	38	111				1		1	2
	Amphetamine	F150					1			1														1		1													1	1		2
		Total					1			1														1		1													1	1		2
	Cocaine	F140		1	1	2				4															1	1										1	1	2			1	5
		F141			1		1		2	4																											1		1		2	4
		F142		2	8	5	6	12	27	60																										2	8	5	6	12	27	60
		F143		1		1	1	2	2	7													1			1										1		1	2	2	2	8
		F145						1	1	2																														1	1	2
		F146		1						1																										1						1
		F148					5	2	1	8																													5	2	1	8
		F149		1			1	1	3	6																										1			1	1	3	6
		Total		6	10	8	14	18	36	92													1		1	2										6	10	8	15	18	37	94
	Cannabis	F120					1		1	2										1						1										1			1		1	3
		F121	2	1		2	11	7	6	29									2			3	1	3	2	11									4	1		5	12	10	8	40
		F122	1	3	27	40	13	32	45	161										2	4	2	4	4	4	20									1	5	31	42	17	36	49	181
		F123			5	9	8	5	6	33											2				2	4											7	9	8	5	8	37
		F124						1		1																														1		1
		F125			1	4	2	1	6	14											1					1											2	4	2	1	6	15
		F127						1		1																														1		1
		F128		1	1	2		7	1	12											1			1		2										1	2	2		8	1	14
		F129		4	6	1	2	3	1	17												2		3		5										4	6	3	2	6	1	22
		Total	3	9	40	58	37	57	66	270									2	3	8	7	5	11	8	44									5	12	48	65	42	68	74	314
	Opioids	F110					1			1																													1			1
		F112						1		1																														1		1
		F113			1					1																											1					1
		F114							1	1																															1	1
		F118							1	1															3	3															4	4
		F119					3	3		6																													3	3		6
		Total			1		4	4	2	11															3	3											1		4	4	5	14
	Other drugs	F160		1	1					2									1		1				1	3									1	1	2				1	5
		F162		2						2																										2						2
		F165							3	3																															3	3
		F168			2					2									1							1									1		2					3
		F169		1	1				1	3																										1	1				1	3
		F180				1				1														1	1	2												1		1	1	3
		F181																			1					1											1					1
		F182			1			1		2											2	3		1		6											3	3		2		8
		F188				1				1																												1				1
		F189																			1		1			2											1		1			2
		Total		4	5	2		1	4	16									2		5	3	1	2	2	15									2	4	10	5	1	3	6	31
	Total	F100			1	2	2	3	6	14														2	1	3											1	2	2	5	7	17
		F101					2	1	1	4												1		1	2	4												1	2	2	3	8
		F102	2	3	7	8	7	11	15	53				1			1	2				2	3			5									2	3	7	10	10	11	15	58				1			1
		F103			1			3	6	10											1					1											2			3	6	11
		F104							1	1																															1	1
		F107							1	1																															1	1
		F108			1			2	2	5																											1			2	2	5
		F109					2	4	1	7										1					1	2										1			2	4	2	9
		F110					1			1																													1			1
		F112						1		1																														1		1
		F113			1					1																											1					1
		F114							1	1																															1	1
		F118							1	1															3	3															4	4
		F119					3	3		6																													3	3		6
		F120					1		1	2										1						1										1			1		1	3
		F121	2	1		2	11	7	6	29									2			3	1	3	2	11									4	1		5	12	10	8	40
		F122	1	3	27	40	13	32	45	161										2	4	2	4	4	4	20									1	5	31	42	17	36	49	181
		F123			5	9	8	5	6	33											2				2	4											7	9	8	5	8	37
		F124						1		1																														1		1
		F125			1	4	2	1	6	14											1					1											2	4	2	1	6	15
		F127						1		1																														1		1
		F128		1	1	2		7	1	12											1			1		2										1	2	2		8	1	14
		F129		4	6	1	2	3	1	17												2		3		5										4	6	3	2	6	1	22
		F140		1	1	2				4															1	1										1	1	2			1	5
		F141			1		1		2	4																											1		1		2	4
		F142		2	8	5	6	12	27	60																										2	8	5	6	12	27	60
		F143		1		1	1	2	2	7													1			1										1		1	2	2	2	8
		F145						1	1	2																														1	1	2
		F146		1						1																										1						1
		F148					5	2	1	8																													5	2	1	8
		F149		1			1	1	3	6																										1			1	1	3	6
		F150					1			1														1		1													1	1		2
		F160		1	1					2									1		1				1	3									1	1	2				1	5
		F162		2						2																										2						2
		F165							3	3																															3	3
		F168			2					2									1							1									1		2					3
		F169		1	1				1	3																										1	1				1	3
		F180				1				1														1	1	2												1		1	1	3
		F181																			1					1											1					1
		F182			1			1		2											2	3		1		6											3	3		2		8
		F188				1				1																												1				1
		F189																			1		1			2											1		1			2
		G312														1	1	2																														1	1
		G721							1	1																															1	1
		Total	5	22	66	78	69	104	142	486				1		1	2	4	4	4	14	13	10	17	18	80									9	26	80	91	79	121	160	566				1		1	2
Antioquia	Alcohol	F100	196	180	192	186	131	124	147	1156									86	118	98	136	68	82	72	660									282	298	290	322	199	206	219	1816
		F101	139	187	327	407	272	378	223	1933						1		1	46	61	111	153	74	134	98	677									185	248	438	560	346	512	321	2610						1
		F102	466	626	724	922	562	647	988	4935	2		1	5	3	10	8	29	119	163	211	288	194	230	351	1556				1		1	1	3	585	789	935	1210	756	877	1339	6491	2		1	6	3	11	9
		F103	144	173	201	232	133	167	166	1216		1	1			1		3	31	40	52	54	39	41	42	299	1							1	175	213	253	286	172	208	208	1515	1	1	1			1
		F104	43	58	43	53	25	39	38	299				1				1	9	16	10	15	10	7	8	75									52	74	53	68	35	46	46	374				1
		F105	16	16	21	21	12	18	15	119									6	11	7	18	6	10	10	68									22	27	28	39	18	28	25	187
		F106	9	3	10	5	4	11	10	52			1		1			2	2	1	2	3	2	2	1	13									11	4	12	8	6	13	11	65			1		1
		F107	2	5	5	4	3	3	4	26				1				1	1	3	2	2	2	4	3	17									3	8	7	6	5	7	7	43				1
		F108	40	40	47	58	27	39	49	300									10	22	16	31	19	16	23	137									50	62	63	89	46	55	72	437
		F109	97	115	122	127	65	85	73	684									36	49	49	49	34	42	29	288									133	164	171	176	99	127	102	972
		G312									2	1	3	1	2	1	3	13									1	1						2									3	2	3	1	2	1	3
		G721	3	5	4	5	3	1	7	28												2	2	1		5									3	5	4	7	5	2	7	33
		Q860	1	6	4	4	2	1	3	21									1		2	5	1	2		11									2	6	6	9	3	3	3	32
		X450									1	1	1	2	2	3	2	12												1	1	1	2	5									1	1	1	3	3	4	4
		X451														2		2																														2
		X454									2			1	1	1		5														1		1									2			1	1	2
		X455										1						1																										1
		X458													3			3													2			2													5
		X459										4	2			1		7											1					1										4	3			1
		Total	1156	1414	1700	2024	1239	1513	1723	10769	7	8	9	11	12	20	13	80	347	484	560	756	451	571	637	3806	2	1	1	2	3	3	3	15	1503	1898	2260	2780	1690	2084	2360	14575	9	9	10	13	15	23	16
	Amphetamine	F150	16	20	22	22	20	15	25	140									16	21	28	32	14	20	15	146									32	41	50	54	34	35	40	286
		F151		3	2	4	5	4	8	26										5	1	3	4	3	3	19										8	3	7	9	7	11	45
		F152	6	14	14	14	23	16	27	114									1	5	7	7	6	2	8	36									7	19	21	21	29	18	35	150
		F153	2	13	17	13	6	4	9	64									2	3	6	7	4	2	2	26									4	16	23	20	10	6	11	90
		F154	2	3	1	8	1		1	16											4		2		1	7									2	3	5	8	3		2	23
		F155	1	1	1	1	3	1	2	10														1	1	2									1	1	1	1	3	2	3	12
		F156	5	3	3	2	1		1	15										2	1					3									5	5	4	2	1		1	18
		F157		1		1			4	6												1				1										1		2			4	7
		F158	13	1	6	2	4	1	2	29									5	2	1	2	2	1		13									18	3	7	4	6	2	2	42
		F159	1	8	10	7	2	5	4	37									2	6	6	8	1	2	1	26									3	14	16	15	3	7	5	63
		Total	46	67	76	74	65	46	83	457									26	44	54	60	33	31	31	279									72	111	130	134	98	77	114	736
	Cocaine	F140	163	244	205	259	168	269	154	1462									45	41	46	47	34	38	31	282									208	285	251	306	202	307	185	1744
		F141	98	156	274	268	135	186	198	1315							1	1	24	31	40	49	26	28	71	269									122	187	314	317	161	214	269	1584							1
		F142	760	1293	1714	1906	1126	931	1341	9071									129	242	338	356	234	172	262	1733									889	1535	2052	2262	1360	1103	1603	10804
		F143	45	62	93	112	65	80	58	515									6	10	14	26	11	9	12	88									51	72	107	138	76	89	70	603
		F144	10	8	5	10	3	5	7	48										2		3	1		1	7									10	10	5	13	4	5	8	55
		F145	23	38	39	56	29	25	40	250									4	6	14	2	12	4	11	53									27	44	53	58	41	29	51	303
		F146	1	1	6	4	3	6	3	24											1	3		1		5									1	1	7	7	3	7	3	29
		F147	2	4	5	5	2	3	9	30									3		2	2		1	1	9									5	4	7	7	2	4	10	39
		F148	37	71	75	78	50	64	37	412									7	12	15	19	11	4	3	71									44	83	90	97	61	68	40	483
		F149	59	92	70	100	39	40	50	450									18	35	19	30	14	10	16	142									77	127	89	130	53	50	66	592
		Total	1198	1969	2486	2798	1620	1609	1897	13577							1	1	236	379	489	537	343	267	408	2659									1434	2348	2975	3335	1963	1876	2305	16236							1
	Cannabis	F120	49	84	111	89	65	85	78	561									25	42	31	53	29	40	34	254									74	126	142	142	94	125	112	815
		F121	168	274	393	532	262	318	247	2194							1	1	33	58	97	104	77	76	55	500									201	332	490	636	339	394	302	2694							1
		F122	767	974	1492	2078	1499	1203	1481	9494									169	216	250	422	334	264	365	2020									936	1190	1742	2500	1833	1467	1846	11514
		F123	51	112	131	174	119	127	88	802									9	26	29	53	39	36	31	223									60	138	160	227	158	163	119	1025
		F124	6	9	26	11	14	14	12	92									1	2	2	1	1	2	9	18									7	11	28	12	15	16	21	110
		F125	22	45	48	83	71	55	41	365									5	11	11	17	9	14	5	72									27	56	59	100	80	69	46	437
		F126	3	4	3	6		1	5	22									1	1	1	1		1	1	6									4	5	4	7		2	6	28
		F127	3	11	5	15	6	10	6	56											2	2	4	1	2	11									3	11	7	17	10	11	8	67
		F128	43	71	85	92	49	68	49	457									14	24	17	21	14	16	10	116									57	95	102	113	63	84	59	573
		F129	87	95	99	98	49	63	41	532									32	33	23	31	14	17	9	159									119	128	122	129	63	80	50	691
		Total	1199	1679	2393	3178	2134	1944	2048	14575							1	1	289	413	463	705	521	467	521	3379									1488	2092	2856	3883	2655	2411	2569	17954							1
	Opioids	F110	23	37	58	64	29	53	40	304									25	32	37	50	28	32	29	233									48	69	95	114	57	85	69	537
		F111	22	31	35	57	51	37	22	255									10	9	21	32	31	31	13	147									32	40	56	89	82	68	35	402
		F112	352	429	451	590	605	582	451	3460									138	147	176	290	294	303	270	1618									490	576	627	880	899	885	721	5078
		F113	30	30	53	80	70	54	56	373									22	39	33	65	47	42	36	284									52	69	86	145	117	96	92	657
		F114	4	6	12	5	5	9	5	46									6	8	5	11	3	6	5	44									10	14	17	16	8	15	10	90
		F115	8	9	9	11	8	7	3	55									1	3	1	1	7	3	1	17									9	12	10	12	15	10	4	72
		F116		2	2	1	1	1		7									1		1	2		1	1	6									1	2	3	3	1	2	1	13
		F117		2			2	4	2	10										1	1	2	2	3		9										3	1	2	4	7	2	19
		F118	7	13	18	15	11	7	4	75									10	3	9	12	5	8	4	51									17	16	27	27	16	15	8	126
		F119	34	30	43	49	33	32	21	242									6	14	31	32	23	18	10	134									40	44	74	81	56	50	31	376
		X420									3	6	8	11	10	10	3	51									1	1	1					3									4	7	9	11	10	10	3
		X421											2	2	1	1	1	7														1		1											2	2	1	2	1
		X424									1	3	2	1	3	7	7	24									1						1	2									2	3	2	1	3	7	8
		X425												1		1	1	3									1		1					2									1		1	1		1	1
		X428									2		1	5	5	1	1	15															1	1									2		1	5	5	1	2
		X429									5	4	6	3	3	1	4	26									1		1	1				3									6	4	7	4	3	1	4
		Total	480	589	681	872	815	786	604	4827	11	13	19	23	22	21	17	126	219	256	315	497	440	447	369	2543	4	1	3	1		1	2	12	699	845	996	1369	1255	1233	973	7370	15	14	22	24	22	22	19
	Other drugs	F130	78	101	122	150	75	106	142	774									102	153	157	215	106	173	171	1077									180	254	279	365	181	279	313	1851
		F131	11	9	23	20	19	19	17	118									4	8	12	17	13	11	25	90									15	17	35	37	32	30	42	208
		F132	34	50	59	77	47	75	75	417									23	29	53	63	72	72	98	410									57	79	112	140	119	147	173	827
		F133	5	9	15	24	17	22	9	101									7	13	11	16	19	19	10	95									12	22	26	40	36	41	19	196
		F134	6	2	3	5	2	4	4	26										1	3	1	3		2	10									6	3	6	6	5	4	6	36
		F135		1	2	7	2	3	1	16									5	1	3	3	2		2	16									5	2	5	10	4	3	3	32
		F136	6	2	4	5	2	2	6	27											1	3	4	2	3	13									6	2	5	8	6	4	9	40
		F137		2	6	3	3	2	1	17									2	4	2	1		2		11									2	6	8	4	3	4	1	28
		F138	7	6	9	6	3	8	3	42									4	4	2	2	5	7	6	30									11	10	11	8	8	15	9	72
		F139	4	12	12	18	17	10	11	84									9	13	13	21	7	9	7	79									13	25	25	39	24	19	18	163
		F160	103	106	110	109	55	81	81	645									35	42	63	51	33	23	45	292									138	148	173	160	88	104	126	937
		F161	32	61	89	101	50	53	33	419									11	21	20	17	7	10	7	93									43	82	109	118	57	63	40	512
		F162	65	94	128	169	71	69	60	656						1		1	27	24	34	45	15	18	11	174									92	118	162	214	86	87	71	830						1
		F163	55	67	72	96	44	55	38	427									10	13	15	18	15	12	9	92									65	80	87	114	59	67	47	519
		F164	3	13	6	15	5	6	2	50									1	2	2	3	1	2		11									4	15	8	18	6	8	2	61
		F165	23	37	36	47	27	22	31	223									2	7	4	14	3	5	3	38									25	44	40	61	30	27	34	261
		F166	3	4	3	6	1	2		19									1	1	3	2	2	1	1	11									4	5	6	8	3	3	1	30
		F167	3	7	5	1	4	4	4	28												1		1	1	3									3	7	5	2	4	5	5	31
		F168	31	42	67	80	31	22	21	294									8	15	11	18	7	6	9	74									39	57	78	98	38	28	30	368
		F169	35	64	47	50	29	33	23	281									14	10	12	22	10	8	7	83									49	74	59	72	39	41	30	364
		F180	22	34	21	28	20	19	18	162									22	22	25	33	20	17	20	159									44	56	46	61	40	36	38	321
		F181	3	2	8	10		4	1	28									3	6	5	4		1		19							1	1	6	8	13	14		5	1	47							1
		F182	16	22	19	31	24	19	14	145									4	9	8	17	10	6	7	61									20	31	27	48	34	25	21	206
		F183	1		1		2	1		5											1	2	2		2	7									1		2	2	4	1	2	12
		F184	1		1	1	1		1	5													1			1									1		1	1	2		1	6
		F185	2	1	2	2		5		12									2	1		1	1	1		6									4	2	2	3	1	6		18
		F186		1		1		1		3																										1		1		1		3
		F187				2				2																												2				2
		F188	1	2	2	3	1	1	1	11										1		1		1	1	4									1	3	2	4	1	2	2	15
		F189	8	1	4	3	4	3	3	26									2	4	2	2	1		2	13									10	5	6	5	5	3	5	39
		X410									3	1	5	5	8	3	9	34											1	1		1		3									3	1	6	6	8	4	9
		X411										1		1			1	3														1		1										1		1		1	1
		X412												1		1	1	3																												1		1	1
		X413															1	1																															1
		X414											4	2	3		7	16																											4	2	3		7
		X415									1			1		1	1	4										1						1									1	1		1		1	1
		X418										1		3	2	2	2	10												1				1										1		4	2	2	2
		X419									2	1	5	1	1	2	2	14										1	1	1				3									2	2	6	2	1	2	2
		Total	558	752	876	1070	556	651	600	5063	6	4	14	14	14	10	24	86	298	404	462	593	359	407	449	2972		2	2	3		2	1	10	856	1156	1338	1663	915	1058	1049	8035	6	6	16	17	14	12	25
	Total	F100	196	180	192	186	131	124	147	1156									86	118	98	136	68	82	72	660									282	298	290	322	199	206	219	1816
		F101	139	187	327	407	272	378	223	1933						1		1	46	61	111	153	74	134	98	677									185	248	438	560	346	512	321	2610						1
		F102	466	626	724	922	562	647	988	4935	2		1	5	3	10	8	29	119	163	211	288	194	230	351	1556				1		1	1	3	585	789	935	1210	756	877	1339	6491	2		1	6	3	11	9
		F103	144	173	201	232	133	167	166	1216		1	1			1		3	31	40	52	54	39	41	42	299	1							1	175	213	253	286	172	208	208	1515	1	1	1			1
		F104	43	58	43	53	25	39	38	299				1				1	9	16	10	15	10	7	8	75									52	74	53	68	35	46	46	374				1
		F105	16	16	21	21	12	18	15	119									6	11	7	18	6	10	10	68									22	27	28	39	18	28	25	187
		F106	9	3	10	5	4	11	10	52			1		1			2	2	1	2	3	2	2	1	13									11	4	12	8	6	13	11	65			1		1
		F107	2	5	5	4	3	3	4	26				1				1	1	3	2	2	2	4	3	17									3	8	7	6	5	7	7	43				1
		F108	40	40	47	58	27	39	49	300									10	22	16	31	19	16	23	137									50	62	63	89	46	55	72	437
		F109	97	115	122	127	65	85	73	684									36	49	49	49	34	42	29	288									133	164	171	176	99	127	102	972
		F110	23	37	58	64	29	53	40	304									25	32	37	50	28	32	29	233									48	69	95	114	57	85	69	537
		F111	22	31	35	57	51	37	22	255									10	9	21	32	31	31	13	147									32	40	56	89	82	68	35	402
		F112	352	429	451	590	605	582	451	3460									138	147	176	290	294	303	270	1618									490	576	627	880	899	885	721	5078
		F113	30	30	53	80	70	54	56	373									22	39	33	65	47	42	36	284									52	69	86	145	117	96	92	657
		F114	4	6	12	5	5	9	5	46									6	8	5	11	3	6	5	44									10	14	17	16	8	15	10	90
		F115	8	9	9	11	8	7	3	55									1	3	1	1	7	3	1	17									9	12	10	12	15	10	4	72
		F116		2	2	1	1	1		7									1		1	2		1	1	6									1	2	3	3	1	2	1	13
		F117		2			2	4	2	10										1	1	2	2	3		9										3	1	2	4	7	2	19
		F118	7	13	18	15	11	7	4	75									10	3	9	12	5	8	4	51									17	16	27	27	16	15	8	126
		F119	34	30	43	49	33	32	21	242									6	14	31	32	23	18	10	134									40	44	74	81	56	50	31	376
		F120	49	84	111	89	65	85	78	561									25	42	31	53	29	40	34	254									74	126	142	142	94	125	112	815
		F121	168	274	393	532	262	318	247	2194							1	1	33	58	97	104	77	76	55	500									201	332	490	636	339	394	302	2694							1
		F122	767	974	1492	2078	1499	1203	1481	9494									169	216	250	422	334	264	365	2020									936	1190	1742	2500	1833	1467	1846	11514
		F123	51	112	131	174	119	127	88	802									9	26	29	53	39	36	31	223									60	138	160	227	158	163	119	1025
		F124	6	9	26	11	14	14	12	92									1	2	2	1	1	2	9	18									7	11	28	12	15	16	21	110
		F125	22	45	48	83	71	55	41	365									5	11	11	17	9	14	5	72									27	56	59	100	80	69	46	437
		F126	3	4	3	6		1	5	22									1	1	1	1		1	1	6									4	5	4	7		2	6	28
		F127	3	11	5	15	6	10	6	56											2	2	4	1	2	11									3	11	7	17	10	11	8	67
		F128	43	71	85	92	49	68	49	457									14	24	17	21	14	16	10	116									57	95	102	113	63	84	59	573
		F129	87	95	99	98	49	63	41	532									32	33	23	31	14	17	9	159									119	128	122	129	63	80	50	691
		F130	78	101	122	150	75	106	142	774									102	153	157	215	106	173	171	1077									180	254	279	365	181	279	313	1851
		F131	11	9	23	20	19	19	17	118									4	8	12	17	13	11	25	90									15	17	35	37	32	30	42	208
		F132	34	50	59	77	47	75	75	417									23	29	53	63	72	72	98	410									57	79	112	140	119	147	173	827
		F133	5	9	15	24	17	22	9	101									7	13	11	16	19	19	10	95									12	22	26	40	36	41	19	196
		F134	6	2	3	5	2	4	4	26										1	3	1	3		2	10									6	3	6	6	5	4	6	36
		F135		1	2	7	2	3	1	16									5	1	3	3	2		2	16									5	2	5	10	4	3	3	32
		F136	6	2	4	5	2	2	6	27											1	3	4	2	3	13									6	2	5	8	6	4	9	40
		F137		2	6	3	3	2	1	17									2	4	2	1		2		11									2	6	8	4	3	4	1	28
		F138	7	6	9	6	3	8	3	42									4	4	2	2	5	7	6	30									11	10	11	8	8	15	9	72
		F139	4	12	12	18	17	10	11	84									9	13	13	21	7	9	7	79									13	25	25	39	24	19	18	163
		F140	163	244	205	259	168	269	154	1462									45	41	46	47	34	38	31	282									208	285	251	306	202	307	185	1744
		F141	98	156	274	268	135	186	198	1315							1	1	24	31	40	49	26	28	71	269									122	187	314	317	161	214	269	1584							1
		F142	760	1293	1714	1906	1126	931	1341	9071									129	242	338	356	234	172	262	1733									889	1535	2052	2262	1360	1103	1603	10804
		F143	45	62	93	112	65	80	58	515									6	10	14	26	11	9	12	88									51	72	107	138	76	89	70	603
		F144	10	8	5	10	3	5	7	48										2		3	1		1	7									10	10	5	13	4	5	8	55
		F145	23	38	39	56	29	25	40	250									4	6	14	2	12	4	11	53									27	44	53	58	41	29	51	303
		F146	1	1	6	4	3	6	3	24											1	3		1		5									1	1	7	7	3	7	3	29
		F147	2	4	5	5	2	3	9	30									3		2	2		1	1	9									5	4	7	7	2	4	10	39
		F148	37	71	75	78	50	64	37	412									7	12	15	19	11	4	3	71									44	83	90	97	61	68	40	483
		F149	59	92	70	100	39	40	50	450									18	35	19	30	14	10	16	142									77	127	89	130	53	50	66	592
		F150	16	20	22	22	20	15	25	140									16	21	28	32	14	20	15	146									32	41	50	54	34	35	40	286
		F151		3	2	4	5	4	8	26										5	1	3	4	3	3	19										8	3	7	9	7	11	45
		F152	6	14	14	14	23	16	27	114									1	5	7	7	6	2	8	36									7	19	21	21	29	18	35	150
		F153	2	13	17	13	6	4	9	64									2	3	6	7	4	2	2	26									4	16	23	20	10	6	11	90
		F154	2	3	1	8	1		1	16											4		2		1	7									2	3	5	8	3		2	23
		F155	1	1	1	1	3	1	2	10														1	1	2									1	1	1	1	3	2	3	12
		F156	5	3	3	2	1		1	15										2	1					3									5	5	4	2	1		1	18
		F157		1		1			4	6												1				1										1		2			4	7
		F158	13	1	6	2	4	1	2	29									5	2	1	2	2	1		13									18	3	7	4	6	2	2	42
		F159	1	8	10	7	2	5	4	37									2	6	6	8	1	2	1	26									3	14	16	15	3	7	5	63
		F160	103	106	110	109	55	81	81	645									35	42	63	51	33	23	45	292									138	148	173	160	88	104	126	937
		F161	32	61	89	101	50	53	33	419									11	21	20	17	7	10	7	93									43	82	109	118	57	63	40	512
		F162	65	94	128	169	71	69	60	656						1		1	27	24	34	45	15	18	11	174									92	118	162	214	86	87	71	830						1
		F163	55	67	72	96	44	55	38	427									10	13	15	18	15	12	9	92									65	80	87	114	59	67	47	519
		F164	3	13	6	15	5	6	2	50									1	2	2	3	1	2		11									4	15	8	18	6	8	2	61
		F165	23	37	36	47	27	22	31	223									2	7	4	14	3	5	3	38									25	44	40	61	30	27	34	261
		F166	3	4	3	6	1	2		19									1	1	3	2	2	1	1	11									4	5	6	8	3	3	1	30
		F167	3	7	5	1	4	4	4	28												1		1	1	3									3	7	5	2	4	5	5	31
		F168	31	42	67	80	31	22	21	294									8	15	11	18	7	6	9	74									39	57	78	98	38	28	30	368
		F169	35	64	47	50	29	33	23	281									14	10	12	22	10	8	7	83									49	74	59	72	39	41	30	364
		F180	22	34	21	28	20	19	18	162									22	22	25	33	20	17	20	159									44	56	46	61	40	36	38	321
		F181	3	2	8	10		4	1	28									3	6	5	4		1		19							1	1	6	8	13	14		5	1	47							1
		F182	16	22	19	31	24	19	14	145									4	9	8	17	10	6	7	61									20	31	27	48	34	25	21	206
		F183	1		1		2	1		5											1	2	2		2	7									1		2	2	4	1	2	12
		F184	1		1	1	1		1	5													1			1									1		1	1	2		1	6
		F185	2	1	2	2		5		12									2	1		1	1	1		6									4	2	2	3	1	6		18
		F186		1		1		1		3																										1		1		1		3
		F187				2				2																												2				2
		F188	1	2	2	3	1	1	1	11										1		1		1	1	4									1	3	2	4	1	2	2	15
		F189	8	1	4	3	4	3	3	26									2	4	2	2	1		2	13									10	5	6	5	5	3	5	39
		G312									2	1	3	1	2	1	3	13									1	1						2									3	2	3	1	2	1	3
		G721	3	5	4	5	3	1	7	28												2	2	1		5									3	5	4	7	5	2	7	33
		Q860	1	6	4	4	2	1	3	21									1		2	5	1	2		11									2	6	6	9	3	3	3	32
		X410									3	1	5	5	8	3	9	34											1	1		1		3									3	1	6	6	8	4	9
		X411										1		1			1	3														1		1										1		1		1	1
		X412												1		1	1	3																												1		1	1
		X413															1	1																															1
		X414											4	2	3		7	16																											4	2	3		7
		X415									1			1		1	1	4										1						1									1	1		1		1	1
		X418										1		3	2	2	2	10												1				1										1		4	2	2	2
		X419									2	1	5	1	1	2	2	14										1	1	1				3									2	2	6	2	1	2	2
		X420									3	6	8	11	10	10	3	51									1	1	1					3									4	7	9	11	10	10	3
		X421											2	2	1	1	1	7														1		1											2	2	1	2	1
		X424									1	3	2	1	3	7	7	24									1						1	2									2	3	2	1	3	7	8
		X425												1		1	1	3									1		1					2									1		1	1		1	1
		X428									2		1	5	5	1	1	15															1	1									2		1	5	5	1	2
		X429									5	4	6	3	3	1	4	26									1		1	1				3									6	4	7	4	3	1	4
		X450									1	1	1	2	2	3	2	12												1	1	1	2	5									1	1	1	3	3	4	4
		X451														2		2																														2
		X454									2			1	1	1		5														1		1									2			1	1	2
		X455										1						1																										1
		X458													3			3													2			2													5
		X459										4	2			1		7											1					1										4	3			1
		Total	4637	6470	8212	10016	6429	6549	6955	49268	24	25	42	48	48	51	56	294	1415	1980	2343	3148	2147	2190	2415	15638	6	4	6	6	3	6	6	37	6052	8450	10555	13164	8576	8739	9370	64906	30	29	48	54	51	57	62
Arauca	Alcohol	F100	2	3		3	4	2	4	18									1	3	2	3	1	5	2	17									3	6	2	6	5	7	6	35
		F101		4	3		3	2	4	16									1	8	5	1		3	3	21									1	12	8	1	3	5	7	37
		F102	1	1	2	2	3	2	7	18														1	3	4									1	1	2	2	3	3	10	22
		F103				1	2	1	4	8																												1	2	1	4	8
		F104			1				1	2																											1				1	2
		F105		1		1	1		3	6										1						1										2		1	1		3	7
		F107			1					1																											1					1
		F108			2	1		2	6	11									1					2		3									1		2	1		4	6	14
		F109	1		2			4	2	9										2	1	1		1	2	7									1	2	3	1		5	4	16
		Total	4	9	11	8	13	13	31	89									3	14	8	5	1	12	10	53									7	23	19	13	14	25	41	142
	Amphetamine	F150			1	1	6	1		9													3	1		4											1	1	9	2		13
		F151																				1				1												1				1
		F152																					1	1		2													1	1		2
		F153																			1				1	2											1				1	2
		F157							1	1																															1	1
		F159																		1						1										1						1
		Total			1	1	6	1	1	10										1	1	1	4	2	1	10										1	2	2	10	3	2	20
	Cocaine	F140		1				1	1	3										1				1	1	3										2				2	2	6
		F141	1					1	3	5																									1					1	3	5
		F142	1	3	2	1	2	2	1	12													1			1									1	3	2	1	3	2	1	13
		F143	2	1		1	3	2		9																									2	1		1	3	2		9
		F144							2	2														1		1														1	2	3
		F145		1	1					2																										1	1					2
		F148				2	1	1		4																												2	1	1		4
		F149		1	2		1			4												1				1										1	2	1	1			5
		Total	4	7	5	4	7	7	7	41										1		1	1	2	1	6									4	8	5	5	8	9	8	47
	Cannabis	F120	2	2		3	2		1	10														2	2	4									2	2		3	2	2	3	14
		F121		3	2	6	7	1	5	24											1	2				3										3	3	8	7	1	5	27
		F122	5	3	5	10	4	10	7	44									1	1		3	1	2		8									6	4	5	13	5	12	7	52
		F123	4	1	1	2	4	2	2	16										1			3	2	1	7									4	2	1	2	7	4	3	23
		F124							1	1																															1	1
		F125			1		3	1	3	8											1					1											2		3	1	3	9
		F126				1				1																												1				1
		F127							3	3															1	1															4	4
		F128			1	3	3	6	4	17													1		1	2											1	3	4	6	5	19
		F129		1	2	4	6	6	3	22												2			2	4										1	2	6	6	6	5	26
		Total	11	10	12	29	29	26	29	146									1	2	2	7	5	6	7	30									12	12	14	36	34	32	36	176
	Opioids	F110			2			2	1	5										2				1		3										2	2			3	1	8
		F111							1	1																															1	1
		F112	1	7	35	27	9	9	6	94											9	2	1	1	2	15									1	7	44	29	10	10	8	109
		F113	1		3	4	1		7	16										2	1		2		1	6									1	2	4	4	3		8	22
		F114																				1				1												1				1
		F115				1	2	2		5											1					1											1	1	2	2		6
		F118			1	1		1		3														1		1											1	1		2		4
		F119		3		1	4	3	4	15											1		1			2										3	1	1	5	3	4	17
		Total	2	10	41	34	16	17	19	139										4	12	3	4	3	3	29									2	14	53	37	20	20	22	168
	Other drugs	F130		2		1		2		5									1	1		7	2	4	4	19									1	3		8	2	6	4	24
		F131							1	1													2			2													2		1	3
		F132		1				2		3											1			2	4	7										1	1			4	4	10
		F133	1					3	10	14										1				1	1	3									1	1				4	11	17
		F138						1		1										1	1					2										1	1			1		3
		F139							1	1														1	1	2														1	2	3
		F160				1	2	3		6													2		1	3												1	4	3	1	9
		F161				4	1	1	2	8										1		1				2										1		5	1	1	2	10
		F162		7	1	5	2	1	2	18											1		1	2	2	6										7	2	5	3	3	4	24
		F163		3		3	3		4	13										1						1										4		3	3		4	14
		F164		1		1				2																										1		1				2
		F165		1	1	2	1			5																										1	1	2	1			5
		F166	1			1				2																									1			1				2
		F167					1			1																													1			1
		F168			1				1	2									1		1					2									1		2				1	4
		F169			1	2		1	5	9										1	3			2	4	10										1	4	2		3	9	19
		F180	2	65	1	1	3		1	73										76	2	2	1	1	1	83									2	141	3	3	4	1	2	156
		F181		1						1																										1						1
		F182							1	1											1					1											1				1	2
		F185				2				2																												2				2
		F186					1			1																													1			1
		F188				3				3																												3				3
		F189			1	2		1		4										1						1										1	1	2		1		5
		X410									1							1																									1
		X418																															1	1															1
		X419																										1						1										1
		Total	4	81	6	28	14	15	28	176	1							1	2	83	10	10	8	13	18	144		1					1	2	6	164	16	38	22	28	46	320	1	1					1
	Total	F100	2	3		3	4	2	4	18									1	3	2	3	1	5	2	17									3	6	2	6	5	7	6	35
		F101		4	3		3	2	4	16									1	8	5	1		3	3	21									1	12	8	1	3	5	7	37
		F102	1	1	2	2	3	2	7	18														1	3	4									1	1	2	2	3	3	10	22
		F103				1	2	1	4	8																												1	2	1	4	8
		F104			1				1	2																											1				1	2
		F105		1		1	1		3	6										1						1										2		1	1		3	7
		F107			1					1																											1					1
		F108			2	1		2	6	11									1					2		3									1		2	1		4	6	14
		F109	1		2			4	2	9										2	1	1		1	2	7									1	2	3	1		5	4	16
		F110			2			2	1	5										2				1		3										2	2			3	1	8
		F111							1	1																															1	1
		F112	1	7	35	27	9	9	6	94											9	2	1	1	2	15									1	7	44	29	10	10	8	109
		F113	1		3	4	1		7	16										2	1		2		1	6									1	2	4	4	3		8	22
		F114																				1				1												1				1
		F115				1	2	2		5											1					1											1	1	2	2		6
		F118			1	1		1		3														1		1											1	1		2		4
		F119		3		1	4	3	4	15											1		1			2										3	1	1	5	3	4	17
		F120	2	2		3	2		1	10														2	2	4									2	2		3	2	2	3	14
		F121		3	2	6	7	1	5	24											1	2				3										3	3	8	7	1	5	27
		F122	5	3	5	10	4	10	7	44									1	1		3	1	2		8									6	4	5	13	5	12	7	52
		F123	4	1	1	2	4	2	2	16										1			3	2	1	7									4	2	1	2	7	4	3	23
		F124							1	1																															1	1
		F125			1		3	1	3	8											1					1											2		3	1	3	9
		F126				1				1																												1				1
		F127							3	3															1	1															4	4
		F128			1	3	3	6	4	17													1		1	2											1	3	4	6	5	19
		F129		1	2	4	6	6	3	22												2			2	4										1	2	6	6	6	5	26
		F130		2		1		2		5									1	1		7	2	4	4	19									1	3		8	2	6	4	24
		F131							1	1													2			2													2		1	3
		F132		1				2		3											1			2	4	7										1	1			4	4	10
		F133	1					3	10	14										1				1	1	3									1	1				4	11	17
		F138						1		1										1	1					2										1	1			1		3
		F139							1	1														1	1	2														1	2	3
		F140		1				1	1	3										1				1	1	3										2				2	2	6
		F141	1					1	3	5																									1					1	3	5
		F142	1	3	2	1	2	2	1	12													1			1									1	3	2	1	3	2	1	13
		F143	2	1		1	3	2		9																									2	1		1	3	2		9
		F144							2	2														1		1														1	2	3
		F145		1	1					2																										1	1					2
		F148				2	1	1		4																												2	1	1		4
		F149		1	2		1			4												1				1										1	2	1	1			5
		F150			1	1	6	1		9													3	1		4											1	1	9	2		13
		F151																				1				1												1				1
		F152																					1	1		2													1	1		2
		F153																			1				1	2											1				1	2
		F157							1	1																															1	1
		F159																		1						1										1						1
		F160				1	2	3		6													2		1	3												1	4	3	1	9
		F161				4	1	1	2	8										1		1				2										1		5	1	1	2	10
		F162		7	1	5	2	1	2	18											1		1	2	2	6										7	2	5	3	3	4	24
		F163		3		3	3		4	13										1						1										4		3	3		4	14
		F164		1		1				2																										1		1				2
		F165		1	1	2	1			5																										1	1	2	1			5
		F166	1			1				2																									1			1				2
		F167					1			1																													1			1
		F168			1				1	2									1		1					2									1		2				1	4
		F169			1	2		1	5	9										1	3			2	4	10										1	4	2		3	9	19
		F180	2	65	1	1	3		1	73										76	2	2	1	1	1	83									2	141	3	3	4	1	2	156
		F181		1						1																										1						1
		F182							1	1											1					1											1				1	2
		F185				2				2																												2				2
		F186					1			1																													1			1
		F188				3				3																												3				3
		F189			1	2		1		4										1						1										1	1	2		1		5
		X410									1							1																									1
		X418																															1	1															1
		X419																										1						1										1
		Total	25	117	76	104	85	79	115	601	1							1	6	105	33	27	23	38	40	272		1					1	2	31	222	109	131	108	117	155	873	1	1					1
Archipiélago de San Andrés, Providencia y Santa Catalina	Alcohol	F100		2		2		1	5	10										2				2	2	6										4		2		3	7	16
		F101		1			4		2	7										1						1										2			4		2	8
		F102			1	1	2	2		6				1				1							1	1											1	1	2	2	1	7				1
		F103		1				3	2	6																										1				3	2	6
		F105			1		5			6															1	1											1		5		1	7
		F107						1		1																														1		1
		F108			1	2	1	1		5																											1	2	1	1		5
		F109			1	1	3			5													3			3											1	1	6			8
		X450													1			1																													1
		Total		4	4	6	15	8	9	46				1	1			2		3			3	2	4	12										7	4	6	18	10	13	58				1	1
	Amphetamine	F150					1			1													1			1													2			2
		Total					1			1													1			1													2			2
	Cocaine	F140		1			1		1	3												1				1										1		1	1		1	4
		F141		1				1	1	3												1			1	2										1		1		1	2	5
		F142					1		1	2																													1		1	2
		F143		2						2																										2						2
		F145		1		2	2		1	6													1			1										1		2	3		1	7
		F148				1	2			3																												1	2			3
		F149							1	1															1	1															2	2
		Total		5		3	6	1	5	20												2	1		2	5										5		5	7	1	7	25
	Cannabis	F120					3		1	4												1			2	3												1	3		3	7
		F121		4		3	1	5	3	16										1	1		1		2	5										5	1	3	2	5	5	21
		F122				3	3		1	7										1	1		1			3										1	1	3	4		1	10
		F123		1						1														1		1										1				1		2
		F125		1	2	2	3	2	3	13																										1	2	2	3	2	3	13
		F129				1			1	2												1				1												2			1	3
		Total		6	2	9	10	7	9	43										2	2	2	2	1	4	13										8	4	11	12	8	13	56
	Opioids	F110																						1		1														1		1
		F112																							1	1															1	1
		F113				1				1																												1				1
		F114						1		1																														1		1
		F119				1				1															1	1												1			1	2
		Total				2		1		3														1	2	3												2		2	2	6
	Other drugs	F130																				1	1		1	3												1	1		1	3
		F132						1		1															1	1														1	1	2
		F134							6	6															11	11															17	17
		F160						1		1										1		1				2										1		1		1		3
		F163	1				1			2																									1				1			2
		F164					1			1																													1			1
		F165			1	1			1	3																											1	1			1	3
		F167							1	1																															1	1
		F168					1	1	1	3															1	1													1	1	2	4
		F169					2		2	4																													2		2	4
		F180		1		2		1		4													1	1	4	6										1		2	1	2	4	10
		F186					1			1																													1			1
		F187						1		1																														1		1
		Total	1	1	1	3	6	5	11	28										1		2	2	1	18	24									1	2	1	5	8	6	29	52
	Total	F100		2		2		1	5	10										2				2	2	6										4		2		3	7	16
		F101		1			4		2	7										1						1										2			4		2	8
		F102			1	1	2	2		6				1				1							1	1											1	1	2	2	1	7				1
		F103		1				3	2	6																										1				3	2	6
		F105			1		5			6															1	1											1		5		1	7
		F107						1		1																														1		1
		F108			1	2	1	1		5																											1	2	1	1		5
		F109			1	1	3			5													3			3											1	1	6			8
		F110																						1		1														1		1
		F112																							1	1															1	1
		F113				1				1																												1				1
		F114						1		1																														1		1
		F119				1				1															1	1												1			1	2
		F120					3		1	4												1			2	3												1	3		3	7
		F121		4		3	1	5	3	16										1	1		1		2	5										5	1	3	2	5	5	21
		F122				3	3		1	7										1	1		1			3										1	1	3	4		1	10
		F123		1						1														1		1										1				1		2
		F125		1	2	2	3	2	3	13																										1	2	2	3	2	3	13
		F129				1			1	2												1				1												2			1	3
		F130																				1	1		1	3												1	1		1	3
		F132						1		1															1	1														1	1	2
		F134							6	6															11	11															17	17
		F140		1			1		1	3												1				1										1		1	1		1	4
		F141		1				1	1	3												1			1	2										1		1		1	2	5
		F142					1		1	2																													1		1	2
		F143		2						2																										2						2
		F145		1		2	2		1	6													1			1										1		2	3		1	7
		F148				1	2			3																												1	2			3
		F149							1	1															1	1															2	2
		F150					1			1													1			1													2			2
		F160						1		1										1		1				2										1		1		1		3
		F163	1				1			2																									1				1			2
		F164					1			1																													1			1
		F165			1	1			1	3																											1	1			1	3
		F167							1	1																															1	1
		F168					1	1	1	3															1	1													1	1	2	4
		F169					2		2	4																													2		2	4
		F180		1		2		1		4													1	1	4	6										1		2	1	2	4	10
		F186					1			1																													1			1
		F187						1		1																														1		1
		X450													1			1																													1
		Total	1	16	7	23	38	22	34	141				1	1			2		6	2	6	9	5	30	58									1	22	9	29	47	27	64	199				1	1
Atlántico	Alcohol	F100	37	51	42	69	37	53	43	332									19	35	27	57	42	30	24	234									56	86	69	126	79	83	67	566
		F101	10	14	45	57	35	42	47	250									6	6	17	40	36	11	13	129									16	20	62	97	71	53	60	379
		F102	6	14	28	51	46	52	58	255					1	2	2	5		4	1	28	18	8	7	66									6	18	29	79	64	60	65	321					1	2	2
		F103	7	9	9	18	15	11	13	82									1	2	2	27	23	5	3	63									8	11	11	45	38	16	16	145
		F104	2	2	6	8	10	1	8	37									1	3	1	24	13	1		43									3	5	7	32	23	2	8	80
		F105	3	5	5	13	12	3	6	47									1	1	2	18	19	4	4	49									4	6	7	31	31	7	10	96
		F106	2	2	5	10	3	5	4	31										1		18	16	1	2	38									2	3	5	28	19	6	6	69
		F107		1		9	8	2	3	23									2			12	5			19									2	1		21	13	2	3	42
		F108	6	12	8	30	18	24	22	120										4	4	32	22	10	7	79									6	16	12	62	40	34	29	199
		F109	14	17	16	47	37	15	44	190						1		1	9	4	6	34	15	7	13	88									23	21	22	81	52	22	57	278						1
		G721	1	3	1	10	9			24										7	1	21	12			41									1	10	2	31	21			65
		Q860	1	1	1	19	13	1		36									1		1	22	16		1	41									2	1	2	41	29	1	1	77
		X450												1				1																												1
		X451												1		1		2																												1		1
		X459												1		1		2																												1		1
		Total	89	131	166	341	243	209	248	1427				3	1	5	2	11	40	67	62	333	237	77	74	890									129	198	228	674	480	286	322	2317				3	1	5	2
	Amphetamine	F150	4	5	8	16	8	7	4	52									9	15	12	42	17	8	8	111									13	20	20	58	25	15	12	163
		F151		1		11	7	1	2	22												20	18	1		39										1		31	25	2	2	61
		F152	1		4	8	8	3	2	26												19	13			32									1		4	27	21	3	2	58
		F153				12	11		2	25												20	13			33												32	24		2	58
		F154	1		1	9	9			20									1			18	15			34									2		1	27	24			54
		F155			1	7	8	1	1	18												21	14			35											1	28	22	1	1	53
		F156		1		12	6			19												23	23			46										1		35	29			65
		F157				10	8			18									1			14	16			31									1			24	24			49
		F158		2		13	11			26												23	19			42										2		36	30			68
		F159				9	11	1	1	22									2			32	16		2	52									2			41	27	1	3	74
		Total	6	9	14	107	87	13	12	248									13	15	12	232	164	9	10	455									19	24	26	339	251	22	22	703
	Cocaine	F140	17	14	24	22	33	22	35	167									3	7	1	27	16	4	14	72									20	21	25	49	49	26	49	239
		F141	9	9	19	29	19	16	20	121									2			20	14	3	8	47									11	9	19	49	33	19	28	168
		F142	17	19	65	41	34	24	47	247									2	8	55	36	21	7	9	138									19	27	120	77	55	31	56	385
		F143	4	11	11	22	14	13	14	89										4	2	16	7	1	2	32									4	15	13	38	21	14	16	121
		F144	3	1	2	14	7	2	2	31												18	13	2		33									3	1	2	32	20	4	2	64
		F145	3	7	3	16	9	9	8	55											2	17	13	1		33									3	7	5	33	22	10	8	88
		F146				9	8	2		19												13	11			24												22	19	2		43
		F147		1	2	11	5		2	21												28	21		1	50										1	2	39	26		3	71
		F148	9	11	5	13	13	13	19	83									1	3	2	24	12	3	3	48									10	14	7	37	25	16	22	131
		F149	15	14	25	39	11	12	18	134									10	11	11	24	30	4	8	98									25	25	36	63	41	16	26	232
		Total	77	87	156	216	153	113	165	967									18	33	73	223	158	25	45	575									95	120	229	439	311	138	210	1542
	Cannabis	F120	20	15	16	29	31	17	19	147									3	3	4	29	28	11	12	90									23	18	20	58	59	28	31	237
		F121	4	12	40	53	36	35	64	244									1	1	3	20	23	7	6	61									5	13	43	73	59	42	70	305
		F122	17	30	62	78	85	99	88	459									1	10	15	33	26	3	13	101									18	40	77	111	111	102	101	560
		F123	11	9	29	58	26	32	30	195									1	2	6	23	19	10	2	63									12	11	35	81	45	42	32	258
		F124		1		15	9	3	5	33										1		23	13			37										2		38	22	3	5	70
		F125	2	2	3	12	14	12	12	57											1	16	17		2	36									2	2	4	28	31	12	14	93
		F126	1			12	6			19										1		21	11			33									1	1		33	17			52
		F127	1	1	1	10	5		5	23										1		29	10	1		41									1	2	1	39	15	1	5	64
		F128	5	10	10	21	17	18	33	114										1	2	19	13	2	6	43									5	11	12	40	30	20	39	157
		F129	9	12	17	35	30	25	37	165									2	2	2	28	19	9	5	67									11	14	19	63	49	34	42	232
		Total	70	92	178	323	259	241	293	1456									8	22	33	241	179	43	46	572									78	114	211	564	438	284	339	2028
	Opioids	F110	6	8	7	29	21	20	15	106									3	11	14	52	14	28	19	141									9	19	21	81	35	48	34	247
		F111		2	6	20	12	7	9	56									1	2	3	33	9	4	2	54									1	4	9	53	21	11	11	110
		F112	8	16	20	31	25	14	16	130									4	3	5	23	31	13	12	91									12	19	25	54	56	27	28	221
		F113	5	5	11	18	20	9	12	80									1	8		27	21	2		59									6	13	11	45	41	11	12	139
		F114	1	1	2	14	12	3	1	34												21	13	2		36									1	1	2	35	25	5	1	70
		F115		2	1	16	7	11	4	41									1			32	16		1	50									1	2	1	48	23	11	5	91
		F116				12	12		2	26									1	1	1	28	14		1	46									1	1	1	40	26		3	72
		F117	1	1		6	6	1	1	16												21	20	1	1	43									1	1		27	26	2	2	59
		F118		1	2	12	11	6	5	37									1	1	1	25	14	1	3	46									1	2	3	37	25	7	8	83
		F119	12	9	14	36	20	9	18	118									4	3	4	42	21	4	4	82									16	12	18	78	41	13	22	200
		X420											1		1			2																											1		1
		X428											1					1															1	1											1				1
		X429											2			1	1	4											1					1											3			1	1
		Total	33	45	63	194	146	80	83	644			4		1	1	1	7	16	29	28	304	173	55	43	648			1				1	2	49	74	91	498	319	135	126	1292			5		1	1	2
	Other drugs	F130	17	50	34	58	42	32	37	270									30	52	60	74	72	47	49	384									47	102	94	132	114	79	86	654
		F131		4	7	16	10	4	9	50									3	2	2	26	16	3	9	61									3	6	9	42	26	7	18	111
		F132	3	4	14	15	11	6	14	67									2	1	15	27	22	5	4	76									5	5	29	42	33	11	18	143
		F133	1	1	2	9	9	1	1	24									4	1	3	16	17	1	5	47									5	2	5	25	26	2	6	71
		F134	1	1		15	6			23												18	13			31									1	1		33	19			54
		F135		1	1	9	6	1	1	19									1		3	11	14		1	30									1	1	4	20	20	1	2	49
		F136				6	7			13											1	26	16			43											1	32	23			56
		F137	1	1		4	3	1	1	11										1		15	14	1	1	32									1	2		19	17	2	2	43
		F138				12	11	2	2	27									1		3	29	8	1	1	43									1		3	41	19	3	3	70
		F139	1	1	2	9	8	1	2	24									1	2	3	20	15	3	3	47									2	3	5	29	23	4	5	71
		F160	20	54	42	85	51	34	36	322									17	15	24	58	34	17	16	181									37	69	66	143	85	51	52	503
		F161	10	11	21	51	30	26	25	174									1	8	2	34	28	11	5	89									11	19	23	85	58	37	30	263
		F162	43	30	36	71	39	41	40	300									2	6	4	29	28	7	6	82									45	36	40	100	67	48	46	382
		F163	8	24	27	60	40	28	16	203									3	2	5	46	19	2		77									11	26	32	106	59	30	16	280
		F164	3	2	3	16	10	3	2	39												22	14	1		37									3	2	3	38	24	4	2	76
		F165	3	9	3	79	20	10	6	130										2	2	29	12	4	1	50									3	11	5	108	32	14	7	180
		F166				10	9	2	2	23												21	13		2	36												31	22	2	4	59
		F167			2	8	3	2	3	18											1	23	17			41											3	31	20	2	3	59
		F168	7	18	14	34	15	19	12	119									6	3	4	20	19	5	4	61									13	21	18	54	34	24	16	180
		F169	27	19	23	44	16	16	18	163									6	5	6	26	15	5	2	65									33	24	29	70	31	21	20	228
		F180	17	16	21	43	32	20	8	157									23	35	42	53	50	21	10	234									40	51	63	96	82	41	18	391
		F181	1	2		7	8	1	1	20										1	1	17	11		1	31									1	3	1	24	19	1	2	51
		F182		1	2	7	7		2	19											1	28	16			45										1	3	35	23		2	64
		F183		1	2	12	8			23									1			25	13			39									1	1	2	37	21			62
		F184				15	11			26												20	16			36												35	27			62
		F185			2	12	10	1		25												21	17		1	39											2	33	27	1	1	64
		F186				14	3			17											1	14	6			21											1	28	9			38
		F187				11	8			19												25	16			41												36	24			60
		F188	2		1	14	10			27												26	14	1		41									2		1	40	24	1		68
		F189		8	10	100	17	3	11	149									1	2		68	18	1		90									1	10	10	168	35	4	11	239
		X410										4		1		2	3	10																										4		1		2	3
		X411												1		1		2																												1		1
		X418												2	2			4																												2	2
		X419														1		1																														1
		Total	165	258	269	846	460	254	249	2501		4		4	2	4	3	17	102	138	183	867	583	136	121	2130									267	396	452	1713	1043	390	370	4631		4		4	2	4	3
	Total	F100	37	51	42	69	37	53	43	332									19	35	27	57	42	30	24	234									56	86	69	126	79	83	67	566
		F101	10	14	45	57	35	42	47	250									6	6	17	40	36	11	13	129									16	20	62	97	71	53	60	379
		F102	6	14	28	51	46	52	58	255					1	2	2	5		4	1	28	18	8	7	66									6	18	29	79	64	60	65	321					1	2	2
		F103	7	9	9	18	15	11	13	82									1	2	2	27	23	5	3	63									8	11	11	45	38	16	16	145
		F104	2	2	6	8	10	1	8	37									1	3	1	24	13	1		43									3	5	7	32	23	2	8	80
		F105	3	5	5	13	12	3	6	47									1	1	2	18	19	4	4	49									4	6	7	31	31	7	10	96
		F106	2	2	5	10	3	5	4	31										1		18	16	1	2	38									2	3	5	28	19	6	6	69
		F107		1		9	8	2	3	23									2			12	5			19									2	1		21	13	2	3	42
		F108	6	12	8	30	18	24	22	120										4	4	32	22	10	7	79									6	16	12	62	40	34	29	199
		F109	14	17	16	47	37	15	44	190						1		1	9	4	6	34	15	7	13	88									23	21	22	81	52	22	57	278						1
		F110	6	8	7	29	21	20	15	106									3	11	14	52	14	28	19	141									9	19	21	81	35	48	34	247
		F111		2	6	20	12	7	9	56									1	2	3	33	9	4	2	54									1	4	9	53	21	11	11	110
		F112	8	16	20	31	25	14	16	130									4	3	5	23	31	13	12	91									12	19	25	54	56	27	28	221
		F113	5	5	11	18	20	9	12	80									1	8		27	21	2		59									6	13	11	45	41	11	12	139
		F114	1	1	2	14	12	3	1	34												21	13	2		36									1	1	2	35	25	5	1	70
		F115		2	1	16	7	11	4	41									1			32	16		1	50									1	2	1	48	23	11	5	91
		F116				12	12		2	26									1	1	1	28	14		1	46									1	1	1	40	26		3	72
		F117	1	1		6	6	1	1	16												21	20	1	1	43									1	1		27	26	2	2	59
		F118		1	2	12	11	6	5	37									1	1	1	25	14	1	3	46									1	2	3	37	25	7	8	83
		F119	12	9	14	36	20	9	18	118									4	3	4	42	21	4	4	82									16	12	18	78	41	13	22	200
		F120	20	15	16	29	31	17	19	147									3	3	4	29	28	11	12	90									23	18	20	58	59	28	31	237
		F121	4	12	40	53	36	35	64	244									1	1	3	20	23	7	6	61									5	13	43	73	59	42	70	305
		F122	17	30	62	78	85	99	88	459									1	10	15	33	26	3	13	101									18	40	77	111	111	102	101	560
		F123	11	9	29	58	26	32	30	195									1	2	6	23	19	10	2	63									12	11	35	81	45	42	32	258
		F124		1		15	9	3	5	33										1		23	13			37										2		38	22	3	5	70
		F125	2	2	3	12	14	12	12	57											1	16	17		2	36									2	2	4	28	31	12	14	93
		F126	1			12	6			19										1		21	11			33									1	1		33	17			52
		F127	1	1	1	10	5		5	23										1		29	10	1		41									1	2	1	39	15	1	5	64
		F128	5	10	10	21	17	18	33	114										1	2	19	13	2	6	43									5	11	12	40	30	20	39	157
		F129	9	12	17	35	30	25	37	165									2	2	2	28	19	9	5	67									11	14	19	63	49	34	42	232
		F130	17	50	34	58	42	32	37	270									30	52	60	74	72	47	49	384									47	102	94	132	114	79	86	654
		F131		4	7	16	10	4	9	50									3	2	2	26	16	3	9	61									3	6	9	42	26	7	18	111
		F132	3	4	14	15	11	6	14	67									2	1	15	27	22	5	4	76									5	5	29	42	33	11	18	143
		F133	1	1	2	9	9	1	1	24									4	1	3	16	17	1	5	47									5	2	5	25	26	2	6	71
		F134	1	1		15	6			23												18	13			31									1	1		33	19			54
		F135		1	1	9	6	1	1	19									1		3	11	14		1	30									1	1	4	20	20	1	2	49
		F136				6	7			13											1	26	16			43											1	32	23			56
		F137	1	1		4	3	1	1	11										1		15	14	1	1	32									1	2		19	17	2	2	43
		F138				12	11	2	2	27									1		3	29	8	1	1	43									1		3	41	19	3	3	70
		F139	1	1	2	9	8	1	2	24									1	2	3	20	15	3	3	47									2	3	5	29	23	4	5	71
		F140	17	14	24	22	33	22	35	167									3	7	1	27	16	4	14	72									20	21	25	49	49	26	49	239
		F141	9	9	19	29	19	16	20	121									2			20	14	3	8	47									11	9	19	49	33	19	28	168
		F142	17	19	65	41	34	24	47	247									2	8	55	36	21	7	9	138									19	27	120	77	55	31	56	385
		F143	4	11	11	22	14	13	14	89										4	2	16	7	1	2	32									4	15	13	38	21	14	16	121
		F144	3	1	2	14	7	2	2	31												18	13	2		33									3	1	2	32	20	4	2	64
		F145	3	7	3	16	9	9	8	55											2	17	13	1		33									3	7	5	33	22	10	8	88
		F146				9	8	2		19												13	11			24												22	19	2		43
		F147		1	2	11	5		2	21												28	21		1	50										1	2	39	26		3	71
		F148	9	11	5	13	13	13	19	83									1	3	2	24	12	3	3	48									10	14	7	37	25	16	22	131
		F149	15	14	25	39	11	12	18	134									10	11	11	24	30	4	8	98									25	25	36	63	41	16	26	232
		F150	4	5	8	16	8	7	4	52									9	15	12	42	17	8	8	111									13	20	20	58	25	15	12	163
		F151		1		11	7	1	2	22												20	18	1		39										1		31	25	2	2	61
		F152	1		4	8	8	3	2	26												19	13			32									1		4	27	21	3	2	58
		F153				12	11		2	25												20	13			33												32	24		2	58
		F154	1		1	9	9			20									1			18	15			34									2		1	27	24			54
		F155			1	7	8	1	1	18												21	14			35											1	28	22	1	1	53
		F156		1		12	6			19												23	23			46										1		35	29			65
		F157				10	8			18									1			14	16			31									1			24	24			49
		F158		2		13	11			26												23	19			42										2		36	30			68
		F159				9	11	1	1	22									2			32	16		2	52									2			41	27	1	3	74
		F160	20	54	42	85	51	34	36	322									17	15	24	58	34	17	16	181									37	69	66	143	85	51	52	503
		F161	10	11	21	51	30	26	25	174									1	8	2	34	28	11	5	89									11	19	23	85	58	37	30	263
		F162	43	30	36	71	39	41	40	300									2	6	4	29	28	7	6	82									45	36	40	100	67	48	46	382
		F163	8	24	27	60	40	28	16	203									3	2	5	46	19	2		77									11	26	32	106	59	30	16	280
		F164	3	2	3	16	10	3	2	39												22	14	1		37									3	2	3	38	24	4	2	76
		F165	3	9	3	79	20	10	6	130										2	2	29	12	4	1	50									3	11	5	108	32	14	7	180
		F166				10	9	2	2	23												21	13		2	36												31	22	2	4	59
		F167			2	8	3	2	3	18											1	23	17			41											3	31	20	2	3	59
		F168	7	18	14	34	15	19	12	119									6	3	4	20	19	5	4	61									13	21	18	54	34	24	16	180
		F169	27	19	23	44	16	16	18	163									6	5	6	26	15	5	2	65									33	24	29	70	31	21	20	228
		F180	17	16	21	43	32	20	8	157									23	35	42	53	50	21	10	234									40	51	63	96	82	41	18	391
		F181	1	2		7	8	1	1	20										1	1	17	11		1	31									1	3	1	24	19	1	2	51
		F182		1	2	7	7		2	19											1	28	16			45										1	3	35	23		2	64
		F183		1	2	12	8			23									1			25	13			39									1	1	2	37	21			62
		F184				15	11			26												20	16			36												35	27			62
		F185			2	12	10	1		25												21	17		1	39											2	33	27	1	1	64
		F186				14	3			17											1	14	6			21											1	28	9			38
		F187				11	8			19												25	16			41												36	24			60
		F188	2		1	14	10			27												26	14	1		41									2		1	40	24	1		68
		F189		8	10	100	17	3	11	149									1	2		68	18	1		90									1	10	10	168	35	4	11	239
		G721	1	3	1	10	9			24										7	1	21	12			41									1	10	2	31	21			65
		Q860	1	1	1	19	13	1		36									1		1	22	16		1	41									2	1	2	41	29	1	1	77
		X410										4		1		2	3	10																										4		1		2	3
		X411												1		1		2																												1		1
		X418												2	2			4																												2	2
		X419														1		1																														1
		X420											1		1			2																											1		1
		X428											1					1															1	1											1				1
		X429											2			1	1	4											1					1											3			1	1
		X450												1				1																												1
		X451												1		1		2																												1		1
		X459												1		1		2																												1		1
		Total	440	622	846	2027	1348	910	1050	7243		4	4	7	4	10	6	35	197	304	391	2200	1494	345	339	5270			1				1	2	637	926	1237	4227	2842	1255	1389	12513		4	5	7	4	10	7
Bogotá, D.C.	Alcohol	F100	360	407	351	538	258	275	323	2512									171	198	177	285	108	140	168	1247									531	605	528	823	366	415	491	3759
		F101	148	212	326	498	369	396	476	2425							1	1	42	66	81	150	114	143	167	763									190	278	407	648	483	539	643	3188							1
		F102	253	278	330	546	417	494	579	2897				6	8	3	2	19	79	91	98	123	129	152	178	850	1			2			1	4	332	369	428	669	546	646	757	3747	1			8	8	3	3
		F103	97	135	141	180	127	134	187	1001									25	34	40	35	14	30	44	222									122	169	181	215	141	164	231	1223
		F104	7	12	19	30	24	17	16	125									6	5	13	13		6	4	47									13	17	32	43	24	23	20	172
		F105	13	10	14	83	153	524	26	823									3	3	6	53	104	501	17	687									16	13	20	136	257	1025	43	1510
		F106	12	13	32	5	6	2	13	83	1							1	4	7	29	5	2	2	7	56									16	20	61	10	8	4	20	139	1
		F107	9	8	2	8	3	10	5	45									4	7	3	3		1		18									13	15	5	11	3	11	5	63
		F108	46	31	78	106	65	90	106	522									15	15	18	45	32	36	35	196									61	46	96	151	97	126	141	718
		F109	91	113	166	186	143	156	152	1007									31	35	45	110	42	53	39	355									122	148	211	296	185	209	191	1362
		G312									1		1	1	1		1	5														1		1									1		1	1	1	1	1
		G721			1	1	2	1		5									1				1	2	1	5									1		1	1	3	3	1	10
		Q860	1	1	1	4		2	3	12									2	2	2		1	2		9									3	3	3	4	1	4	3	21
		X450										3	5	6	7	8	9	38										1	3	3	4	2		13										4	8	9	11	10	9
		X451												2	1			3									1							1									1			2	1
		X454										4	2	4	11	9	4	34											2				1	3										4	4	4	11	9	5
		X455											1			1	1	3											1		1			2											2		1	1	1
		X458										1		1	4			6													3			3										1		1	7
		X459									1	1	2		3	1	5	13													1	1	1	3									1	1	2		4	2	6
		Total	1037	1220	1461	2185	1567	2101	1886	11457	3	9	11	20	35	22	23	123	383	463	512	822	547	1068	660	4455	2	1	6	5	9	4	3	30	1420	1683	1973	3007	2114	3169	2546	15912	5	10	17	25	44	26	26
	Amphetamine	F150	27	30	41	67	29	32	42	268									32	15	37	39	29	24	38	214									59	45	78	106	58	56	80	482
		F151	3	1	3	7	4	3	9	30									1	7	6	13	6	2	5	40									4	8	9	20	10	5	14	70
		F152	3	13	22	18	10	17	37	120									1	3	4	11	5	6	15	45									4	16	26	29	15	23	52	165
		F153	4	3	3	9	100	17	15	151									2	3	1	5	112	7	3	133									6	6	4	14	212	24	18	284
		F154	1	2	3	4	3		3	16									1	2	2		1	1	1	8									2	4	5	4	4	1	4	24
		F155		1	2	5		1	4	13									1		4	1		1	3	10									1	1	6	6		2	7	23
		F156	1	2		48		1	1	53											1	50	1			52									1	2	1	98	1	1	1	105
		F157	1		1	1		2	1	6									1	1		2	1	2	1	8									2	1	1	3	1	4	2	14
		F158	4	1	4	3		5	2	19										1	3	1	2	2	1	10									4	2	7	4	2	7	3	29
		F159	4	4	1	75	90	11	15	200									3	2	1	9	7	5	4	31									7	6	2	84	97	16	19	231
		Total	48	57	80	237	236	89	129	876									42	34	59	131	164	50	71	551									90	91	139	368	400	139	200	1427
	Cocaine	F140	39	48	40	60	40	49	65	341									6	9	11	18	14	12	9	79									45	57	51	78	54	61	74	420
		F141	16	21	49	103	69	76	75	409										6	8	20	14	14	15	77									16	27	57	123	83	90	90	486
		F142	83	115	140	164	109	155	162	928									10	16	23	37	40	40	36	202									93	131	163	201	149	195	198	1130
		F143	28	37	35	40	26	32	37	235									5	5	4	13	5	7	16	55									33	42	39	53	31	39	53	290
		F144		2	1	47		2		52									2			44			1	47									2	2	1	91		2	1	99
		F145	7	5	11	6	8	11	7	55												1		1	2	4									7	5	11	7	8	12	9	59
		F146	4	2	2	2	1	1	4	16									2			1		1		4									6	2	2	3	1	2	4	20
		F147	1	1	2	2	1	3	5	15												2	1	3		6									1	1	2	4	2	6	5	21
		F148	10	19	21	31	19	21	38	159									4	1	5	2	5	3	4	24									14	20	26	33	24	24	42	183
		F149	12	24	33	28	16	33	32	178						1		1	3	8	8	14	7	8	14	62									15	32	41	42	23	41	46	240						1
		Total	200	274	334	483	289	383	425	2388						1		1	32	45	59	152	86	89	97	560									232	319	393	635	375	472	522	2948						1
	Cannabis	F120	76	77	120	131	79	85	127	695									35	58	57	72	41	50	98	411									111	135	177	203	120	135	225	1106
		F121	119	201	564	809	520	459	428	3100									28	49	151	210	144	116	137	835									147	250	715	1019	664	575	565	3935
		F122	436	594	654	608	384	535	646	3857									124	169	176	122	77	116	159	943									560	763	830	730	461	651	805	4800
		F123	58	110	100	142	114	103	144	771									28	40	25	45	34	28	42	242									86	150	125	187	148	131	186	1013
		F124	2	10	5	11	6	9	3	46									5	1		4	2	5		17									7	11	5	15	8	14	3	63
		F125	21	55	89	138	78	101	93	575									1	9	8	88	14	17	24	161									22	64	97	226	92	118	117	736
		F126	2	1	1	10	2	4	1	21											1	1		2	1	5									2	1	2	11	2	6	2	26
		F127	1	6	5	15	7	8	8	50									3	3		1	1	2	1	11									4	9	5	16	8	10	9	61
		F128	81	96	121	255	91	297	180	1121									54	28	24	90	22	118	58	394									135	124	145	345	113	415	238	1515
		F129	156	158	145	251	186	268	204	1368									52	39	33	89	41	79	55	388									208	197	178	340	227	347	259	1756
		Total	952	1308	1804	2370	1467	1869	1834	11604									330	396	475	722	376	533	575	3407									1282	1704	2279	3092	1843	2402	2409	15011
	Opioids	F110	33	24	24	70	25	40	30	246									21	21	35	87	27	29	44	264									54	45	59	157	52	69	74	510
		F111	4	6	28	35	50	57	33	213									4	6	24	42	53	52	38	219									8	12	52	77	103	109	71	432
		F112	38	46	50	94	101	119	131	579									25	39	53	65	86	95	110	473									63	85	103	159	187	214	241	1052
		F113	16	17	20	33	29	28	48	191									12	18	30	35	25	33	34	187									28	35	50	68	54	61	82	378
		F114	2	4	1	5	1	4	11	28									1	3	3	1	5	4	9	26									3	7	4	6	6	8	20	54
		F115		3	3	4	3	1	5	19											1	1	2		1	5										3	4	5	5	1	6	24
		F116	2	1	2			1		6									1	1		1	1		1	5									3	2	2	1	1	1	1	11
		F117	2			1	2	5		10										1	1	2				4									2	1	1	3	2	5		14
		F118	6	5	8	35	16	15	31	116									1	4	10	54	11	10	10	100									7	9	18	89	27	25	41	216
		F119	33	16	16	23	29	37	30	184									22	11	17	19	12	23	11	115									55	27	33	42	41	60	41	299
		X420										2	1	3	4	3	4	17										1	1					2										3	2	3	4	3	4
		X421											1			1		2																											1			1
		X424													2	1	2	5																													2	1	2
		X425												1				1																												1
		X428													1		2	3													1		1	2													2		3
		X429									1		3	2	2		3	11																									1		3	2	2		3
		Total	136	122	152	300	256	307	319	1592	1	2	5	6	9	5	11	39	87	104	174	307	222	246	258	1398		1	1		1		1	4	223	226	326	607	478	553	577	2990	1	3	6	6	10	5	12
	Other drugs	F130	137	151	197	228	132	196	223	1264									107	128	184	191	121	153	185	1069									244	279	381	419	253	349	408	2333
		F131	7	5	8	22	16	19	14	91									5	9	6	16	10	10	12	68									12	14	14	38	26	29	26	159
		F132	31	36	45	57	69	107	83	428									17	44	49	58	50	52	75	345									48	80	94	115	119	159	158	773
		F133	5	5	14	34	12	15	9	94									13	11	7	27	7	10	9	84									18	16	21	61	19	25	18	178
		F134		4	1	6	4	1	3	19									3	5	1	1	3	1	1	15									3	9	2	7	7	2	4	34
		F135				7	5	5	2	19									1		2	1		2	3	9									1		2	8	5	7	5	28
		F136	4	7	6	4	4	4	1	30									1	3	2	5	1	3		15									5	10	8	9	5	7	1	45
		F137		2	1	1	3	1		8									2	2	1	1	2	1		9									2	4	2	2	5	2		17
		F138	5	2	8	10	5	11	8	49									5	1	9	3	4	3	3	28									10	3	17	13	9	14	11	77
		F139	11	14	16	15	12	19	8	95									9	10	17	17	6	14	7	80									20	24	33	32	18	33	15	175
		F160	397	237	295	486	343	236	211	2205									176	115	127	243	190	97	78	1026									573	352	422	729	533	333	289	3231
		F161	28	18	21	29	18	18	15	147									19	3	10	10	8	8	13	71									47	21	31	39	26	26	28	218
		F162	43	47	102	224	237	261	273	1187									17	10	13	76	74	75	91	356									60	57	115	300	311	336	364	1543
		F163	23	31	25	97	248	197	61	682									5	6	9	24	36	23	17	120									28	37	34	121	284	220	78	802
		F164	4	1	3	5	7	9	10	39									2		2	3	2	3	1	13									6	1	5	8	9	12	11	52
		F165	10	11	15	42	19	29	33	159									8	4	3	6	4	11	4	40									18	15	18	48	23	40	37	199
		F166	1		1	5	2	1	1	11									2	3		3	2			10									3	3	1	8	4	1	1	21
		F167	3	2	2	4	2	3	2	18									1		2	2	1		1	7									4	2	4	6	3	3	3	25
		F168	47	69	48	64	35	47	50	360									10	18	13	15	10	9	17	92									57	87	61	79	45	56	67	452
		F169	31	46	21	54	72	92	106	422									14	8	16	3	14	15	26	96									45	54	37	57	86	107	132	518
		F180	54	39	45	38	31	24	39	270									35	41	42	41	28	23	29	239									89	80	87	79	59	47	68	509
		F181	9	15	6	5	4	4	5	48									2	8	2	3	2	2	5	24									11	23	8	8	6	6	10	72
		F182	7	6	5	18	13	18	12	79									5	6	11	5	4	2	6	39									12	12	16	23	17	20	18	118
		F183	1	10	1	4	3	1	3	23										7	2	1		2	5	17									1	17	3	5	3	3	8	40
		F184				5		1	1	7																												5		1	1	7
		F185		4	6	1		4	1	16										1			1			2										5	6	1	1	4	1	18
		F186	2	2	4	3	6	1	1	19										1	1	1		1	1	5									2	3	5	4	6	2	2	24
		F187	1			1	1	2		5									1						1	2									2			1	1	2	1	7
		F188		3	4	7	4	3	1	22										3			3	1	1	8										6	4	7	7	4	2	30
		F189	10	14	9	6	5	4	4	52									2	8	6	2		4	2	24									12	22	15	8	5	8	6	76
		X410												2	6	6	4	18										1	2	1	1			5										1	2	3	7	6	4
		X414									1		1		1	3	4	10													2			2									1		1		3	3	4
		X418										1			1	1	2	5															1	1										1			1	1	3
		X419										1	1		1	1	2	6											2					2										1	3		1	1	2
		Total	871	781	909	1482	1312	1333	1180	7868	1	2	2	2	9	11	12	39	462	455	537	758	583	525	593	3913		1	4	1	3		1	10	1333	1236	1446	2240	1895	1858	1773	11781	1	3	6	3	12	11	13
	Total	F100	360	407	351	538	258	275	323	2512									171	198	177	285	108	140	168	1247									531	605	528	823	366	415	491	3759
		F101	148	212	326	498	369	396	476	2425							1	1	42	66	81	150	114	143	167	763									190	278	407	648	483	539	643	3188							1
		F102	253	278	330	546	417	494	579	2897				6	8	3	2	19	79	91	98	123	129	152	178	850	1			2			1	4	332	369	428	669	546	646	757	3747	1			8	8	3	3
		F103	97	135	141	180	127	134	187	1001									25	34	40	35	14	30	44	222									122	169	181	215	141	164	231	1223
		F104	7	12	19	30	24	17	16	125									6	5	13	13		6	4	47									13	17	32	43	24	23	20	172
		F105	13	10	14	83	153	524	26	823									3	3	6	53	104	501	17	687									16	13	20	136	257	1025	43	1510
		F106	12	13	32	5	6	2	13	83	1							1	4	7	29	5	2	2	7	56									16	20	61	10	8	4	20	139	1
		F107	9	8	2	8	3	10	5	45									4	7	3	3		1		18									13	15	5	11	3	11	5	63
		F108	46	31	78	106	65	90	106	522									15	15	18	45	32	36	35	196									61	46	96	151	97	126	141	718
		F109	91	113	166	186	143	156	152	1007									31	35	45	110	42	53	39	355									122	148	211	296	185	209	191	1362
		F110	33	24	24	70	25	40	30	246									21	21	35	87	27	29	44	264									54	45	59	157	52	69	74	510
		F111	4	6	28	35	50	57	33	213									4	6	24	42	53	52	38	219									8	12	52	77	103	109	71	432
		F112	38	46	50	94	101	119	131	579									25	39	53	65	86	95	110	473									63	85	103	159	187	214	241	1052
		F113	16	17	20	33	29	28	48	191									12	18	30	35	25	33	34	187									28	35	50	68	54	61	82	378
		F114	2	4	1	5	1	4	11	28									1	3	3	1	5	4	9	26									3	7	4	6	6	8	20	54
		F115		3	3	4	3	1	5	19											1	1	2		1	5										3	4	5	5	1	6	24
		F116	2	1	2			1		6									1	1		1	1		1	5									3	2	2	1	1	1	1	11
		F117	2			1	2	5		10										1	1	2				4									2	1	1	3	2	5		14
		F118	6	5	8	35	16	15	31	116									1	4	10	54	11	10	10	100									7	9	18	89	27	25	41	216
		F119	33	16	16	23	29	37	30	184									22	11	17	19	12	23	11	115									55	27	33	42	41	60	41	299
		F120	76	77	120	131	79	85	127	695									35	58	57	72	41	50	98	411									111	135	177	203	120	135	225	1106
		F121	119	201	564	809	520	459	428	3100									28	49	151	210	144	116	137	835									147	250	715	1019	664	575	565	3935
		F122	436	594	654	608	384	535	646	3857									124	169	176	122	77	116	159	943									560	763	830	730	461	651	805	4800
		F123	58	110	100	142	114	103	144	771									28	40	25	45	34	28	42	242									86	150	125	187	148	131	186	1013
		F124	2	10	5	11	6	9	3	46									5	1		4	2	5		17									7	11	5	15	8	14	3	63
		F125	21	55	89	138	78	101	93	575									1	9	8	88	14	17	24	161									22	64	97	226	92	118	117	736
		F126	2	1	1	10	2	4	1	21											1	1		2	1	5									2	1	2	11	2	6	2	26
		F127	1	6	5	15	7	8	8	50									3	3		1	1	2	1	11									4	9	5	16	8	10	9	61
		F128	81	96	121	255	91	297	180	1121									54	28	24	90	22	118	58	394									135	124	145	345	113	415	238	1515
		F129	156	158	145	251	186	268	204	1368									52	39	33	89	41	79	55	388									208	197	178	340	227	347	259	1756
		F130	137	151	197	228	132	196	223	1264									107	128	184	191	121	153	185	1069									244	279	381	419	253	349	408	2333
		F131	7	5	8	22	16	19	14	91									5	9	6	16	10	10	12	68									12	14	14	38	26	29	26	159
		F132	31	36	45	57	69	107	83	428									17	44	49	58	50	52	75	345									48	80	94	115	119	159	158	773
		F133	5	5	14	34	12	15	9	94									13	11	7	27	7	10	9	84									18	16	21	61	19	25	18	178
		F134		4	1	6	4	1	3	19									3	5	1	1	3	1	1	15									3	9	2	7	7	2	4	34
		F135				7	5	5	2	19									1		2	1		2	3	9									1		2	8	5	7	5	28
		F136	4	7	6	4	4	4	1	30									1	3	2	5	1	3		15									5	10	8	9	5	7	1	45
		F137		2	1	1	3	1		8									2	2	1	1	2	1		9									2	4	2	2	5	2		17
		F138	5	2	8	10	5	11	8	49									5	1	9	3	4	3	3	28									10	3	17	13	9	14	11	77
		F139	11	14	16	15	12	19	8	95									9	10	17	17	6	14	7	80									20	24	33	32	18	33	15	175
		F140	39	48	40	60	40	49	65	341									6	9	11	18	14	12	9	79									45	57	51	78	54	61	74	420
		F141	16	21	49	103	69	76	75	409										6	8	20	14	14	15	77									16	27	57	123	83	90	90	486
		F142	83	115	140	164	109	155	162	928									10	16	23	37	40	40	36	202									93	131	163	201	149	195	198	1130
		F143	28	37	35	40	26	32	37	235									5	5	4	13	5	7	16	55									33	42	39	53	31	39	53	290
		F144		2	1	47		2		52									2			44			1	47									2	2	1	91		2	1	99
		F145	7	5	11	6	8	11	7	55												1		1	2	4									7	5	11	7	8	12	9	59
		F146	4	2	2	2	1	1	4	16									2			1		1		4									6	2	2	3	1	2	4	20
		F147	1	1	2	2	1	3	5	15												2	1	3		6									1	1	2	4	2	6	5	21
		F148	10	19	21	31	19	21	38	159									4	1	5	2	5	3	4	24									14	20	26	33	24	24	42	183
		F149	12	24	33	28	16	33	32	178						1		1	3	8	8	14	7	8	14	62									15	32	41	42	23	41	46	240						1
		F150	27	30	41	67	29	32	42	268									32	15	37	39	29	24	38	214									59	45	78	106	58	56	80	482
		F151	3	1	3	7	4	3	9	30									1	7	6	13	6	2	5	40									4	8	9	20	10	5	14	70
		F152	3	13	22	18	10	17	37	120									1	3	4	11	5	6	15	45									4	16	26	29	15	23	52	165
		F153	4	3	3	9	100	17	15	151									2	3	1	5	112	7	3	133									6	6	4	14	212	24	18	284
		F154	1	2	3	4	3		3	16									1	2	2		1	1	1	8									2	4	5	4	4	1	4	24
		F155		1	2	5		1	4	13									1		4	1		1	3	10									1	1	6	6		2	7	23
		F156	1	2		48		1	1	53											1	50	1			52									1	2	1	98	1	1	1	105
		F157	1		1	1		2	1	6									1	1		2	1	2	1	8									2	1	1	3	1	4	2	14
		F158	4	1	4	3		5	2	19										1	3	1	2	2	1	10									4	2	7	4	2	7	3	29
		F159	4	4	1	75	90	11	15	200									3	2	1	9	7	5	4	31									7	6	2	84	97	16	19	231
		F160	397	237	295	486	343	236	211	2205									176	115	127	243	190	97	78	1026									573	352	422	729	533	333	289	3231
		F161	28	18	21	29	18	18	15	147									19	3	10	10	8	8	13	71									47	21	31	39	26	26	28	218
		F162	43	47	102	224	237	261	273	1187									17	10	13	76	74	75	91	356									60	57	115	300	311	336	364	1543
		F163	23	31	25	97	248	197	61	682									5	6	9	24	36	23	17	120									28	37	34	121	284	220	78	802
		F164	4	1	3	5	7	9	10	39									2		2	3	2	3	1	13									6	1	5	8	9	12	11	52
		F165	10	11	15	42	19	29	33	159									8	4	3	6	4	11	4	40									18	15	18	48	23	40	37	199
		F166	1		1	5	2	1	1	11									2	3		3	2			10									3	3	1	8	4	1	1	21
		F167	3	2	2	4	2	3	2	18									1		2	2	1		1	7									4	2	4	6	3	3	3	25
		F168	47	69	48	64	35	47	50	360									10	18	13	15	10	9	17	92									57	87	61	79	45	56	67	452
		F169	31	46	21	54	72	92	106	422									14	8	16	3	14	15	26	96									45	54	37	57	86	107	132	518
		F180	54	39	45	38	31	24	39	270									35	41	42	41	28	23	29	239									89	80	87	79	59	47	68	509
		F181	9	15	6	5	4	4	5	48									2	8	2	3	2	2	5	24									11	23	8	8	6	6	10	72
		F182	7	6	5	18	13	18	12	79									5	6	11	5	4	2	6	39									12	12	16	23	17	20	18	118
		F183	1	10	1	4	3	1	3	23										7	2	1		2	5	17									1	17	3	5	3	3	8	40
		F184				5		1	1	7																												5		1	1	7
		F185		4	6	1		4	1	16										1			1			2										5	6	1	1	4	1	18
		F186	2	2	4	3	6	1	1	19										1	1	1		1	1	5									2	3	5	4	6	2	2	24
		F187	1			1	1	2		5									1						1	2									2			1	1	2	1	7
		F188		3	4	7	4	3	1	22										3			3	1	1	8										6	4	7	7	4	2	30
		F189	10	14	9	6	5	4	4	52									2	8	6	2		4	2	24									12	22	15	8	5	8	6	76
		G312									1		1	1	1		1	5														1		1									1		1	1	1	1	1
		G721			1	1	2	1		5									1				1	2	1	5									1		1	1	3	3	1	10
		Q860	1	1	1	4		2	3	12									2	2	2		1	2		9									3	3	3	4	1	4	3	21
		X410												2	6	6	4	18										1	2	1	1			5										1	2	3	7	6	4
		X414									1		1		1	3	4	10													2			2									1		1		3	3	4
		X418										1			1	1	2	5															1	1										1			1	1	3
		X419										1	1		1	1	2	6											2					2										1	3		1	1	2
		X420										2	1	3	4	3	4	17										1	1					2										3	2	3	4	3	4
		X421											1			1		2																											1			1
		X424													2	1	2	5																													2	1	2
		X425												1				1																												1
		X428													1		2	3													1		1	2													2		3
		X429									1		3	2	2		3	11																									1		3	2	2		3
		X450										3	5	6	7	8	9	38										1	3	3	4	2		13										4	8	9	11	10	9
		X451												2	1			3									1							1									1			2	1
		X454										4	2	4	11	9	4	34											2				1	3										4	4	4	11	9	5
		X455											1			1	1	3											1		1			2											2		1	1	1
		X458										1		1	4			6													3			3										1		1	7
		X459									1	1	2		3	1	5	13													1	1	1	3									1	1	2		4	2	6
		Total	3244	3762	4740	7057	5127	6082	5773	35785	5	13	18	28	53	39	46	202	1336	1497	1816	2892	1978	2511	2254	14284	2	3	11	6	13	4	5	44	4580	5259	6556	9949	7105	8593	8027	50069	7	16	29	34	66	43	51
Bolívar	Alcohol	F100	20	18	18	31	27	27	42	183									29	25	13	26	20	25	34	172									49	43	31	57	47	52	76	355
		F101	19	22	29	30	31	39	48	218	1							1	3	10	9	17	23	14	18	94									22	32	38	47	54	53	66	312	1
		F102	8	8	21	60	23	25	60	205				3	3	1	2	9	1		4	9	11	2	4	31									9	8	25	69	34	27	64	236				3	3	1	2
		F103	3	3	5	19	9	7	22	68									1	2		13	16	10	3	45									4	5	5	32	25	17	25	113
		F104	3	3		5	6	1	2	20										1	2	9	14	4		30									3	4	2	14	20	5	2	50
		F105	3	3	14	12	17	11	11	71											3	10	11	1	4	29									3	3	17	22	28	12	15	100
		F106		5		7	8	1	2	23										1		6	12	2	2	23										6		13	20	3	4	46
		F107		2		8	8	1	1	20												10	11			21										2		18	19	1	1	41
		F108	2	3	7	13	18	18	13	74									1	3	4	11	5	6	3	33									3	6	11	24	23	24	16	107
		F109	5	15	13	20	18	17	12	100									1	3	4	13	12	7	12	52									6	18	17	33	30	24	24	152
		G721				6	4			10											1	12	16		1	30											1	18	20		1	40
		Q860	1	1	2	6	5	1		16										1	1	9	13	1		25									1	2	3	15	18	2		41
		X450													1		1	2																													1		1
		X451													1			1																													1
		X459										1	1					2																										1	1
		Total	64	83	109	217	174	148	213	1008	1	1	1	3	5	1	3	15	36	46	41	145	164	72	81	585									100	129	150	362	338	220	294	1593	1	1	1	3	5	1	3
	Amphetamine	F150	7	2	5	16	16	2	8	56									5	5	7	30	15	8	9	79									12	7	12	46	31	10	17	135
		F151		1		9	2	1	2	15											1	14	10			25										1	1	23	12	1	2	40
		F152				6		4	4	14												12	13			25												18	13	4	4	39
		F153	1	1		15	4	1	3	25											2	16	7		1	26									1	1	2	31	11	1	4	51
		F154	1	1		4	4	1		11									1			9	9		1	20									2	1		13	13	1	1	31
		F155		2		3	7			12												9	10	1	1	21										2		12	17	1	1	33
		F156				4	5			9												8	10	1		19												12	15	1		28
		F157				10	8		1	19												11	5			16												21	13		1	35
		F158			1	7	3	1	1	13												14	9			23											1	21	12	1	1	36
		F159		2	1	6	5	1	1	16										1		7	14		1	23										3	1	13	19	1	2	39
		Total	9	9	7	80	54	11	20	190									6	6	10	130	102	10	13	277									15	15	17	210	156	21	33	467
	Cocaine	F140	11	19	29	27	33	20	28	167									4	1	1	14	13	6	5	44									15	20	30	41	46	26	33	211
		F141	10	9	33	38	28	32	33	183									1	2	4	8	10	1	4	30									11	11	37	46	38	33	37	213
		F142	13	12	37	212	129	158	106	667									2	3	4	45	21	19	15	109									15	15	41	257	150	177	121	776
		F143	6	9	13	23	29	34	26	140										1	3	11	17	3	1	36									6	10	16	34	46	37	27	176
		F144		1	2	9	7	1		20									1	1		7	8			17									1	2	2	16	15	1		37
		F145		10	15	10	12	10	6	63									1		3	10	6	2	1	23									1	10	18	20	18	12	7	86
		F146				3	3	2	1	9												16	5			21												19	8	2	1	30
		F147		2	8	12	4		3	29											2	8	14	2	2	28										2	10	20	18	2	5	57
		F148		4	8	12	15	12	21	72										1	3	10	14	2	4	34										5	11	22	29	14	25	106
		F149	41	11	12	29	23	21	29	166									11	4	2	11	8	3	3	42									52	15	14	40	31	24	32	208
		Total	81	77	157	375	283	290	253	1516									20	13	22	140	116	38	35	384									101	90	179	515	399	328	288	1900
	Cannabis	F120	9	16	23	29	22	13	15	127									1	5	2	18	5	7	7	45									10	21	25	47	27	20	22	172
		F121	24	35	76	88	58	69	112	462										2	8	19	19	15	19	82									24	37	84	107	77	84	131	544
		F122	8	24	50	187	97	100	113	579									2	1	1	40	23	13	11	91									10	25	51	227	120	113	124	670
		F123		8	15	50	34	25	42	174										2	1	34	15	6	5	63										10	16	84	49	31	47	237
		F124		2	2	8	6	2		20										1		12	8		1	22										3	2	20	14	2	1	42
		F125		6	9	15	22	8	9	69										2		9	8		1	20										8	9	24	30	8	10	89
		F126				2	2			4										1		5	9			15										1		7	11			19
		F127		1	7	4	7	3	1	23												6	11	1		18										1	7	10	18	4	1	41
		F128	6	4	12	30	16	17	19	104									1		6	12	12	3	3	37									7	4	18	42	28	20	22	141
		F129	5	4	13	34	31	49	25	161										1	1	11	10	4	1	28									5	5	14	45	41	53	26	189
		Total	52	100	207	447	295	286	336	1723									4	15	19	166	120	49	48	421									56	115	226	613	415	335	384	2144
	Opioids	F110	3	5	5	24	19	11	6	73									3	4	5	24	20	9	14	79									6	9	10	48	39	20	20	152
		F111	43	10	7	8	7	3	6	84									68	9	4	11	13	1	3	109									111	19	11	19	20	4	9	193
		F112	60	5	10	18	6	7	11	117									54	2	1	13	16	6	4	96									114	7	11	31	22	13	15	213
		F113	1	2	3	10	10	6	5	37										1		15	14	2	4	36									1	3	3	25	24	8	9	73
		F114	1	1	1	11	6	1		21									1			8	6	1		16									2	1	1	19	12	2		37
		F115	1	1	2	10	13	2	3	32											1	19	12	1		33									1	1	3	29	25	3	3	65
		F116			1	10	5			16											1	6	7			14											2	16	12			30
		F117			3	12	1		1	17												10	8			18											3	22	9		1	35
		F118	1	2		9	3	2	3	20												9	10	1		20									1	2		18	13	3	3	40
		F119	4	5	13	22	14	19	9	86									3	1	5	19	10	4	2	44									7	6	18	41	24	23	11	130
		X420										1	1			1		3																										1	1			1
		X421												1	1			2																												1	1
		X424											1		1			2																											1		1
		X428														1		1																														1
		X429												1		2		3														1		1												1		3
		Total	114	31	45	134	84	51	44	503		1	2	2	2	4		11	129	17	17	134	116	25	27	465						1		1	243	48	62	268	200	76	71	968		1	2	2	2	5
	Other drugs	F130	11	13	14	33	44	24	31	170									11	23	26	46	40	35	41	222									22	36	40	79	84	59	72	392
		F131	4	5	11	12	18	13	18	81							1	1	2	4	11	26	32	11	9	95									6	9	22	38	50	24	27	176							1
		F132		1	3	17	7	11	22	61									1	4	3	20	16	16	18	78									1	5	6	37	23	27	40	139
		F133		1	4	7	6	3	4	25									2	1	2	12	13	3	2	35									2	2	6	19	19	6	6	60
		F134			2	6	7		1	16												6	8	1	1	16											2	12	15	1	2	32
		F135			1		3	4	1	9										2	1	7	11	1		22										2	2	7	14	5	1	31
		F136				5	4		1	10											1	7	8			16											1	12	12		1	26
		F137		1	1	6	3		1	12												12	10			22										1	1	18	13		1	34
		F138			4	8	2	4	2	20												7	14		4	25											4	15	16	4	6	45
		F139	2	2	6	11	4		5	30									3	1	3	17	11	2	1	38									5	3	9	28	15	2	6	68
		F160	139	245	297	122	35	23	30	891									23	42	62	49	29	12	15	232									162	287	359	171	64	35	45	1123
		F161	21	19	8	33	26	17	16	140									4	5	1	9	18	4	3	44									25	24	9	42	44	21	19	184
		F162	12	11	10	25	19	10	17	104					1			1	1		4	14	8	4	2	33									13	11	14	39	27	14	19	137					1
		F163	4	14	9	17	20	16	16	96									1	3	4	12	10	1	4	35									5	17	13	29	30	17	20	131
		F164	1	1	2	1	5	1	2	13											1	8	14		1	24									1	1	3	9	19	1	3	37
		F165	8	5	8	19	12	10	7	69										1	3	7	9	1		21									8	6	11	26	21	11	7	90
		F166		1		4	6	2	1	14											1	11	2			14										1	1	15	8	2	1	28
		F167		3	3	9	6		4	25									1		1	15	14			31									1	3	4	24	20		4	56
		F168	2	10	3	10	13	11	13	62										1	2	10	13	4	3	33									2	11	5	20	26	15	16	95
		F169	6	12	12	75	62	13	19	199									1	1	2	15	9	2	1	31									7	13	14	90	71	15	20	230
		F180	12	7	15	26	11	18	12	101									6	11	8	24	27	17	18	111									18	18	23	50	38	35	30	212
		F181				4	2	3	2	11												11	6			17												15	8	3	2	28
		F182			1	7	6	1	2	17												9	10			19											1	16	16	1	2	36
		F183		2	1	8	7			18										4		10	7		1	22										6	1	18	14		1	40
		F184	1		2	11	9			23												9	4	1		14									1		2	20	13	1		37
		F185				4	4			8												12	7			19												16	11			27
		F186				4	3	1		8												10	8			18												14	11	1		26
		F187				5	12		1	18												11	9			20												16	21		1	38
		F188				4	6		1	11												9	10			19												13	16		1	30
		F189	1	1		10	8	5	3	28												11	11		1	23									1	1		21	19	5	4	51
		X410													1	2		3																													1	2
		X411													1			1																													1
		X418													1			1																													1
		X419										3	1		1	1		6																										3	1		1	1
		Total	224	354	417	503	370	190	232	2290		3	1		5	3	1	13	56	103	136	426	388	115	125	1349									280	457	553	929	758	305	357	3639		3	1		5	3	1
	Total	F100	20	18	18	31	27	27	42	183									29	25	13	26	20	25	34	172									49	43	31	57	47	52	76	355
		F101	19	22	29	30	31	39	48	218	1							1	3	10	9	17	23	14	18	94									22	32	38	47	54	53	66	312	1
		F102	8	8	21	60	23	25	60	205				3	3	1	2	9	1		4	9	11	2	4	31									9	8	25	69	34	27	64	236				3	3	1	2
		F103	3	3	5	19	9	7	22	68									1	2		13	16	10	3	45									4	5	5	32	25	17	25	113
		F104	3	3		5	6	1	2	20										1	2	9	14	4		30									3	4	2	14	20	5	2	50
		F105	3	3	14	12	17	11	11	71											3	10	11	1	4	29									3	3	17	22	28	12	15	100
		F106		5		7	8	1	2	23										1		6	12	2	2	23										6		13	20	3	4	46
		F107		2		8	8	1	1	20												10	11			21										2		18	19	1	1	41
		F108	2	3	7	13	18	18	13	74									1	3	4	11	5	6	3	33									3	6	11	24	23	24	16	107
		F109	5	15	13	20	18	17	12	100									1	3	4	13	12	7	12	52									6	18	17	33	30	24	24	152
		F110	3	5	5	24	19	11	6	73									3	4	5	24	20	9	14	79									6	9	10	48	39	20	20	152
		F111	43	10	7	8	7	3	6	84									68	9	4	11	13	1	3	109									111	19	11	19	20	4	9	193
		F112	60	5	10	18	6	7	11	117									54	2	1	13	16	6	4	96									114	7	11	31	22	13	15	213
		F113	1	2	3	10	10	6	5	37										1		15	14	2	4	36									1	3	3	25	24	8	9	73
		F114	1	1	1	11	6	1		21									1			8	6	1		16									2	1	1	19	12	2		37
		F115	1	1	2	10	13	2	3	32											1	19	12	1		33									1	1	3	29	25	3	3	65
		F116			1	10	5			16											1	6	7			14											2	16	12			30
		F117			3	12	1		1	17												10	8			18											3	22	9		1	35
		F118	1	2		9	3	2	3	20												9	10	1		20									1	2		18	13	3	3	40
		F119	4	5	13	22	14	19	9	86									3	1	5	19	10	4	2	44									7	6	18	41	24	23	11	130
		F120	9	16	23	29	22	13	15	127									1	5	2	18	5	7	7	45									10	21	25	47	27	20	22	172
		F121	24	35	76	88	58	69	112	462										2	8	19	19	15	19	82									24	37	84	107	77	84	131	544
		F122	8	24	50	187	97	100	113	579									2	1	1	40	23	13	11	91									10	25	51	227	120	113	124	670
		F123		8	15	50	34	25	42	174										2	1	34	15	6	5	63										10	16	84	49	31	47	237
		F124		2	2	8	6	2		20										1		12	8		1	22										3	2	20	14	2	1	42
		F125		6	9	15	22	8	9	69										2		9	8		1	20										8	9	24	30	8	10	89
		F126				2	2			4										1		5	9			15										1		7	11			19
		F127		1	7	4	7	3	1	23												6	11	1		18										1	7	10	18	4	1	41
		F128	6	4	12	30	16	17	19	104									1		6	12	12	3	3	37									7	4	18	42	28	20	22	141
		F129	5	4	13	34	31	49	25	161										1	1	11	10	4	1	28									5	5	14	45	41	53	26	189
		F130	11	13	14	33	44	24	31	170									11	23	26	46	40	35	41	222									22	36	40	79	84	59	72	392
		F131	4	5	11	12	18	13	18	81							1	1	2	4	11	26	32	11	9	95									6	9	22	38	50	24	27	176							1
		F132		1	3	17	7	11	22	61									1	4	3	20	16	16	18	78									1	5	6	37	23	27	40	139
		F133		1	4	7	6	3	4	25									2	1	2	12	13	3	2	35									2	2	6	19	19	6	6	60
		F134			2	6	7		1	16												6	8	1	1	16											2	12	15	1	2	32
		F135			1		3	4	1	9										2	1	7	11	1		22										2	2	7	14	5	1	31
		F136				5	4		1	10											1	7	8			16											1	12	12		1	26
		F137		1	1	6	3		1	12												12	10			22										1	1	18	13		1	34
		F138			4	8	2	4	2	20												7	14		4	25											4	15	16	4	6	45
		F139	2	2	6	11	4		5	30									3	1	3	17	11	2	1	38									5	3	9	28	15	2	6	68
		F140	11	19	29	27	33	20	28	167									4	1	1	14	13	6	5	44									15	20	30	41	46	26	33	211
		F141	10	9	33	38	28	32	33	183									1	2	4	8	10	1	4	30									11	11	37	46	38	33	37	213
		F142	13	12	37	212	129	158	106	667									2	3	4	45	21	19	15	109									15	15	41	257	150	177	121	776
		F143	6	9	13	23	29	34	26	140										1	3	11	17	3	1	36									6	10	16	34	46	37	27	176
		F144		1	2	9	7	1		20									1	1		7	8			17									1	2	2	16	15	1		37
		F145		10	15	10	12	10	6	63									1		3	10	6	2	1	23									1	10	18	20	18	12	7	86
		F146				3	3	2	1	9												16	5			21												19	8	2	1	30
		F147		2	8	12	4		3	29											2	8	14	2	2	28										2	10	20	18	2	5	57
		F148		4	8	12	15	12	21	72										1	3	10	14	2	4	34										5	11	22	29	14	25	106
		F149	41	11	12	29	23	21	29	166									11	4	2	11	8	3	3	42									52	15	14	40	31	24	32	208
		F150	7	2	5	16	16	2	8	56									5	5	7	30	15	8	9	79									12	7	12	46	31	10	17	135
		F151		1		9	2	1	2	15											1	14	10			25										1	1	23	12	1	2	40
		F152				6		4	4	14												12	13			25												18	13	4	4	39
		F153	1	1		15	4	1	3	25											2	16	7		1	26									1	1	2	31	11	1	4	51
		F154	1	1		4	4	1		11									1			9	9		1	20									2	1		13	13	1	1	31
		F155		2		3	7			12												9	10	1	1	21										2		12	17	1	1	33
		F156				4	5			9												8	10	1		19												12	15	1		28
		F157				10	8		1	19												11	5			16												21	13		1	35
		F158			1	7	3	1	1	13												14	9			23											1	21	12	1	1	36
		F159		2	1	6	5	1	1	16										1		7	14		1	23										3	1	13	19	1	2	39
		F160	139	245	297	122	35	23	30	891									23	42	62	49	29	12	15	232									162	287	359	171	64	35	45	1123
		F161	21	19	8	33	26	17	16	140									4	5	1	9	18	4	3	44									25	24	9	42	44	21	19	184
		F162	12	11	10	25	19	10	17	104					1			1	1		4	14	8	4	2	33									13	11	14	39	27	14	19	137					1
		F163	4	14	9	17	20	16	16	96									1	3	4	12	10	1	4	35									5	17	13	29	30	17	20	131
		F164	1	1	2	1	5	1	2	13											1	8	14		1	24									1	1	3	9	19	1	3	37
		F165	8	5	8	19	12	10	7	69										1	3	7	9	1		21									8	6	11	26	21	11	7	90
		F166		1		4	6	2	1	14											1	11	2			14										1	1	15	8	2	1	28
		F167		3	3	9	6		4	25									1		1	15	14			31									1	3	4	24	20		4	56
		F168	2	10	3	10	13	11	13	62										1	2	10	13	4	3	33									2	11	5	20	26	15	16	95
		F169	6	12	12	75	62	13	19	199									1	1	2	15	9	2	1	31									7	13	14	90	71	15	20	230
		F180	12	7	15	26	11	18	12	101									6	11	8	24	27	17	18	111									18	18	23	50	38	35	30	212
		F181				4	2	3	2	11												11	6			17												15	8	3	2	28
		F182			1	7	6	1	2	17												9	10			19											1	16	16	1	2	36
		F183		2	1	8	7			18										4		10	7		1	22										6	1	18	14		1	40
		F184	1		2	11	9			23												9	4	1		14									1		2	20	13	1		37
		F185				4	4			8												12	7			19												16	11			27
		F186				4	3	1		8												10	8			18												14	11	1		26
		F187				5	12		1	18												11	9			20												16	21		1	38
		F188				4	6		1	11												9	10			19												13	16		1	30
		F189	1	1		10	8	5	3	28												11	11		1	23									1	1		21	19	5	4	51
		G721				6	4			10											1	12	16		1	30											1	18	20		1	40
		Q860	1	1	2	6	5	1		16										1	1	9	13	1		25									1	2	3	15	18	2		41
		X410													1	2		3																													1	2
		X411													1			1																													1
		X418													1			1																													1
		X419										3	1		1	1		6																										3	1		1	1
		X420										1	1			1		3																										1	1			1
		X421												1	1			2																												1	1
		X424											1		1			2																											1		1
		X428														1		1																														1
		X429												1		2		3														1		1												1		3
		X450													1		1	2																													1		1
		X451													1			1																													1
		X459										1	1					2																										1	1
		Total	544	654	942	1756	1260	976	1098	7230	1	5	4	5	12	8	4	39	251	200	245	1141	1006	309	329	3481						1		1	795	854	1187	2897	2266	1285	1427	10711	1	5	4	5	12	9	4
Boyacá	Alcohol	F100	16	16	24	34	26	27	40	183									9	4	17	17	13	13	20	93									25	20	41	51	39	40	60	276
		F101	10	15	29	74	51	71	121	371						1		1	4	2	10	14	9	11	54	104									14	17	39	88	60	82	175	475						1
		F102	27	47	47	100	77	80	115	493	1		1		1	5	4	12	4	4	4	15	6	11	9	53				1				1	31	51	51	115	83	91	124	546	1		1	1	1	5	4
		F103	14	21	31	44	39	38	61	248									1	1	2	6	5	3	6	24									15	22	33	50	44	41	67	272
		F104		4	9	9	5	7	12	46									2	1	7					10									2	5	16	9	5	7	12	56
		F105	1	5	4	8	7	12	20	57									1	1	1				4	7									2	6	5	8	7	12	24	64
		F106	1			2	1	1	1	6										1	2	2	1			6									1	1	2	4	2	1	1	12
		F107	1	1	1	1	1	2	3	10											1		1			2									1	1	2	1	2	2	3	12
		F108	5	8	10	20	7	15	22	87										3	3	5		5	6	22									5	11	13	25	7	20	28	109
		F109	17	12	14	33	29	35	44	184									2	4	5	6	4	6	15	42									19	16	19	39	33	41	59	226
		G312											1		1	1		3																											1		1	1
		G721		1					5	6													1			1										1			1		5	7
		Q860	1			1				2									3							3									4			1				5
		X450											2	1		1	1	5																											2	1		1	1
		X456														3		3																														3
		X459									1							1																									1
		Total	93	130	169	326	243	288	444	1693	2		4	1	2	11	5	25	26	21	52	65	40	49	114	367				1				1	119	151	221	391	283	337	558	2060	2		4	2	2	11	5
	Amphetamine	F150	1	4	1	5	3	4	3	21										4	2	2	3	4	3	18									1	8	3	7	6	8	6	39
		F151																		1						1										1						1
		F152				1		2		3																												1		2		3
		F153				2				2										1						1										1		2				3
		F154							1	1																															1	1
		F155	1		1	1				3																									1		1	1				3
		F158				1	2			3																												1	2			3
		F159				1			2	3																												1			2	3
		Total	2	4	2	11	5	6	6	36										6	2	2	3	4	3	20									2	10	4	13	8	10	9	56
	Cocaine	F140		1	1	6	4	4	6	22									1			1		1		3									1	1	1	7	4	5	6	25
		F141		3	3	6	3	2	6	23									1		2	1	1		1	6									1	3	5	7	4	2	7	29
		F142	1	1	5	5	13	7	13	45										1	2	3	7	4	9	26									1	2	7	8	20	11	22	71
		F143	1		2	3	1	2	4	13															1	1									1		2	3	1	2	5	14
		F144		1	1					2														1		1										1	1			1		3
		F145		1		1	1	2	1	6															1	1										1		1	1	2	2	7
		F146		1						1																										1						1
		F147				1				1																												1				1
		F148		1	1	1	3	4	5	15												2	2		1	5										1	1	3	5	4	6	20
		F149	1			6	1	1	3	12										2		2		1		5									1	2		8	1	2	3	17
		Total	3	9	13	29	26	22	38	140									2	3	4	9	10	7	13	48									5	12	17	38	36	29	51	188
	Cannabis	F120	4	14	24	51	20	20	20	153									3	3	3	11	7	6	13	46									7	17	27	62	27	26	33	199
		F121	12	31	38	52	25	13	25	196									3	2	7	6	4	3	9	34									15	33	45	58	29	16	34	230
		F122	20	29	58	128	79	62	40	416									2	3	5	19	10	9	8	56									22	32	63	147	89	71	48	472
		F123	1	7	6	20	13	11	20	78									2	2	2	3	1	2	4	16									3	9	8	23	14	13	24	94
		F124		2	1		2		2	7										1						1										3	1		2		2	8
		F125	7	6	4	7	7	12	26	69									1			2	2	2	5	12									8	6	4	9	9	14	31	81
		F126						2		2																														2		2
		F127		1	3		1	1	2	8											1	1	1			3										1	4	1	2	1	2	11
		F128	2	13	22	21	11	16	18	103									1	3	1	6	2	2	1	16									3	16	23	27	13	18	19	119
		F129	10	8	14	17	10	18	14	91									1	5	1	4	3	3	5	22									11	13	15	21	13	21	19	113
		Total	56	111	170	296	168	155	167	1123									13	19	20	52	30	27	45	206									69	130	190	348	198	182	212	1329
	Opioids	F110	3	2	4	3	4	4	3	23									2	1	1	1	6	9	7	27									5	3	5	4	10	13	10	50
		F111	1	1	3	6	2	3	3	19														1	2	3									1	1	3	6	2	4	5	22
		F112	1	5	3	4		4	10	27										1	5	3	2	1	11	23									1	6	8	7	2	5	21	50
		F113	1	2		1	2		1	7												2	1	4	4	11									1	2		3	3	4	5	18
		F114					1	1		2															1	1													1	1	1	3
		F115					1	2	2	5																													1	2	2	5
		F116																		1		1	1			3										1		1	1			3
		F117				1			1	2										1			1			2										1		1	1		1	4
		F118	4	3		1	3	1	2	14											1	1	1	1	1	5									4	3	1	2	4	2	3	19
		F119	1	5	1	2	4	1	5	19									1	1	1	2			4	9									2	6	2	4	4	1	9	28
		X421											1					1																											1
		Total	11	18	11	18	17	16	27	118			1					1	3	5	8	10	12	16	30	84									14	23	19	28	29	32	57	202			1
	Other drugs	F130	8	7	2	12	8	9	12	58									7	7	14	10	20	13	21	92									15	14	16	22	28	22	33	150
		F131	1		1	2			1	5												3		1	1	5									1		1	5		1	2	10
		F132	4	4	7	13	5	3	5	41									3	3	12	16	4	8	7	53									7	7	19	29	9	11	12	94
		F133			1	2	2	1	2	8											2	1	2		1	6											3	3	4	1	3	14
		F134				1				1															1	1												1			1	2
		F135				1				1															1	1												1			1	2
		F136		1		1				2										1						1										2		1				3
		F137							1	1																															1	1
		F138						2	2	4												1				1												1		2	2	5
		F139					1		1	2									2	1	3	3	3	7	2	21									2	1	3	3	4	7	3	23
		F160	10	8	8	10	8	10	16	70									4	2	1	2	3	3	2	17									14	10	9	12	11	13	18	87
		F161		3	1	5	4	2	2	17										1			1			2										4	1	5	5	2	2	19
		F162	3	2	8	9	10	9	12	53										1	1	1	1	3	4	11									3	3	9	10	11	12	16	64
		F163		1	4	7	5	5	9	31										1	4	1	1	1	1	9										2	8	8	6	6	10	40
		F164		2	1	1		1	2	7																										2	1	1		1	2	7
		F165		1		3	1	2	2	9														3		3										1		3	1	5	2	12
		F166						1		1										1						1										1				1		2
		F167	1			1	1	1		4																									1			1	1	1		4
		F168	3	4	2	5	7	8	12	41										1	1		1	3	1	7									3	5	3	5	8	11	13	48
		F169	2	2	2	3			7	16													1	2		3									2	2	2	3	1	2	7	19
		F180	7	2	5	10	10	2	11	47									4	2	6	11	4	1	4	32									11	4	11	21	14	3	15	79
		F181			1			1		2															1	1											1			1	1	3
		F182	1	2		3	4	3	2	15										1	1	2		3		7									1	3	1	5	4	6	2	22
		F183				1	1	1	1	4																												1	1	1	1	4
		F185		1	3			1		5																										1	3			1		5
		F186							1	1																															1	1
		F188			1			1		2												1				1											1	1		1		3
		F189		1	2	2	1	1	1	8														1	1	2										1	2	2	1	2	2	10
		X410															1	1															1	1															2
		X418													1			1																													1
		Total	40	41	49	92	68	64	102	456					1		1	2	20	22	45	52	41	49	48	277							1	1	60	63	94	144	109	113	150	733					1		2
	Total	F100	16	16	24	34	26	27	40	183									9	4	17	17	13	13	20	93									25	20	41	51	39	40	60	276
		F101	10	15	29	74	51	71	121	371						1		1	4	2	10	14	9	11	54	104									14	17	39	88	60	82	175	475						1
		F102	27	47	47	100	77	80	115	493	1		1		1	5	4	12	4	4	4	15	6	11	9	53				1				1	31	51	51	115	83	91	124	546	1		1	1	1	5	4
		F103	14	21	31	44	39	38	61	248									1	1	2	6	5	3	6	24									15	22	33	50	44	41	67	272
		F104		4	9	9	5	7	12	46									2	1	7					10									2	5	16	9	5	7	12	56
		F105	1	5	4	8	7	12	20	57									1	1	1				4	7									2	6	5	8	7	12	24	64
		F106	1			2	1	1	1	6										1	2	2	1			6									1	1	2	4	2	1	1	12
		F107	1	1	1	1	1	2	3	10											1		1			2									1	1	2	1	2	2	3	12
		F108	5	8	10	20	7	15	22	87										3	3	5		5	6	22									5	11	13	25	7	20	28	109
		F109	17	12	14	33	29	35	44	184									2	4	5	6	4	6	15	42									19	16	19	39	33	41	59	226
		F110	3	2	4	3	4	4	3	23									2	1	1	1	6	9	7	27									5	3	5	4	10	13	10	50
		F111	1	1	3	6	2	3	3	19														1	2	3									1	1	3	6	2	4	5	22
		F112	1	5	3	4		4	10	27										1	5	3	2	1	11	23									1	6	8	7	2	5	21	50
		F113	1	2		1	2		1	7												2	1	4	4	11									1	2		3	3	4	5	18
		F114					1	1		2															1	1													1	1	1	3
		F115					1	2	2	5																													1	2	2	5
		F116																		1		1	1			3										1		1	1			3
		F117				1			1	2										1			1			2										1		1	1		1	4
		F118	4	3		1	3	1	2	14											1	1	1	1	1	5									4	3	1	2	4	2	3	19
		F119	1	5	1	2	4	1	5	19									1	1	1	2			4	9									2	6	2	4	4	1	9	28
		F120	4	14	24	51	20	20	20	153									3	3	3	11	7	6	13	46									7	17	27	62	27	26	33	199
		F121	12	31	38	52	25	13	25	196									3	2	7	6	4	3	9	34									15	33	45	58	29	16	34	230
		F122	20	29	58	128	79	62	40	416									2	3	5	19	10	9	8	56									22	32	63	147	89	71	48	472
		F123	1	7	6	20	13	11	20	78									2	2	2	3	1	2	4	16									3	9	8	23	14	13	24	94
		F124		2	1		2		2	7										1						1										3	1		2		2	8
		F125	7	6	4	7	7	12	26	69									1			2	2	2	5	12									8	6	4	9	9	14	31	81
		F126						2		2																														2		2
		F127		1	3		1	1	2	8											1	1	1			3										1	4	1	2	1	2	11
		F128	2	13	22	21	11	16	18	103									1	3	1	6	2	2	1	16									3	16	23	27	13	18	19	119
		F129	10	8	14	17	10	18	14	91									1	5	1	4	3	3	5	22									11	13	15	21	13	21	19	113
		F130	8	7	2	12	8	9	12	58									7	7	14	10	20	13	21	92									15	14	16	22	28	22	33	150
		F131	1		1	2			1	5												3		1	1	5									1		1	5		1	2	10
		F132	4	4	7	13	5	3	5	41									3	3	12	16	4	8	7	53									7	7	19	29	9	11	12	94
		F133			1	2	2	1	2	8											2	1	2		1	6											3	3	4	1	3	14
		F134				1				1															1	1												1			1	2
		F135				1				1															1	1												1			1	2
		F136		1		1				2										1						1										2		1				3
		F137							1	1																															1	1
		F138						2	2	4												1				1												1		2	2	5
		F139					1		1	2									2	1	3	3	3	7	2	21									2	1	3	3	4	7	3	23
		F140		1	1	6	4	4	6	22									1			1		1		3									1	1	1	7	4	5	6	25
		F141		3	3	6	3	2	6	23									1		2	1	1		1	6									1	3	5	7	4	2	7	29
		F142	1	1	5	5	13	7	13	45										1	2	3	7	4	9	26									1	2	7	8	20	11	22	71
		F143	1		2	3	1	2	4	13															1	1									1		2	3	1	2	5	14
		F144		1	1					2														1		1										1	1			1		3
		F145		1		1	1	2	1	6															1	1										1		1	1	2	2	7
		F146		1						1																										1						1
		F147				1				1																												1				1
		F148		1	1	1	3	4	5	15												2	2		1	5										1	1	3	5	4	6	20
		F149	1			6	1	1	3	12										2		2		1		5									1	2		8	1	2	3	17
		F150	1	4	1	5	3	4	3	21										4	2	2	3	4	3	18									1	8	3	7	6	8	6	39
		F151																		1						1										1						1
		F152				1		2		3																												1		2		3
		F153				2				2										1						1										1		2				3
		F154							1	1																															1	1
		F155	1		1	1				3																									1		1	1				3
		F158				1	2			3																												1	2			3
		F159				1			2	3																												1			2	3
		F160	10	8	8	10	8	10	16	70									4	2	1	2	3	3	2	17									14	10	9	12	11	13	18	87
		F161		3	1	5	4	2	2	17										1			1			2										4	1	5	5	2	2	19
		F162	3	2	8	9	10	9	12	53										1	1	1	1	3	4	11									3	3	9	10	11	12	16	64
		F163		1	4	7	5	5	9	31										1	4	1	1	1	1	9										2	8	8	6	6	10	40
		F164		2	1	1		1	2	7																										2	1	1		1	2	7
		F165		1		3	1	2	2	9														3		3										1		3	1	5	2	12
		F166						1		1										1						1										1				1		2
		F167	1			1	1	1		4																									1			1	1	1		4
		F168	3	4	2	5	7	8	12	41										1	1		1	3	1	7									3	5	3	5	8	11	13	48
		F169	2	2	2	3			7	16													1	2		3									2	2	2	3	1	2	7	19
		F180	7	2	5	10	10	2	11	47									4	2	6	11	4	1	4	32									11	4	11	21	14	3	15	79
		F181			1			1		2															1	1											1			1	1	3
		F182	1	2		3	4	3	2	15										1	1	2		3		7									1	3	1	5	4	6	2	22
		F183				1	1	1	1	4																												1	1	1	1	4
		F185		1	3			1		5																										1	3			1		5
		F186							1	1																															1	1
		F188			1			1		2												1				1											1	1		1		3
		F189		1	2	2	1	1	1	8														1	1	2										1	2	2	1	2	2	10
		G312											1		1	1		3																											1		1	1
		G721		1					5	6													1			1										1			1		5	7
		Q860	1			1				2									3							3									4			1				5
		X410															1	1															1	1															2
		X418													1			1																													1
		X421											1					1																											1
		X450											2	1		1	1	5																											2	1		1	1
		X456														3		3																														3
		X459									1							1																									1
		Total	205	313	414	772	527	551	784	3566	2		5	1	3	11	6	28	64	76	131	190	136	152	253	1002				1			1	2	269	389	545	962	663	703	1037	4568	2		5	2	3	11	7
Caldas	Alcohol	F100	21	27	30	13	9	11	23	134									13	12	15	11	12	15	13	91									34	39	45	24	21	26	36	225
		F101	14	21	35	45	25	34	62	236									7	6	8	16	9	17	39	102									21	27	43	61	34	51	101	338
		F102	46	38	45	57	49	100	123	458				1	2	2	2	7	8	10	10	12	12	29	43	124									54	48	55	69	61	129	166	582				1	2	2	2
		F103	4	6	15	17	11	15	20	88									3		2	5	1	1	8	20									7	6	17	22	12	16	28	108
		F104	1		2	1	1	1	2	8											2			3		5									1		4	1	1	4	2	13
		F105	1	6	1	2	9	3	5	27									1	2		1	1	1	3	9									2	8	1	3	10	4	8	36
		F106				2		2		4									2		1			1	1	5									2		1	2		3	1	9
		F107	1	1	1				1	4									1				1			2									2	1	1		1		1	6
		F108	6	11	23	16	11	17	27	111									4	2	6	8	5	3	10	38									10	13	29	24	16	20	37	149
		F109	11	13	13	21	7	5	13	83									1	2	6	5	5	3	5	27									12	15	19	26	12	8	18	110
		G312												1				1															1	1												1			1
		G721				1				1											1					1											1	1				2
		Q860																	1	1						2									1	1						2
		X450									1						1	2																									1						1
		X451																															1	1															1
		X454									1							1																									1
		X459										1	2					3																										1	2
		Total	105	123	165	175	122	188	276	1154	2	1	2	2	2	2	3	14	41	35	51	58	46	73	122	426							2	2	146	158	216	233	168	261	398	1580	2	1	2	2	2	2	5
	Amphetamine	F150	1	4	5	2	3	4	5	24									2	1	4	2	3	3	7	22									3	5	9	4	6	7	12	46
		F151							2	2											1	1		1	2	5											1	1		1	4	7
		F152	1		1		1	4	4	11															3	3									1		1		1	4	7	14
		F153					4	2	3	9									1						1	2									1				4	2	4	11
		F154	1	1		1			1	4												1			1	2									1	1		2			2	6
		F155							1	1										1			1		1	3										1			1		2	4
		F156		1	1	1				3																										1	1	1				3
		F158	1	1		1	2	1		6														1		1									1	1		1	2	2		7
		F159			1	1		1	1	4									1		2	1		1		5									1		3	2		2	1	9
		Total	4	7	8	6	10	12	17	64									4	2	7	5	4	6	15	43									8	9	15	11	14	18	32	107
	Cocaine	F140	5	8	13	12	15	12	10	75									3	3	7	8	3	3	2	29									8	11	20	20	18	15	12	104
		F141	8	13	10	8	8	9	8	64										1	3	1	3	2	2	12									8	14	13	9	11	11	10	76
		F142	31	45	43	98	143	58	59	477									14	9	9	14	25	6	10	87									45	54	52	112	168	64	69	564
		F143	4	6	8	8	11	6	7	50										1	1	6	2	1	2	13									4	7	9	14	13	7	9	63
		F144		1		2		2	1	6											1				1	2										1	1	2		2	2	8
		F145	2	2	2	7	4	2	5	24									3	1			2	1	2	9									5	3	2	7	6	3	7	33
		F146						1		1															1	1														1	1	2
		F147				1		2		3																												1		2		3
		F148	1	4	4	8	7	7	10	41									1	1	1	1	1	2	3	10									2	5	5	9	8	9	13	51
		F149	11	4	6	7	9	8	5	50									5	2	2	1	4	2		16									16	6	8	8	13	10	5	66
		Total	62	83	86	151	197	107	105	791									26	18	24	31	40	17	23	179									88	101	110	182	237	124	128	970
	Cannabis	F120	7	8	15	32	8	16	10	96									2	5	8	9	6	6	13	49									9	13	23	41	14	22	23	145
		F121	57	64	96	122	92	68	109	608									19	18	19	25	30	15	25	151									76	82	115	147	122	83	134	759
		F122	85	91	163	228	140	147	248	1102									15	15	37	37	27	29	52	212									100	106	200	265	167	176	300	1314
		F123	3	17	22	44	29	28	37	180									2	2	4	9	5	14	4	40									5	19	26	53	34	42	41	220
		F124	3	3	1	6	3	3	4	23									2		2			2		6									5	3	3	6	3	5	4	29
		F125	2	8	8	18	18	9	31	94										1	2	5	2	6	1	17									2	9	10	23	20	15	32	111
		F126					29	2		31												1	6			7												1	35	2		38
		F127			2	2	2	1		7												1		1	1	3											2	3	2	2	1	10
		F128	29	38	65	89	53	38	60	372									5	10	14	19	10	9	17	84									34	48	79	108	63	47	77	456
		F129	23	24	32	42	49	33	39	242									7	4	8	14	10	6	9	58									30	28	40	56	59	39	48	300
		Total	209	253	404	583	423	345	538	2755									52	55	94	120	96	88	122	627									261	308	498	703	519	433	660	3382
	Opioids	F110	5	2	3	7	3	5	6	31									2	1	9	4	9	1	4	30									7	3	12	11	12	6	10	61
		F111	2	5	2	6		2		17									1	1	1	2	4	3	1	13									3	6	3	8	4	5	1	30
		F112	5	7	12	16	13	14	23	90									1	4	9	8	11	8	7	48									6	11	21	24	24	22	30	138
		F113		3	7	3	2	2	3	20									2	5	2	4	1	2	1	17									2	8	9	7	3	4	4	37
		F114	1	2			1	2		6											2					2									1	2	2		1	2		8
		F115			2	1	2	3	2	10																											2	1	2	3	2	10
		F116																							1	1															1	1
		F117	4		1		1			6											1				1	2									4		2		1		1	8
		F118		1		3		2	1	7											2		1		2	5										1	2	3	1	2	3	12
		F119	4	1	7	5	3	4	4	28									1	2	1	2	2	3	2	13									5	3	8	7	5	7	6	41
		X421									1							1																									1
		X422																														1		1														1
		X428													1			1																													1
		X429											1				1	2															1	1											1				2
		Total	21	21	34	41	25	34	39	215	1		1		1		1	4	7	13	27	20	28	17	19	131						1	1	2	28	34	61	61	53	51	58	346	1		1		1	1	2
	Other drugs	F130	13	14	15	16	12	17	17	104									16	17	15	28	9	5	20	110									29	31	30	44	21	22	37	214
		F131	2		1	3	2	1	5	14									1		4			2	4	11									3		5	3	2	3	9	25
		F132	2	2	4	15	11	11	15	60									4	1	6	12	9	16	19	67									6	3	10	27	20	27	34	127
		F133	1		1	1	1	2	1	7											1	1		1	2	5									1		2	2	1	3	3	12
		F134				1		1		2									1							1									1			1		1		3
		F135	1						1	2													1			1									1				1		1	3
		F136					2		1	3													1		1	2													3		2	5
		F137																				1	1			2												1	1			2
		F138		1	2	2	3		1	9												2		1	2	5										1	2	4	3	1	3	14
		F139	1	1		5	4	2	5	18										1	2	1	2		1	7									1	2	2	6	6	2	6	25
		F160	13	9	16	28	20	19	23	128									7	6	17	14	10	11	9	74									20	15	33	42	30	30	32	202
		F161	4	2	7	11	7	4	7	42									3	2	5	3	2	2	1	18									7	4	12	14	9	6	8	60
		F162	14	16	16	31	20	18	39	154										1	5	6	2	2	5	21									14	17	21	37	22	20	44	175
		F163	6	8	19	23	18	24	20	118									3	1	1	8	5	9	4	31									9	9	20	31	23	33	24	149
		F164	1	1	4	6	7	3	4	26											1	2			1	4									1	1	5	8	7	3	5	30
		F165	2	3	6	5	2	3	7	28										1		2	2	3	3	11									2	4	6	7	4	6	10	39
		F166			1	3				4																											1	3				4
		F167			1	1	1	1		4												3			2	5											1	4	1	1	2	9
		F168	5	4	12	30	26	33	15	125									1	1	3	12	11	11	7	46									6	5	15	42	37	44	22	171
		F169	6	4	8	42	21	22	9	112									2	1	11	12	3	2	5	36									8	5	19	54	24	24	14	148
		F180	5	6	6	5	4	3		29									3	7	2	6	3	1	6	28									8	13	8	11	7	4	6	57
		F181	7	2	1	3	2	1	1	17									3	5	3	3		1	1	16									10	7	4	6	2	2	2	33
		F182	9	5	1	5	3	8	5	36									4	1	1	1	2	4	2	15									13	6	2	6	5	12	7	51
		F183			1		1	2	1	5									1		2				1	4									1		3		1	2	2	9
		F184		1			2			3																										1			2			3
		F185	3	1	1	3	3	3		14												2	1			3									3	1	1	5	4	3		17
		F187				1				1																												1				1
		F188		1	2	4	1	2	2	12									1				1		1	3									1	1	2	4	2	2	3	15
		F189	1	1	4	4	4	1	1	16									1		1	1			1	4									2	1	5	5	4	1	2	20
		X410									1					2	1	4													1			1									1				1	2	1
		X411									1							1																									1
		X414									1			1				2																									1			1
		X418														1		1																														1
		Total	96	82	129	248	177	181	180	1093	3			1		3	1	8	51	45	80	120	65	71	98	530					1			1	147	127	209	368	242	252	278	1623	3			1	1	3	1
	Total	F100	21	27	30	13	9	11	23	134									13	12	15	11	12	15	13	91									34	39	45	24	21	26	36	225
		F101	14	21	35	45	25	34	62	236									7	6	8	16	9	17	39	102									21	27	43	61	34	51	101	338
		F102	46	38	45	57	49	100	123	458				1	2	2	2	7	8	10	10	12	12	29	43	124									54	48	55	69	61	129	166	582				1	2	2	2
		F103	4	6	15	17	11	15	20	88									3		2	5	1	1	8	20									7	6	17	22	12	16	28	108
		F104	1		2	1	1	1	2	8											2			3		5									1		4	1	1	4	2	13
		F105	1	6	1	2	9	3	5	27									1	2		1	1	1	3	9									2	8	1	3	10	4	8	36
		F106				2		2		4									2		1			1	1	5									2		1	2		3	1	9
		F107	1	1	1				1	4									1				1			2									2	1	1		1		1	6
		F108	6	11	23	16	11	17	27	111									4	2	6	8	5	3	10	38									10	13	29	24	16	20	37	149
		F109	11	13	13	21	7	5	13	83									1	2	6	5	5	3	5	27									12	15	19	26	12	8	18	110
		F110	5	2	3	7	3	5	6	31									2	1	9	4	9	1	4	30									7	3	12	11	12	6	10	61
		F111	2	5	2	6		2		17									1	1	1	2	4	3	1	13									3	6	3	8	4	5	1	30
		F112	5	7	12	16	13	14	23	90									1	4	9	8	11	8	7	48									6	11	21	24	24	22	30	138
		F113		3	7	3	2	2	3	20									2	5	2	4	1	2	1	17									2	8	9	7	3	4	4	37
		F114	1	2			1	2		6											2					2									1	2	2		1	2		8
		F115			2	1	2	3	2	10																											2	1	2	3	2	10
		F116																							1	1															1	1
		F117	4		1		1			6											1				1	2									4		2		1		1	8
		F118		1		3		2	1	7											2		1		2	5										1	2	3	1	2	3	12
		F119	4	1	7	5	3	4	4	28									1	2	1	2	2	3	2	13									5	3	8	7	5	7	6	41
		F120	7	8	15	32	8	16	10	96									2	5	8	9	6	6	13	49									9	13	23	41	14	22	23	145
		F121	57	64	96	122	92	68	109	608									19	18	19	25	30	15	25	151									76	82	115	147	122	83	134	759
		F122	85	91	163	228	140	147	248	1102									15	15	37	37	27	29	52	212									100	106	200	265	167	176	300	1314
		F123	3	17	22	44	29	28	37	180									2	2	4	9	5	14	4	40									5	19	26	53	34	42	41	220
		F124	3	3	1	6	3	3	4	23									2		2			2		6									5	3	3	6	3	5	4	29
		F125	2	8	8	18	18	9	31	94										1	2	5	2	6	1	17									2	9	10	23	20	15	32	111
		F126					29	2		31												1	6			7												1	35	2		38
		F127			2	2	2	1		7												1		1	1	3											2	3	2	2	1	10
		F128	29	38	65	89	53	38	60	372									5	10	14	19	10	9	17	84									34	48	79	108	63	47	77	456
		F129	23	24	32	42	49	33	39	242									7	4	8	14	10	6	9	58									30	28	40	56	59	39	48	300
		F130	13	14	15	16	12	17	17	104									16	17	15	28	9	5	20	110									29	31	30	44	21	22	37	214
		F131	2		1	3	2	1	5	14									1		4			2	4	11									3		5	3	2	3	9	25
		F132	2	2	4	15	11	11	15	60									4	1	6	12	9	16	19	67									6	3	10	27	20	27	34	127
		F133	1		1	1	1	2	1	7											1	1		1	2	5									1		2	2	1	3	3	12
		F134				1		1		2									1							1									1			1		1		3
		F135	1						1	2													1			1									1				1		1	3
		F136					2		1	3													1		1	2													3		2	5
		F137																				1	1			2												1	1			2
		F138		1	2	2	3		1	9												2		1	2	5										1	2	4	3	1	3	14
		F139	1	1		5	4	2	5	18										1	2	1	2		1	7									1	2	2	6	6	2	6	25
		F140	5	8	13	12	15	12	10	75									3	3	7	8	3	3	2	29									8	11	20	20	18	15	12	104
		F141	8	13	10	8	8	9	8	64										1	3	1	3	2	2	12									8	14	13	9	11	11	10	76
		F142	31	45	43	98	143	58	59	477									14	9	9	14	25	6	10	87									45	54	52	112	168	64	69	564
		F143	4	6	8	8	11	6	7	50										1	1	6	2	1	2	13									4	7	9	14	13	7	9	63
		F144		1		2		2	1	6											1				1	2										1	1	2		2	2	8
		F145	2	2	2	7	4	2	5	24									3	1			2	1	2	9									5	3	2	7	6	3	7	33
		F146						1		1															1	1														1	1	2
		F147				1		2		3																												1		2		3
		F148	1	4	4	8	7	7	10	41									1	1	1	1	1	2	3	10									2	5	5	9	8	9	13	51
		F149	11	4	6	7	9	8	5	50									5	2	2	1	4	2		16									16	6	8	8	13	10	5	66
		F150	1	4	5	2	3	4	5	24									2	1	4	2	3	3	7	22									3	5	9	4	6	7	12	46
		F151							2	2											1	1		1	2	5											1	1		1	4	7
		F152	1		1		1	4	4	11															3	3									1		1		1	4	7	14
		F153					4	2	3	9									1						1	2									1				4	2	4	11
		F154	1	1		1			1	4												1			1	2									1	1		2			2	6
		F155							1	1										1			1		1	3										1			1		2	4
		F156		1	1	1				3																										1	1	1				3
		F158	1	1		1	2	1		6														1		1									1	1		1	2	2		7
		F159			1	1		1	1	4									1		2	1		1		5									1		3	2		2	1	9
		F160	13	9	16	28	20	19	23	128									7	6	17	14	10	11	9	74									20	15	33	42	30	30	32	202
		F161	4	2	7	11	7	4	7	42									3	2	5	3	2	2	1	18									7	4	12	14	9	6	8	60
		F162	14	16	16	31	20	18	39	154										1	5	6	2	2	5	21									14	17	21	37	22	20	44	175
		F163	6	8	19	23	18	24	20	118									3	1	1	8	5	9	4	31									9	9	20	31	23	33	24	149
		F164	1	1	4	6	7	3	4	26											1	2			1	4									1	1	5	8	7	3	5	30
		F165	2	3	6	5	2	3	7	28										1		2	2	3	3	11									2	4	6	7	4	6	10	39
		F166			1	3				4																											1	3				4
		F167			1	1	1	1		4												3			2	5											1	4	1	1	2	9
		F168	5	4	12	30	26	33	15	125									1	1	3	12	11	11	7	46									6	5	15	42	37	44	22	171
		F169	6	4	8	42	21	22	9	112									2	1	11	12	3	2	5	36									8	5	19	54	24	24	14	148
		F180	5	6	6	5	4	3		29									3	7	2	6	3	1	6	28									8	13	8	11	7	4	6	57
		F181	7	2	1	3	2	1	1	17									3	5	3	3		1	1	16									10	7	4	6	2	2	2	33
		F182	9	5	1	5	3	8	5	36									4	1	1	1	2	4	2	15									13	6	2	6	5	12	7	51
		F183			1		1	2	1	5									1		2				1	4									1		3		1	2	2	9
		F184		1			2			3																										1			2			3
		F185	3	1	1	3	3	3		14												2	1			3									3	1	1	5	4	3		17
		F187				1				1																												1				1
		F188		1	2	4	1	2	2	12									1				1		1	3									1	1	2	4	2	2	3	15
		F189	1	1	4	4	4	1	1	16									1		1	1			1	4									2	1	5	5	4	1	2	20
		G312												1				1															1	1												1			1
		G721				1				1											1					1											1	1				2
		Q860																	1	1						2									1	1						2
		X410									1					2	1	4													1			1									1				1	2	1
		X411									1							1																									1
		X414									1			1				2																									1			1
		X418														1		1																														1
		X421									1							1																									1
		X422																														1		1														1
		X428													1			1																													1
		X429											1				1	2															1	1											1				2
		X450									1						1	2																									1						1
		X451																															1	1															1
		X454									1							1																									1
		X459										1	2					3																										1	2
		Total	497	569	826	1204	954	867	1155	6072	6	1	3	3	3	5	5	26	181	168	283	354	279	272	399	1936					1	1	3	5	678	737	1109	1558	1233	1139	1554	8008	6	1	3	3	4	6	8
Caquetá	Alcohol	F100	6	6	14	14	10	12	14	76									4	4	9	14	7	18	6	62									10	10	23	28	17	30	20	138
		F101	2	3	4	4	4	9	5	31									2	1	2	3	2	3	2	15									4	4	6	7	6	12	7	46
		F102	5	1	3	3	1	1	5	19				1				1	1		1		1		1	4									6	1	4	3	2	1	6	23				1
		F103			4			4	6	14												1	3		2	6											4	1	3	4	8	20
		F104			2				1	3										2						2										2	2				1	5
		F105	1	1	4	2	3	3	3	17									1			1	4	2	1	9									2	1	4	3	7	5	4	26
		F106				2				2									1							1									1			2				3
		F107	1							1										1	3			1		5									1	1	3			1		6
		F108	1		1	1	1	2	2	8										2	2		1	2		7									1	2	3	1	2	4	2	15
		F109	3	2	4	4	8	6	8	35									2	1	1	2		6		12									5	3	5	6	8	12	8	47
		Q860		1		1				2																										1		1				2
		Total	19	14	36	31	27	37	44	208				1				1	11	11	18	21	18	32	12	123									30	25	54	52	45	69	56	331				1
	Amphetamine	F150		1	1	1	1	1	1	6									2						1	3									2	1	1	1	1	1	2	9
		F151					1		1	2														2		2													1	2	1	4
		F154																							1	1															1	1
		F157			1					1																											1					1
		F158		1						1																										1						1
		F159	1	2						3													1	1		2									1	2			1	1		5
		Total	1	4	2	1	2	1	2	13									2				1	3	2	8									3	4	2	1	3	4	4	21
	Cocaine	F140	1	4	4	5	2	6	12	34									1	4	1	3	2	2	5	18									2	8	5	8	4	8	17	52
		F141	1	2	3	1	3	9	7	26										2	1	3	2	1	2	11									1	4	4	4	5	10	9	37
		F142		5	2	5	2	8	11	33										1		1		1	1	4										6	2	6	2	9	12	37
		F143	1	1	2	2	6	3	3	18																									1	1	2	2	6	3	3	18
		F144	1		1	2			1	5												2				2									1		1	4			1	7
		F145			4	7	1	9	6	27															1	1											4	7	1	9	7	28
		F146	1							1																									1							1
		F147	1			1	1		1	4										1				1		2									1	1		1	1	1	1	6
		F148		1		4	1		3	9										1						1										2		4	1		3	10
		F149	1	2		5	4	2	4	18												4	1	1		6									1	2		9	5	3	4	24
		Total	7	15	16	32	20	37	48	175									1	9	2	13	5	6	9	45									8	24	18	45	25	43	57	220
	Cannabis	F120	2	3	4	10	7	9	6	41									2	2	8	1	2	2	2	19									4	5	12	11	9	11	8	60
		F121	22	13	39	176	153	115	116	634									3	2	9	45	53	27	43	182									25	15	48	221	206	142	159	816
		F122	1	4	8	42	26	67	60	208											1	11	11	12	14	49									1	4	9	53	37	79	74	257
		F123	1	2	2	4	1	3	10	23											1	1	3	2		7									1	2	3	5	4	5	10	30
		F124	2	1		2	1	1	1	8													1	1	1	3									2	1		2	2	2	2	11
		F125	1	6	5	23	22	8	22	87									1	1	4	4	1	1	3	15									2	7	9	27	23	9	25	102
		F126	1					2		3																									1					2		3
		F127		2	2	1				5																										2	2	1				5
		F128	1	3	1	1	5	2		13												1			1	2									1	3	1	2	5	2	1	15
		F129	4	3	6	10	3	9	2	37										1	2	2			4	9									4	4	8	12	3	9	6	46
		Total	35	37	67	269	218	216	217	1059									6	6	25	65	71	45	68	286									41	43	92	334	289	261	285	1345
	Opioids	F110		2	1	2		1	1	7									1	1		1	2	1	1	7									1	3	1	3	2	2	2	14
		F111		1	1	2			1	5														1	1	2										1	1	2		1	2	7
		F112				2		1	2	5											1	6	3	3	1	14											1	8	3	4	3	19
		F113		1	3	1		1	3	9												1		1	1	3										1	3	2		2	4	12
		F114					2		1	3											1					1											1		2		1	4
		F115					2		1	3											1					1											1		2		1	4
		F117			1					1																											1					1
		F119		1	2	2	4	3	1	13										1	1	2	5	1	2	12										2	3	4	9	4	3	25
		X420													1			1																													1
		X429														1		1																														1
		Total		5	8	9	8	6	10	46					1	1		2	1	2	4	10	10	7	6	40									1	7	12	19	18	13	16	86					1	1
	Other drugs	F130		1	5			6	2	14									3	1	4	5	10	6	3	32									3	2	9	5	10	12	5	46
		F131			1	1			2	4										2	1	1				4										2	2	2			2	8
		F132	1	1	12	13	1	2	6	36										1	9	11		1	1	23									1	2	21	24	1	3	7	59
		F133		1					1	2																										1					1	2
		F137			1			1		2																											1			1		2
		F138	1			1	1	1		4																									1			1	1	1		4
		F139				1	1		1	3													2	2	2	6												1	3	2	3	9
		F160	3	4	9	5	5	5	4	35									2	2		5	2	3	3	17									5	6	9	10	7	8	7	52
		F161	2	6	13	2	3	3		29											1	2			1	4									2	6	14	4	3	3	1	33
		F162	4	3	4	2	2	5	2	22										3	1	3				7									4	6	5	5	2	5	2	29
		F163	4	4	4	4	1		2	19									1			1		2		4									5	4	4	5	1	2	2	23
		F164	1					1		2										1						1									1	1				1		3
		F165	4	5	18	32	10	3	1	73										1	9	5	1			16									4	6	27	37	11	3	1	89
		F166				1				1																												1				1
		F167	1		4	2		1	1	9																									1		4	2		1	1	9
		F168	2	1	2	4	1	5	2	17															1	1									2	1	2	4	1	5	3	18
		F169	7	9	12	15	1	15	59	118									1	1	2			3	7	14									8	10	14	15	1	18	66	132
		F180	1	2	6		3	3	4	19									1	3	1	3	1	3	2	14									2	5	7	3	4	6	6	33
		F181			1	1				2										1						1										1	1	1				3
		F182	1			1				2																									1			1				2
		F184	1							1																									1							1
		F185				2				2																												2				2
		F189																	1							1									1							1
		X418														1		1																														1
		Total	33	37	92	87	29	51	87	416						1		1	9	16	28	36	16	20	20	145									42	53	120	123	45	71	107	561						1
	Total	F100	6	6	14	14	10	12	14	76									4	4	9	14	7	18	6	62									10	10	23	28	17	30	20	138
		F101	2	3	4	4	4	9	5	31									2	1	2	3	2	3	2	15									4	4	6	7	6	12	7	46
		F102	5	1	3	3	1	1	5	19				1				1	1		1		1		1	4									6	1	4	3	2	1	6	23				1
		F103			4			4	6	14												1	3		2	6											4	1	3	4	8	20
		F104			2				1	3										2						2										2	2				1	5
		F105	1	1	4	2	3	3	3	17									1			1	4	2	1	9									2	1	4	3	7	5	4	26
		F106				2				2									1							1									1			2				3
		F107	1							1										1	3			1		5									1	1	3			1		6
		F108	1		1	1	1	2	2	8										2	2		1	2		7									1	2	3	1	2	4	2	15
		F109	3	2	4	4	8	6	8	35									2	1	1	2		6		12									5	3	5	6	8	12	8	47
		F110		2	1	2		1	1	7									1	1		1	2	1	1	7									1	3	1	3	2	2	2	14
		F111		1	1	2			1	5														1	1	2										1	1	2		1	2	7
		F112				2		1	2	5											1	6	3	3	1	14											1	8	3	4	3	19
		F113		1	3	1		1	3	9												1		1	1	3										1	3	2		2	4	12
		F114					2		1	3											1					1											1		2		1	4
		F115					2		1	3											1					1											1		2		1	4
		F117			1					1																											1					1
		F119		1	2	2	4	3	1	13										1	1	2	5	1	2	12										2	3	4	9	4	3	25
		F120	2	3	4	10	7	9	6	41									2	2	8	1	2	2	2	19									4	5	12	11	9	11	8	60
		F121	22	13	39	176	153	115	116	634									3	2	9	45	53	27	43	182									25	15	48	221	206	142	159	816
		F122	1	4	8	42	26	67	60	208											1	11	11	12	14	49									1	4	9	53	37	79	74	257
		F123	1	2	2	4	1	3	10	23											1	1	3	2		7									1	2	3	5	4	5	10	30
		F124	2	1		2	1	1	1	8													1	1	1	3									2	1		2	2	2	2	11
		F125	1	6	5	23	22	8	22	87									1	1	4	4	1	1	3	15									2	7	9	27	23	9	25	102
		F126	1					2		3																									1					2		3
		F127		2	2	1				5																										2	2	1				5
		F128	1	3	1	1	5	2		13												1			1	2									1	3	1	2	5	2	1	15
		F129	4	3	6	10	3	9	2	37										1	2	2			4	9									4	4	8	12	3	9	6	46
		F130		1	5			6	2	14									3	1	4	5	10	6	3	32									3	2	9	5	10	12	5	46
		F131			1	1			2	4										2	1	1				4										2	2	2			2	8
		F132	1	1	12	13	1	2	6	36										1	9	11		1	1	23									1	2	21	24	1	3	7	59
		F133		1					1	2																										1					1	2
		F137			1			1		2																											1			1		2
		F138	1			1	1	1		4																									1			1	1	1		4
		F139				1	1		1	3													2	2	2	6												1	3	2	3	9
		F140	1	4	4	5	2	6	12	34									1	4	1	3	2	2	5	18									2	8	5	8	4	8	17	52
		F141	1	2	3	1	3	9	7	26										2	1	3	2	1	2	11									1	4	4	4	5	10	9	37
		F142		5	2	5	2	8	11	33										1		1		1	1	4										6	2	6	2	9	12	37
		F143	1	1	2	2	6	3	3	18																									1	1	2	2	6	3	3	18
		F144	1		1	2			1	5												2				2									1		1	4			1	7
		F145			4	7	1	9	6	27															1	1											4	7	1	9	7	28
		F146	1							1																									1							1
		F147	1			1	1		1	4										1				1		2									1	1		1	1	1	1	6
		F148		1		4	1		3	9										1						1										2		4	1		3	10
		F149	1	2		5	4	2	4	18												4	1	1		6									1	2		9	5	3	4	24
		F150		1	1	1	1	1	1	6									2						1	3									2	1	1	1	1	1	2	9
		F151					1		1	2														2		2													1	2	1	4
		F154																							1	1															1	1
		F157			1					1																											1					1
		F158		1						1																										1						1
		F159	1	2						3													1	1		2									1	2			1	1		5
		F160	3	4	9	5	5	5	4	35									2	2		5	2	3	3	17									5	6	9	10	7	8	7	52
		F161	2	6	13	2	3	3		29											1	2			1	4									2	6	14	4	3	3	1	33
		F162	4	3	4	2	2	5	2	22										3	1	3				7									4	6	5	5	2	5	2	29
		F163	4	4	4	4	1		2	19									1			1		2		4									5	4	4	5	1	2	2	23
		F164	1					1		2										1						1									1	1				1		3
		F165	4	5	18	32	10	3	1	73										1	9	5	1			16									4	6	27	37	11	3	1	89
		F166				1				1																												1				1
		F167	1		4	2		1	1	9																									1		4	2		1	1	9
		F168	2	1	2	4	1	5	2	17															1	1									2	1	2	4	1	5	3	18
		F169	7	9	12	15	1	15	59	118									1	1	2			3	7	14									8	10	14	15	1	18	66	132
		F180	1	2	6		3	3	4	19									1	3	1	3	1	3	2	14									2	5	7	3	4	6	6	33
		F181			1	1				2										1						1										1	1	1				3
		F182	1			1				2																									1			1				2
		F184	1							1																									1							1
		F185				2				2																												2				2
		F189																	1							1									1							1
		Q860		1		1				2																										1		1				2
		X418														1		1																														1
		X420													1			1																													1
		X429														1		1																														1
		Total	95	112	221	429	304	348	408	1917				1	1	2		4	30	44	77	145	121	113	117	647									125	156	298	574	425	461	525	2564				1	1	2
Casanare	Alcohol	F100	2	1	2	5	2	4	7	23									2		3	4		6	2	17									4	1	5	9	2	10	9	40
		F101	6		2	4	3	3	2	20											1	2	1	2	1	7									6		3	6	4	5	3	27
		F102	2	1		3	2	6	2	16										1	2			2	4	9									2	2	2	3	2	8	6	25
		F103			4	1	2		2	9										1						1										1	4	1	2		2	10
		F104		1		1			1	3									1					1		2									1	1		1		1	1	5
		F105		1		2				3												2				2										1		4				5
		F106						2		2												1				1												1		2		3
		F107		1				1		2																										1				1		2
		F108	3	1	2		1	1	1	9															2	2									3	1	2		1	1	3	11
		F109	1	2				1	1	5											2			1		3									1	2	2			2	1	8
		G721							1	1																															1	1
		Q860				1			1	2										1	1					2										1	1	1			1	4
		X451												1				1																												1
		Total	14	8	10	17	10	18	18	95				1				1	3	3	9	9	1	12	9	46									17	11	19	26	11	30	27	141				1
	Amphetamine	F150	1	1						2										1	1				1	3									1	2	1				1	5
		F152							1	1																															1	1
		F156																	1							1									1							1
		F159		1						1																										1						1
		Total	1	2					1	4									1	1	1				1	4									2	3	1				2	8
	Cocaine	F140		2		1		1		4										1					1	2										3		1		1	1	6
		F141						1		1																														1		1
		F142			2	4		1	2	9									1	1					3	5									1	1	2	4		1	5	14
		F143						1	1	2														1	1	2														2	2	4
		F145							1	1									1							1									1						1	2
		F147							1	1																															1	1
		F148						1		1																														1		1
		F149	1					1		2									1					2		3									2					3		5
		Total	1	2	2	5		6	5	21									3	2				3	5	13									4	4	2	5		9	10	34
	Cannabis	F120	1	4	2	1	2	5	3	18											1		4	1	2	8									1	4	3	1	6	6	5	26
		F121	7	9	35	45	15	18	10	139									5	4	2	7	7	6	5	36									12	13	37	52	22	24	15	175
		F122	6	8	3	12	4	10	6	49												2		2	3	7									6	8	3	14	4	12	9	56
		F123	7	4	2	3	1	4	5	26										1			1	1		3									7	5	2	3	2	5	5	29
		F124	1	1		1	2			5																									1	1		1	2			5
		F125		6	5	1	3	6	5	26										2				2	2	6										8	5	1	3	8	7	32
		F127					1			1										1	1					2										1	1		1			3
		F128		3	2	2	6	5	2	20										2					1	3										5	2	2	6	5	3	23
		F129	16	11	14	19	6	12	19	97										3		2	1	4	3	13									16	14	14	21	7	16	22	110
		Total	38	46	63	84	40	60	50	381									5	13	4	11	13	16	16	78									43	59	67	95	53	76	66	459
	Opioids	F110			2		1			3												1		2		3											2	1	1	2		6
		F111				2	1		1	4													1			1												2	2		1	5
		F112	1	3	10	9	4	4	2	33										2	3	5	1	4	1	16									1	5	13	14	5	8	3	49
		F113						1	1	2															1	1														1	2	3
		F114			1					1																											1					1
		F115																					1			1													1			1
		F119			1					1										2		2				4										2	1	2				5
		X428												1				1																												1
		Total	1	3	14	11	6	5	4	44				1				1		4	3	8	3	6	2	26									1	7	17	19	9	11	6	70				1
	Other drugs	F130				3	4	4	4	15									2	1	1	4	3	1	6	18									2	1	1	7	7	5	10	33
		F131	1							1																									1							1
		F132				1			1	2																												1			1	2
		F134				1				1																												1				1
		F137																						1		1														1		1
		F138																			1					1											1					1
		F139		1						1											1	2				3										1	1	2				4
		F160	2	6		1	2	1	3	15										1		6	1		6	14									2	7		7	3	1	9	29
		F161	2	1				1	1	5																									2	1				1	1	5
		F162			1	3		1	1	6											1	1		1		3											2	4		2	1	9
		F163		5	3		2	2		12													1	1		2										5	3		3	3		14
		F164		1	1	1				3																										1	1	1				3
		F165		1				2	1	4									1		1			1		3									1	1	1			3	1	7
		F166	1							1																									1							1
		F167				3				3																												3				3
		F168	2	4	1	1			3	11										1				1		2									2	5	1	1		1	3	13
		F169		2		2	4	1		9													1			1										2		2	5	1		10
		F180	2	4	2			2	1	11									1		2	5		2	5	15									3	4	4	5		4	6	26
		F181				1				1																												1				1
		F182	1							1																									1							1
		F183							1	1																															1	1
		F189						1		1																														1		1
		Total	11	25	8	17	12	15	16	104									4	3	7	18	6	8	17	63									15	28	15	35	18	23	33	167
	Total	F100	2	1	2	5	2	4	7	23									2		3	4		6	2	17									4	1	5	9	2	10	9	40
		F101	6		2	4	3	3	2	20											1	2	1	2	1	7									6		3	6	4	5	3	27
		F102	2	1		3	2	6	2	16										1	2			2	4	9									2	2	2	3	2	8	6	25
		F103			4	1	2		2	9										1						1										1	4	1	2		2	10
		F104		1		1			1	3									1					1		2									1	1		1		1	1	5
		F105		1		2				3												2				2										1		4				5
		F106						2		2												1				1												1		2		3
		F107		1				1		2																										1				1		2
		F108	3	1	2		1	1	1	9															2	2									3	1	2		1	1	3	11
		F109	1	2				1	1	5											2			1		3									1	2	2			2	1	8
		F110			2		1			3												1		2		3											2	1	1	2		6
		F111				2	1		1	4													1			1												2	2		1	5
		F112	1	3	10	9	4	4	2	33										2	3	5	1	4	1	16									1	5	13	14	5	8	3	49
		F113						1	1	2															1	1														1	2	3
		F114			1					1																											1					1
		F115																					1			1													1			1
		F119			1					1										2		2				4										2	1	2				5
		F120	1	4	2	1	2	5	3	18											1		4	1	2	8									1	4	3	1	6	6	5	26
		F121	7	9	35	45	15	18	10	139									5	4	2	7	7	6	5	36									12	13	37	52	22	24	15	175
		F122	6	8	3	12	4	10	6	49												2		2	3	7									6	8	3	14	4	12	9	56
		F123	7	4	2	3	1	4	5	26										1			1	1		3									7	5	2	3	2	5	5	29
		F124	1	1		1	2			5																									1	1		1	2			5
		F125		6	5	1	3	6	5	26										2				2	2	6										8	5	1	3	8	7	32
		F127					1			1										1	1					2										1	1		1			3
		F128		3	2	2	6	5	2	20										2					1	3										5	2	2	6	5	3	23
		F129	16	11	14	19	6	12	19	97										3		2	1	4	3	13									16	14	14	21	7	16	22	110
		F130				3	4	4	4	15									2	1	1	4	3	1	6	18									2	1	1	7	7	5	10	33
		F131	1							1																									1							1
		F132				1			1	2																												1			1	2
		F134				1				1																												1				1
		F137																						1		1														1		1
		F138																			1					1											1					1
		F139		1						1											1	2				3										1	1	2				4
		F140		2		1		1		4										1					1	2										3		1		1	1	6
		F141						1		1																														1		1
		F142			2	4		1	2	9									1	1					3	5									1	1	2	4		1	5	14
		F143						1	1	2														1	1	2														2	2	4
		F145							1	1									1							1									1						1	2
		F147							1	1																															1	1
		F148						1		1																														1		1
		F149	1					1		2									1					2		3									2					3		5
		F150	1	1						2										1	1				1	3									1	2	1				1	5
		F152							1	1																															1	1
		F156																	1							1									1							1
		F159		1						1																										1						1
		F160	2	6		1	2	1	3	15										1		6	1		6	14									2	7		7	3	1	9	29
		F161	2	1				1	1	5																									2	1				1	1	5
		F162			1	3		1	1	6											1	1		1		3											2	4		2	1	9
		F163		5	3		2	2		12													1	1		2										5	3		3	3		14
		F164		1	1	1				3																										1	1	1				3
		F165		1				2	1	4									1		1			1		3									1	1	1			3	1	7
		F166	1							1																									1							1
		F167				3				3																												3				3
		F168	2	4	1	1			3	11										1				1		2									2	5	1	1		1	3	13
		F169		2		2	4	1		9													1			1										2		2	5	1		10
		F180	2	4	2			2	1	11									1		2	5		2	5	15									3	4	4	5		4	6	26
		F181				1				1																												1				1
		F182	1							1																									1							1
		F183							1	1																															1	1
		F189						1		1																														1		1
		G721							1	1																															1	1
		Q860				1			1	2										1	1					2										1	1	1			1	4
		X428												1				1																												1
		X451												1				1																												1
		Total	66	86	97	134	68	104	94	649				2				2	16	26	24	46	23	45	50	230									82	112	121	180	91	149	144	879				2
Cauca	Alcohol	F100	22	27	15	53	31	46	59	253									6	10	13	17	11	19	15	91									28	37	28	70	42	65	74	344
		F101	8	16	13	21	16	29	30	133									3	4	6	6	7	9	5	40									11	20	19	27	23	38	35	173
		F102	9	10	15	27	22	34	68	185				1		1	1	3		4	5	8	1	1	7	26									9	14	20	35	23	35	75	211				1		1	1
		F103	13	6	6	10	11	13	16	75											1	2	2	2	3	10									13	6	7	12	13	15	19	85
		F104	3	2	8	4	3	5	6	31												1	2		2	5									3	2	8	5	5	5	8	36
		F105	1	6	2	3	6	4	7	29									1	2	3		4	5		15									2	8	5	3	10	9	7	44
		F106		1		1				2									1		1	2				4									1	1	1	3				6
		F107		1		1		1	1	4											1	1				2										1	1	2		1	1	6
		F108	7	3	2	14	14	9	25	74									1	3	2	6	3	4	8	27									8	6	4	20	17	13	33	101
		F109	24	17	14	17	7	20	21	120									10	13	8	5	3	5	1	45									34	30	22	22	10	25	22	165
		G312											1					1												1				1											1	1
		G721					1	1		2																													1	1		2
		Q860			2	3		1		6											1	1				2											3	4		1		8
		X450												4			1	5														1		1												4		1	1
		X454											1					1																											1
		X458														1		1																														1
		Total	87	89	77	154	111	163	233	914			2	5		2	2	11	22	36	41	49	33	45	41	267				1		1		2	109	125	118	203	144	208	274	1181			2	6		3	2
	Amphetamine	F150	3	1			4	6	1	15									2		2	1	3		1	9									5	1	2	1	7	6	2	24
		F151		1						1													2			2										1			2			3
		F152	1						1	2									1							1									2						1	3
		F153		1					1	2									1							1									1	1					1	3
		F154	1							1															1	1									1						1	2
		F155		1		1				2												1	1			2										1		2	1			4
		F157					1			1															1	1													1		1	2
		F158			1	2				3										1						1										1	1	2				4
		F159			1	2				3									1							1									1		1	2				4
		Total	5	4	2	5	5	6	3	30									5	1	2	2	6		3	19									10	5	4	7	11	6	6	49
	Cocaine	F140	22	43	27	60	28	28	20	228									6	8	11	8	1	6	1	41									28	51	38	68	29	34	21	269
		F141	7	10	10	15	4	4	8	58									4	2	1	7	2	2	1	19									11	12	11	22	6	6	9	77
		F142	17	24	18	67	27	38	44	235									3	2	4	12	6	5	5	37									20	26	22	79	33	43	49	272
		F143	4	5	6	15	15	8	9	62											1	4	3	1		9									4	5	7	19	18	9	9	71
		F144			1	1	2	2		6									1		1	2	1			5									1		2	3	3	2		11
		F145	12	11	7	14	12	13	15	84										3	1			1	2	7									12	14	8	14	12	14	17	91
		F147				1	1		1	3												2				2												3	1		1	5
		F148	2	3	3	9	6	7	9	39										1	2	2	3	1	3	12									2	4	5	11	9	8	12	51
		F149	4	8	10	14	2	4	13	55										1	1	3	2	4	2	13									4	9	11	17	4	8	15	68
		Total	68	104	82	196	97	104	119	770									14	17	22	40	18	20	14	145									82	121	104	236	115	124	133	915
	Cannabis	F120	24	32	32	71	40	42	30	271									2	8	6	21	8	9	14	68									26	40	38	92	48	51	44	339
		F121	7	12	15	43	22	26	15	140									2	3	9	15	9	5	4	47									9	15	24	58	31	31	19	187
		F122	20	38	29	89	57	66	60	359									8	10	7	23	8	7	8	71									28	48	36	112	65	73	68	430
		F123	8	8	11	27	20	25	12	111									3	2	3	6	2	3	2	21									11	10	14	33	22	28	14	132
		F124		2	4	4	4	2	4	20															1	1										2	4	4	4	2	5	21
		F125	7	8	8	32	21	33	16	125									1		1	4	3		1	10									8	8	9	36	24	33	17	135
		F126	1						2	3																									1						2	3
		F127	3	2	2	1	1	3	2	14									1			1				2									4	2	2	2	1	3	2	16
		F128	6	8	8	13	7	20	38	100									1		2	11		2	7	23									7	8	10	24	7	22	45	123
		F129	3	10	11	17	18	18	20	97										1		9	2			12									3	11	11	26	20	18	20	109
		Total	79	120	120	297	190	235	199	1240									18	24	28	90	32	26	37	255									97	144	148	387	222	261	236	1495
	Opioids	F110	8	3	8	11	8	19	16	73									3	2	5	5	2	10	9	36									11	5	13	16	10	29	25	109
		F111	6	1	4	3	4	2	1	21										1					1	2									6	2	4	3	4	2	2	23
		F112	38	32	17	36	46	77	20	266									3	6	5	7	16	27	13	77									41	38	22	43	62	104	33	343
		F113	10	6	6	15	6	11	4	58									3	1	1	4	3	2	2	16									13	7	7	19	9	13	6	74
		F114	1			1	4	3	1	10										1		1	1		1	4									1	1		2	5	3	2	14
		F115	1	2	3	5	2	5	5	23										1		1	1			3									1	3	3	6	3	5	5	26
		F116		1						1															1	1										1					1	2
		F117		1			1			2																										1			1			2
		F118	3	5		1		2	14	25												5	1		3	9									3	5		6	1	2	17	34
		F119	1	2	2	11	4	38	9	67										4	1	3		10	2	20									1	6	3	14	4	48	11	87
		X420										1	2		1	2		6													1			1										1	2		2	2
		X421											1					1																											1
		X422												1		1		2																												1		1
		X423											1					1																											1
		X424																												1				1												1
		X425													1			1																													1
		X428												1	1	1	1	4											1					1											1	1	1	1	1
		X429										2				2		4									1					1		2									1	2				3
		Total	68	53	40	83	75	157	70	546		3	4	2	3	6	1	19	9	16	12	26	24	49	32	168	1		1	1	1	1		5	77	69	52	109	99	206	102	714	1	3	5	3	4	7	1
	Other drugs	F130	4	4	2	5	4	4	5	28									3	9	4	13	5	6	12	52									7	13	6	18	9	10	17	80
		F131	1	1	1	1	2		2	8									1		2		1	1	1	6									2	1	3	1	3	1	3	14
		F132	7	1	2	4	4	10	10	38									2			2			1	5									9	1	2	6	4	10	11	43
		F133	1	1	1	2		2		7									1			1			1	3									2	1	1	3		2	1	10
		F135	1	1					1	3										1		1				2									1	2		1			1	5
		F136				1				1											1					1											1	1				2
		F137	1							1																									1							1
		F138	2							2									1		1				1	3									3		1				1	5
		F139	1	3	2	3	4	1		14									1	1			3		2	7									2	4	2	3	7	1	2	21
		F160	8	13	17	13	14	23	12	100									4	3	4	7	2	4	10	34									12	16	21	20	16	27	22	134
		F161	5	13	4	12	6	8	9	57										1	2	4	2	5	1	15									5	14	6	16	8	13	10	72
		F162	7	7	15	19	10	11	7	76									3	4		8			2	17									10	11	15	27	10	11	9	93
		F163	15	8	20	25	18	15	5	106									2	1	2	5	5	1	4	20									17	9	22	30	23	16	9	126
		F164	1	3	2	6	7	2	4	25									2		1		1			4									3	3	3	6	8	2	4	29
		F165	6	8	14	15	17	5	8	73										1	3	4	3	1	2	14									6	9	17	19	20	6	10	87
		F166			2			1		3													1			1											2		1	1		4
		F167	1	1	2	2	1	1	2	10												1		1		2									1	1	2	3	1	2	2	12
		F168	1	10	3	19	9	16	4	62										2	1	1	4	4	4	16									1	12	4	20	13	20	8	78
		F169	10	13	13	11	6	11	11	75									1	4		1		2	2	10									11	17	13	12	6	13	13	85
		F180	4	6	13	14	7	7	10	61									3	5	6	5	4	7	6	36									7	11	19	19	11	14	16	97
		F181					2	2	2	6											1	3		1		5											1	3	2	3	2	11
		F182		1		1		1	2	5										4		3		1		8										5		4		2	2	13
		F183	1							1																									1							1
		F184				1				1																												1				1
		F185		1	1	2	1		1	6																										1	1	2	1		1	6
		F186		1						1																										1						1
		F187	1					1		2										1		1				2									1	1		1		1		4
		F188	2							2											1	1		1		3									2		1	1		1		5
		F189					1	1	1	3										1		1				2										1		1	1	1	1	5
		X410										1	1	1	4	1		8											1					1										1	2	1	4	1
		X414											1	1	1			3																											1	1	1
		X418											1	1	2	1		5																											1	1	2	1
		X419										1				1	2	4																										1				1	2
		Total	80	96	114	156	113	122	96	777		2	3	3	7	3	2	20	24	38	29	62	31	35	49	268			1					1	104	134	143	218	144	157	145	1045		2	4	3	7	3	2
	Total	F100	22	27	15	53	31	46	59	253									6	10	13	17	11	19	15	91									28	37	28	70	42	65	74	344
		F101	8	16	13	21	16	29	30	133									3	4	6	6	7	9	5	40									11	20	19	27	23	38	35	173
		F102	9	10	15	27	22	34	68	185				1		1	1	3		4	5	8	1	1	7	26									9	14	20	35	23	35	75	211				1		1	1
		F103	13	6	6	10	11	13	16	75											1	2	2	2	3	10									13	6	7	12	13	15	19	85
		F104	3	2	8	4	3	5	6	31												1	2		2	5									3	2	8	5	5	5	8	36
		F105	1	6	2	3	6	4	7	29									1	2	3		4	5		15									2	8	5	3	10	9	7	44
		F106		1		1				2									1		1	2				4									1	1	1	3				6
		F107		1		1		1	1	4											1	1				2										1	1	2		1	1	6
		F108	7	3	2	14	14	9	25	74									1	3	2	6	3	4	8	27									8	6	4	20	17	13	33	101
		F109	24	17	14	17	7	20	21	120									10	13	8	5	3	5	1	45									34	30	22	22	10	25	22	165
		F110	8	3	8	11	8	19	16	73									3	2	5	5	2	10	9	36									11	5	13	16	10	29	25	109
		F111	6	1	4	3	4	2	1	21										1					1	2									6	2	4	3	4	2	2	23
		F112	38	32	17	36	46	77	20	266									3	6	5	7	16	27	13	77									41	38	22	43	62	104	33	343
		F113	10	6	6	15	6	11	4	58									3	1	1	4	3	2	2	16									13	7	7	19	9	13	6	74
		F114	1			1	4	3	1	10										1		1	1		1	4									1	1		2	5	3	2	14
		F115	1	2	3	5	2	5	5	23										1		1	1			3									1	3	3	6	3	5	5	26
		F116		1						1															1	1										1					1	2
		F117		1			1			2																										1			1			2
		F118	3	5		1		2	14	25												5	1		3	9									3	5		6	1	2	17	34
		F119	1	2	2	11	4	38	9	67										4	1	3		10	2	20									1	6	3	14	4	48	11	87
		F120	24	32	32	71	40	42	30	271									2	8	6	21	8	9	14	68									26	40	38	92	48	51	44	339
		F121	7	12	15	43	22	26	15	140									2	3	9	15	9	5	4	47									9	15	24	58	31	31	19	187
		F122	20	38	29	89	57	66	60	359									8	10	7	23	8	7	8	71									28	48	36	112	65	73	68	430
		F123	8	8	11	27	20	25	12	111									3	2	3	6	2	3	2	21									11	10	14	33	22	28	14	132
		F124		2	4	4	4	2	4	20															1	1										2	4	4	4	2	5	21
		F125	7	8	8	32	21	33	16	125									1		1	4	3		1	10									8	8	9	36	24	33	17	135
		F126	1						2	3																									1						2	3
		F127	3	2	2	1	1	3	2	14									1			1				2									4	2	2	2	1	3	2	16
		F128	6	8	8	13	7	20	38	100									1		2	11		2	7	23									7	8	10	24	7	22	45	123
		F129	3	10	11	17	18	18	20	97										1		9	2			12									3	11	11	26	20	18	20	109
		F130	4	4	2	5	4	4	5	28									3	9	4	13	5	6	12	52									7	13	6	18	9	10	17	80
		F131	1	1	1	1	2		2	8									1		2		1	1	1	6									2	1	3	1	3	1	3	14
		F132	7	1	2	4	4	10	10	38									2			2			1	5									9	1	2	6	4	10	11	43
		F133	1	1	1	2		2		7									1			1			1	3									2	1	1	3		2	1	10
		F135	1	1					1	3										1		1				2									1	2		1			1	5
		F136				1				1											1					1											1	1				2
		F137	1							1																									1							1
		F138	2							2									1		1				1	3									3		1				1	5
		F139	1	3	2	3	4	1		14									1	1			3		2	7									2	4	2	3	7	1	2	21
		F140	22	43	27	60	28	28	20	228									6	8	11	8	1	6	1	41									28	51	38	68	29	34	21	269
		F141	7	10	10	15	4	4	8	58									4	2	1	7	2	2	1	19									11	12	11	22	6	6	9	77
		F142	17	24	18	67	27	38	44	235									3	2	4	12	6	5	5	37									20	26	22	79	33	43	49	272
		F143	4	5	6	15	15	8	9	62											1	4	3	1		9									4	5	7	19	18	9	9	71
		F144			1	1	2	2		6									1		1	2	1			5									1		2	3	3	2		11
		F145	12	11	7	14	12	13	15	84										3	1			1	2	7									12	14	8	14	12	14	17	91
		F147				1	1		1	3												2				2												3	1		1	5
		F148	2	3	3	9	6	7	9	39										1	2	2	3	1	3	12									2	4	5	11	9	8	12	51
		F149	4	8	10	14	2	4	13	55										1	1	3	2	4	2	13									4	9	11	17	4	8	15	68
		F150	3	1			4	6	1	15									2		2	1	3		1	9									5	1	2	1	7	6	2	24
		F151		1						1													2			2										1			2			3
		F152	1						1	2									1							1									2						1	3
		F153		1					1	2									1							1									1	1					1	3
		F154	1							1															1	1									1						1	2
		F155		1		1				2												1	1			2										1		2	1			4
		F157					1			1															1	1													1		1	2
		F158			1	2				3										1						1										1	1	2				4
		F159			1	2				3									1							1									1		1	2				4
		F160	8	13	17	13	14	23	12	100									4	3	4	7	2	4	10	34									12	16	21	20	16	27	22	134
		F161	5	13	4	12	6	8	9	57										1	2	4	2	5	1	15									5	14	6	16	8	13	10	72
		F162	7	7	15	19	10	11	7	76									3	4		8			2	17									10	11	15	27	10	11	9	93
		F163	15	8	20	25	18	15	5	106									2	1	2	5	5	1	4	20									17	9	22	30	23	16	9	126
		F164	1	3	2	6	7	2	4	25									2		1		1			4									3	3	3	6	8	2	4	29
		F165	6	8	14	15	17	5	8	73										1	3	4	3	1	2	14									6	9	17	19	20	6	10	87
		F166			2			1		3													1			1											2		1	1		4
		F167	1	1	2	2	1	1	2	10												1		1		2									1	1	2	3	1	2	2	12
		F168	1	10	3	19	9	16	4	62										2	1	1	4	4	4	16									1	12	4	20	13	20	8	78
		F169	10	13	13	11	6	11	11	75									1	4		1		2	2	10									11	17	13	12	6	13	13	85
		F180	4	6	13	14	7	7	10	61									3	5	6	5	4	7	6	36									7	11	19	19	11	14	16	97
		F181					2	2	2	6											1	3		1		5											1	3	2	3	2	11
		F182		1		1		1	2	5										4		3		1		8										5		4		2	2	13
		F183	1							1																									1							1
		F184				1				1																												1				1
		F185		1	1	2	1		1	6																										1	1	2	1		1	6
		F186		1						1																										1						1
		F187	1					1		2										1		1				2									1	1		1		1		4
		F188	2							2											1	1		1		3									2		1	1		1		5
		F189					1	1	1	3										1		1				2										1		1	1	1	1	5
		G312											1					1												1				1											1	1
		G721					1	1		2																													1	1		2
		Q860			2	3		1		6											1	1				2											3	4		1		8
		X410										1	1	1	4	1		8											1					1										1	2	1	4	1
		X414											1	1	1			3																											1	1	1
		X418											1	1	2	1		5																											1	1	2	1
		X419										1				1	2	4																										1				1	2
		X420										1	2		1	2		6													1			1										1	2		2	2
		X421											1					1																											1
		X422												1		1		2																												1		1
		X423											1					1																											1
		X424																												1				1												1
		X425													1			1																													1
		X428												1	1	1	1	4											1					1											1	1	1	1	1
		X429										2				2		4									1					1		2									1	2				3
		X450												4			1	5														1		1												4		1	1
		X454											1					1																											1
		X458														1		1																														1
		Total	387	466	435	891	591	787	720	4277		5	9	10	10	11	5	50	92	132	134	269	144	175	176	1122	1		2	2	1	2		8	479	598	569	1160	735	962	896	5399	1	5	11	12	11	13	5
Cesar	Alcohol	F100	45	20	15	24	17	17	35	173									29	18	13	14	10	13	17	114									74	38	28	38	27	30	52	287
		F101	5	8	11	28	11	27	55	145									4	4	7	6	11	6	8	46									9	12	18	34	22	33	63	191
		F102	4	9	11	15	13	19	41	112							1	1	2		5	4	1	5	5	22									6	9	16	19	14	24	46	134							1
		F103		6	5	10	12	8	11	52									1		3		1	2	1	8									1	6	8	10	13	10	12	60
		F104	1	2	1	3		1	3	11									2	5	1		1	1	1	11									3	7	2	3	1	2	4	22
		F105	3	1	3	7	4	6	12	36									3	1	2	4		4	4	18									6	2	5	11	4	10	16	54
		F106	1	5	1	4	1		1	13											1		1		1	3									1	5	2	4	2		2	16
		F107		2		1	1			4												2		1		3										2		3	1	1		7
		F108	2	4	3	4	6	5	4	28									2	1	3	5	2		4	17									4	5	6	9	8	5	8	45
		F109	4	14	13	21	13	12	30	107										3	3	15	5	3	9	38									4	17	16	36	18	15	39	145
		G312													1			1																													1
		Q860		1		1	2			4										1				1	1	3										2		1	2	1	1	7
		X450														1		1																														1
		X459												1			2	3																												1			2
		Total	65	72	63	118	80	95	192	685				1	1	1	3	6	43	33	38	50	32	36	51	283									108	105	101	168	112	131	243	968				1	1	1	3
	Amphetamine	F150	4		1	1	5	3		14									2	1	1	2	11	1	3	21									6	1	2	3	16	4	3	35
[truncated: 3,607 more rows]
[truncated: 1 more columns]
