# Supplementary material for: Burden of Disease Due to Consumption of Alcohol and Other Drugs in Colombia, 2016–2022: A Subnational Regional Analysis
Source: Int J Environ Res Public Health. 2026 May 15;23(5):659. doi: 10.3390/ijerph23050659 (PMC13206594; doi:10.3390/ijerph23050659)
Supplement: Supplementary file 1 [file ijerph-23-00659-s001.zip › Supplementary Materials Table S4.xlsx]

## Sheet: Supplementary Table S4
Table S4. Years lived with disability (YLD), years of life lost (YLL), and disability-adjusted life year (DALY) rates according to sex and department in Colombia, 2016–2022.
	YLD																								YLL																								DALY
	Men								Women								Overall								Men								Women								Overall								Men
Departament	2016	2017	2018	2019	2020	2021	2022	Period	2016	2017	2018	2019	2020	2021	2022	Period	2016	2017	2018	2019	2020	2021	2022	Period	2016	2017	2018	2019	2020	2021	2022	Period	2016	2017	2018	2019	2020	2021	2022	Period	2016	2017	2018	2019	2020	2021	2022	Period	2016
Amazonas	3,9 (0-8,4)	23,1 (16,9-29,3)	91,2 (82,3-100,1)	110 (100,6-119,5)	71,7 (60,7-82,8)	117,1 (105,3-128,8)	162,2 (150,2-174,2)	595,1 (569,5-620,8)	0,9 (0,1-1,7)	5,1 (0-10,7)	16,1 (9,5-22,7)	11,5 (5,6-17,3)	11,7 (7,2-16,3)	14,8 (7,9-21,6)	16,2 (10,5-22)	78,7 (65,4-92,1)	2,5 (0,3-4,6)	14,5 (10,9-18,1)	55,3 (49,7-60,8)	62,7 (56,9-68,6)	42,8 (36,8-48,8)	67,5 (60,6-74,4)	91,2 (84,4-98)	347,3 (332,3-362,3)	0 (0-0)	0 (0-0)	0 (0-0)	39,8 (0-0)	0 (0-0)	102,2 (0-0)	134,5 (0-471,5)	289,8 (100,2-479,4)	0 (0-0)	0 (0-0)	0 (0-0)	0 (0-0)	0 (0-0)	0 (0-0)	0 (0-0)	0 (0-0)	0 (0-0)	0 (0-0)	0 (0-0)	20,7 (0-0)	0 (0-0)	52,7 (0-0)	69,1 (0-242,1)	150,7 (52,1-249,4)	3,9 (0-8,4)
Antioquia	86,4 (83-89,7)	107,9 (104,9-111)	396,8 (373,8-419,8)	138 (136,5-139,6)	91,8 (90,6-93)	150,2 (144,4-156)	140,5 (136,7-144,2)	1104,3 (1079,7-1128,8)	16,9 (16,3-17,5)	23,9 (23,2-24,6)	29,8 (28,8-30,7)	36,4 (35,6-37,2)	27 (26,4-27,7)	26,2 (25,5-27)	32,2 (31,4-33,1)	192,4 (190,3-194,4)	50,5 (48,8-52,1)	64,5 (63-66)	207 (195,8-218,2)	85,5 (84,6-86,4)	58,3 (57,6-59)	86,1 (83,2-89)	84,5 (82,6-86,3)	633 (621,1-645)	41 (35,4-46,6)	45,9 (41,3-50,6)	72,5 (65,9-79,1)	81,7 (76,1-87,2)	74,7 (68,3-81)	72,4 (65,1-79,7)	82,6 (76,1-89,2)	471,2 (455,1-487,2)	10,5 (6,4-14,6)	7 (4,1-9,8)	10,4 (8,4-12,3)	9,4 (6,2-12,5)	4,4 (2,9-6)	7,5 (3,7-11,3)	6,7 (4,4-9)	55,2 (49,3-61,2)	25,2 (22,1-28,3)	25,8 (23,4-28,2)	40,4 (37,1-43,6)	44,3 (41,4-47,2)	38,4 (35,3-41,4)	38,8 (35-42,6)	43,3 (40-46,7)	256,2 (247,9-264,5)	127,3 (110-144,7)
Arauca	8,7 (6,4-10,9)	19,9 (16,4-23,5)	31 (28-34,1)	30,5 (26,2-34,7)	23,4 (19,6-27,2)	22,3 (18,9-25,8)	27,2 (23,6-30,8)	163,2 (153,6-172,9)	1,3 (0,1-2,5)	14,1 (11,9-16,2)	9,8 (7,3-12,2)	6 (3,9-8,1)	5,5 (3,5-7,4)	6,4 (4,6-8,1)	6,9 (5-8,8)	48,8 (43,5-54)	5 (3,8-6,3)	17,1 (15-19,1)	20,5 (18,5-22,5)	18,3 (16-20,7)	14,5 (12,3-16,6)	14,4 (12,4-16,4)	17,1 (15-19,1)	106,4 (100,8-112)	51,5 (0-0)	0 (0-0)	0 (0-0)	0 (0-0)	0 (0-0)	0 (0-0)	0 (0-0)	45,5 (0-0)	0 (0-0)	51,3 (0-0)	0 (0-0)	0 (0-0)	0 (0-0)	0 (0-0)	46,9 (0-0)	97,2 (15-179,4)	26,2 (0-0)	25,2 (0-0)	0 (0-0)	0 (0-0)	0 (0-0)	0 (0-0)	23,4 (0-0)	71,2 (58-84,3)	60,1 (0-165,5)
Archipiélago	0,4 (0-0)	14,1 (7,3-20,9)	10,3 (5,4-15,3)	28,5 (19,5-37,4)	43 (33,2-52,9)	19,4 (11,8-27)	28,4 (19,3-37,4)	142,5 (123,8-161,3)	0 (0-0)	4,2 (0-9)	2,3 (0-28,8)	3,7 (0-8,5)	8,2 (3,5-13)	4,3 (0-9,1)	16,7 (10,4-23,1)	39,4 (29,4-49,5)	0,2 (0-0)	9 (5,3-12,7)	6,2 (3,3-9,1)	15,7 (10,9-20,5)	25 (19,8-30,1)	11,5 (7,6-15,5)	22,3 (16,9-27,7)	89,2 (78,7-99,7)	0 (0-0)	0 (0-0)	0 (0-0)	27,2 (0-0)	106,5 (0-0)	0 (0-0)	0 (0-0)	132,3 (0-1122,1)	0 (0-0)	0 (0-0)	0 (0-0)	0 (0-0)	0 (0-0)	0 (0-0)	0 (0-0)	0 (0-0)	0 (0-0)	0 (0-0)	0 (0-0)	13,1 (0-0)	51,2 (0-0)	0 (0-0)	0 (0-0)	63,9 (0-541,7)	0,4 (0-0)
Atlántico	10,5 (9,6-11,3)	14,1 (13,2-15,1)	27 (25,3-28,6)	45,5 (43,8-47,1)	32 (30,7-33,4)	44,6 (36,9-52,3)	64,9 (54,5-75,3)	241,8 (227,7-256)	3,6 (3,1-4)	5,8 (5,2-6,3)	8,3 (7,7-9)	48,4 (46,8-50)	32,6 (31,3-33,9)	6,5 (6-7,1)	6,5 (5,9-7,1)	112 (109,6-114,4)	6,9 (6,5-7,4)	9,8 (9,3-10,4)	17,4 (16,5-18,3)	47 (45,9-48,1)	32,3 (31,4-33,3)	25,1 (21,3-28,9)	35 (29,9-40,1)	175,2 (168,2-182,2)	0 (0-0)	19,8 (15,5-24,2)	18,9 (9,4-28,4)	28,5 (21,1-35,8)	17,4 (11,9-22,9)	30,7 (23,4-38,1)	23,3 (13,4-33,3)	139,5 (124,7-154,4)	0 (0-0)	0 (0-0)	5,8 (0-0)	0 (0-0)	0 (0-0)	0 (0-0)	2,7 (0-0)	8,4 (0-42,7)	0 (0-0)	9,7 (7,6-11,8)	12,1 (7,8-16,5)	13,9 (10,3-17,4)	8,5 (5,8-11,2)	15 (11,4-18,6)	12,8 (8-17,5)	72,3 (64,8-79,8)	10,5 (9,6-11,3)
Bogotá, D.C.	31,3 (30,5-32,2)	39,7 (38,7-40,6)	90,7 (86,7-94,8)	60,6 (59,4-61,8)	43,1 (42,2-44)	70,7 (68,4-72,9)	143,5 (136,1-151)	483,3 (473,9-492,8)	10,2 (9,8-10,7)	11,9 (11,4-12,4)	14,1 (13,5-14,7)	22,9 (22-23,7)	15,3 (14,7-15,8)	23,2 (22,5-23,9)	16,8 (16,2-17,3)	114,8 (113,2-116,4)	20,3 (19,9-20,8)	25,2 (24,7-25,7)	50,8 (48,8-52,7)	40,9 (40,2-41,7)	28,6 (28,1-29,1)	45,9 (44,8-47,1)	77,5 (73,8-81,1)	291,2 (286,5-295,8)	4,4 (3-5,9)	17,9 (14,1-21,8)	26,4 (22,3-30,6)	32,7 (28,5-36,8)	66,1 (60,5-71,8)	50,1 (45,1-55)	56,7 (50,1-63,3)	257,9 (245,8-270,1)	2 (0-6,9)	2,7 (0-5,5)	15,4 (11,8-19,1)	7,4 (4,8-9,9)	16,7 (13,1-20,3)	5,4 (3,6-7,2)	5,4 (2,6-8,2)	55,1 (49,3-60,9)	3,2 (2,4-3,9)	10 (8-12)	20,7 (18,1-23,3)	19,5 (17,3-21,7)	40,4 (37,2-43,6)	26,8 (24,3-29,2)	29,9 (26,7-33,2)	152,1 (145,6-158,7)	35,8 (31,7-39,8)
Bolívar	15,4 (14,4-16,5)	15,1 (14,1-16,2)	27,2 (25,5-28,9)	57,2 (55,3-59,1)	38,9 (37,3-40,5)	35,6 (34-37,3)	41,8 (39,2-44,3)	232,8 (228,2-237,5)	8,6 (7,9-9,3)	3,9 (3,5-4,4)	4,8 (4,2-5,3)	32,6 (31,1-34)	27,5 (26,2-28,8)	7,4 (6,7-8,1)	6,9 (6,2-7,5)	91,9 (89,4-94,3)	12 (11,4-12,6)	9,5 (8,9-10,1)	15,9 (15-16,8)	44,8 (43,6-46)	33,2 (32,1-34,2)	21,4 (20,5-22,3)	24,2 (22,8-25,5)	161,8 (159,2-164,4)	6,4 (0-0)	26,4 (17,2-35,7)	18,7 (6,2-31,1)	16,7 (0,2-33,3)	47,3 (34,5-60,1)	34,2 (25,3-43,1)	10,7 (2,7-18,7)	161 (138,7-183,2)	0 (0-0)	0 (0-0)	0 (0-0)	0 (0-0)	0 (0-0)	5,3 (0-0)	0 (0-0)	5,5 (0-0)	3,2 (0-0)	13,1 (8,5-17,7)	9,3 (3,1-15,4)	8,3 (0,1-16,5)	23,5 (17,1-29,8)	19,7 (15,2-24,1)	5,3 (1,3-9,3)	82,6 (71,5-93,8)	21,8 (9,2-34,4)
Boyacá	11,6 (10,5-12,7)	17,1 (15,7-18,5)	24,2 (22,2-26,3)	43,3 (41,1-45,5)	29,9 (28,2-31,6)	34,4 (32,2-36,6)	42,6 (40,6-44,6)	206 (201,1-211)	2,4 (1,9-3)	3,7 (3-4,4)	5,3 (4,5-6)	8,8 (7,7-9,9)	6 (5,1-6,8)	6,4 (5,6-7,2)	11,6 (10,5-12,6)	44,7 (42,5-46,9)	6,9 (6,3-7,6)	10,3 (9,5-11,1)	14,6 (13,5-15,7)	25,8 (24,6-27)	17,8 (16,8-18,7)	20,2 (19-21,3)	26,9 (25,8-28)	124,1 (121,4-126,8)	12,5 (0-87,1)	0 (0-0)	30,9 (14,7-47,1)	5,7 (0-0)	17,3 (0-43)	69,3 (52,9-85,8)	33 (15,1-50,8)	172,3 (145,3-199,3)	0 (0-0)	0 (0-0)	0 (0-0)	3,1 (0-0)	0 (0-0)	0 (0-0)	8,3 (0-0)	11,8 (0-82,4)	6,1 (0-42,9)	0 (0-0)	15,2 (7,3-23,2)	4,4 (0-20)	8,5 (0-21,2)	34,2 (26,1-42,3)	20,5 (11,4-29,5)	90,8 (76,9-104,7)	24,1 (5-43,2)
Caldas	37,2 (34,6-39,8)	105,8 (93-118,6)	149,2 (137,2-161,3)	87,5 (83,6-91,4)	72,8 (69,5-76)	251,3 (225,8-276,8)	457,9 (395,5-520,3)	1174,9 (1101-1248,7)	10,5 (9,2-11,8)	9,3 (8,1-10,6)	21,8 (19,2-24,4)	20 (18,2-21,8)	17,2 (15,6-18,8)	18,7 (16,7-20,7)	44,7 (37,5-51,9)	143,4 (134,6-152,1)	23,4 (22-24,9)	56,1 (49,7-62,5)	83,5 (77,4-89,7)	52,7 (50,6-54,8)	44,1 (42,3-45,9)	131,3 (118,5-144)	244,5 (213,8-275,2)	642,8 (606,5-679,1)	65,3 (46,4-84,1)	3,3 (0-0)	24,8 (0-61)	25,2 (0-59,7)	25,4 (0-58,3)	46,6 (29,6-63,6)	35,6 (10,8-60,4)	226,8 (188,2-265,4)	0 (0-0)	0 (0-0)	0 (0-0)	0 (0-0)	12,2 (0-0)	10,4 (0-0)	12,1 (0-31,6)	35,3 (7,5-63,2)	31,7 (22,5-40,8)	1,6 (0-0)	12 (0-29,5)	12,2 (0-28,9)	18,6 (5,5-31,7)	27,9 (20,1-35,7)	23,5 (11,6-35,3)	128 (107,1-149)	102,4 (49-155,9)
Caquetá	10,5 (8,4-12,7)	19,2 (15-23,5)	40,2 (32,6-47,8)	48,5 (43,3-53,7)	33,8 (29,2-38,4)	63,9 (55,9-71,9)	55,1 (50-60,3)	274,8 (259,7-289,9)	3 (2-4)	4,6 (3,4-5,9)	8,9 (6,7-11,1)	16,7 (13,7-19,6)	14 (11,2-16,9)	14 (11,5-16,6)	13,5 (10,8-16,2)	75,9 (69,7-82,1)	6,8 (5,6-8)	12 (9,8-14,3)	24,8 (20,8-28,8)	32,8 (29,8-35,8)	24 (21,3-26,7)	39,2 (34,9-43,5)	34,5 (31,5-37,4)	176,5 (168,3-184,8)	0 (0-0)	0 (0-0)	0 (0-0)	6,3 (0-0)	25,9 (0-0)	58,4 (16,2-100,5)	0 (0-0)	92,6 (19,7-165,5)	0 (0-0)	0 (0-0)	0 (0-0)	0 (0-0)	0 (0-0)	0 (0-0)	0 (0-0)	0 (0-0)	0 (0-0)	0 (0-0)	0 (0-0)	3,2 (0-0)	13,1 (0-0)	29,5 (8,2-50,7)	0 (0-0)	46,9 (9,9-83,8)	10,5 (8,4-12,7)
Casanare	13,4 (11,2-15,7)	14,6 (12-17,3)	15,1 (12,3-17,9)	20 (16,8-23,2)	9,2 (7,1-11,4)	16,1 (13,5-18,8)	15,8 (13,4-18,1)	105 (98,2-111,9)	1,6 (0,8-2,4)	4,8 (3,2-6,4)	2,9 (1,7-4)	6,2 (4,5-7,9)	2 (0,9-3,2)	6,7 (5,1-8,3)	6 (4,5-7,6)	30,8 (27,2-34,5)	7,6 (6,4-8,9)	9,8 (8,3-11,3)	9,1 (7,5-10,6)	13,1 (11,3-14,9)	5,7 (4,5-6,9)	11,5 (10-13)	10,9 (9,5-12,3)	68,3 (64,4-72,2)	0 (0-0)	0 (0-0)	0 (0-0)	29,9 (0-148,6)	0 (0-0)	0 (0-0)	0 (0-0)	29,9 (0-148,6)	0 (0-0)	0 (0-0)	0 (0-0)	0 (0-0)	0 (0-0)	0 (0-0)	0 (0-0)	0 (0-0)	0 (0-0)	0 (0-0)	0 (0-0)	15,1 (0-75)	0 (0-0)	0 (0-0)	0 (0-0)	15,1 (0-75)	13,4 (11,2-15,7)
Cauca	18,8 (17,4-20,2)	21,6 (20,1-23,2)	18,7 (17,3-20,2)	41,1 (39-43,2)	28,6 (26,9-30,3)	41,3 (39,3-43,3)	46 (42,8-49,1)	218,7 (213,3-224,1)	4 (3,3-4,6)	5,7 (4,9-6,5)	4,8 (4,1-5,5)	10,7 (9,6-11,8)	6,2 (5,4-7)	7,8 (6,9-8,7)	6,2 (5,5-7)	45,8 (43,6-48)	11,3 (10,6-12,1)	13,6 (12,7-14,5)	11,7 (10,9-12,5)	25,7 (24,6-26,9)	17,3 (16,3-18,2)	24,4 (23,3-25,5)	25,9 (24,2-27,5)	131,4 (128,5-134,3)	0 (0-0)	41,2 (32,2-50,2)	73,7 (57,6-89,8)	67,2 (52,5-81,8)	83,3 (74,6-92)	79,8 (60,1-99,4)	37,1 (21,3-52,9)	386,3 (355,9-416,7)	5,2 (0-0)	0 (0-0)	9,9 (0-104,9)	16,8 (0-55,7)	8,8 (0-0)	14,7 (0-118,5)	0 (0-0)	55,7 (31,8-79,5)	2,6 (0-0)	20,4 (16-24,9)	41,5 (30,6-52,4)	41,7 (33,8-49,6)	45,7 (41,4-49,9)	46,8 (35,3-58,4)	18,3 (10,5-26,1)	219,3 (201,5-237,2)	18,8 (17,4-20,2)
Cesar	16,1 (14,7-17,6)	32,1 (28,8-35,4)	51 (46,4-55,5)	39,3 (37-41,6)	25,8 (24-27,7)	36,8 (33,1-40,5)	75,1 (69,3-80,9)	279,3 (269,1-289,5)	5,1 (4,3-5,9)	5,7 (4,8-6,6)	12,8 (10,8-14,8)	10,9 (9,7-12,1)	7,6 (6,6-8,6)	5,1 (4,3-5,9)	8,2 (7,2-9,2)	55,1 (52-58,2)	10,6 (9,8-11,4)	18,8 (17,1-20,6)	31,7 (29,2-34,2)	24,9 (23,6-26,2)	16,6 (15,6-17,7)	20,8 (18,9-22,7)	41,3 (38,3-44,3)	166 (160,6-171,3)	9,8 (0-0)	48 (37,6-58,4)	35,5 (22,2-48,8)	11,5 (0-0)	18,4 (0-79,6)	14,4 (0-115)	77,7 (66,1-89,4)	217,1 (195,2-239,1)	0 (0-0)	11,1 (0-0)	0 (0-0)	11,4 (0-0)	0 (0-0)	0 (0-0)	0 (0-0)	21,7 (7,6-35,7)	4,9 (0-0)	29,4 (24,3-34,6)	17,6 (11-24,2)	11,4 (10,4-12,4)	9,1 (0-39,4)	7,1 (0-56,9)	38,5 (32,7-44,2)	118,3 (107,1-129,5)	25,9 (6,7-45,1)
Chocó	4,1 (3,1-5,1)	4,5 (3,4-5,5)	9,9 (8,4-11,3)	14,8 (13,1-16,5)	11 (9,6-12,3)	8,2 (7-9,4)	12,6 (11-14,3)	66,7 (63-70,3)	1,3 (0,7-2)	1,6 (0,9-2,3)	3,1 (2,2-4)	3 (2,1-4)	2 (1,3-2,7)	1,4 (0,9-2)	3 (2,1-3,9)	15,8 (13,9-17,8)	2,7 (2,1-3,3)	3 (2,4-3,6)	6,4 (5,6-7,3)	8,8 (7,9-9,8)	6,4 (5,7-7,2)	4,8 (4,1-5,4)	7,8 (6,8-8,7)	40,9 (38,8-43)	12,8 (0-0)	0 (0-0)	19,4 (0-0)	8,3 (0-0)	45,8 (41,2-50,4)	3,1 (0-0)	55,5 (0-140,9)	150,9 (85,3-216,5)	0 (0-0)	0 (0-0)	0 (0-0)	0 (0-0)	0 (0-0)	0 (0-0)	31,6 (10,6-52,6)	34,2 (11,4-57)	6,3 (0-0)	0 (0-0)	9,6 (0-0)	4,1 (0-0)	22,6 (20,4-24,9)	1,5 (0-0)	43,4 (18,2-68,6)	91,8 (60,8-122,8)	16,8 (0-42,5)
Córdoba	7,2 (6,3-8)	22,3 (20-24,5)	29,5 (26,5-32,5)	49,8 (47,7-51,9)	32,2 (30,5-33,8)	30,1 (26,7-33,4)	59,5 (46,3-72,7)	233,1 (217,8-248,4)	2,7 (2,2-3,2)	3,7 (3,1-4,3)	4,9 (4,2-5,5)	56,6 (54,5-58,7)	37,8 (36,1-39,5)	3,5 (3-4,1)	8,2 (6,9-9,5)	118,3 (115-121,5)	4,9 (4,4-5,4)	12,9 (11,7-14,1)	17,1 (15,6-18,7)	53,2 (51,7-54,7)	35 (33,8-36,2)	16,7 (15-18,4)	33,7 (27-40,3)	175,4 (167,6-183,2)	1,9 (0-0)	0 (0-0)	0 (0-0)	11,2 (0-30,8)	18,5 (9,2-27,8)	2,9 (0-0)	15,4 (1,3-29,5)	50,8 (37,2-64,4)	0 (0-0)	0 (0-0)	0 (0-0)	0 (0-0)	0 (0-0)	1,5 (0-0)	0 (0-0)	1,5 (0-0)	0,9 (0-0)	0 (0-0)	0 (0-0)	5,6 (0-15,3)	9,2 (4,6-13,8)	2,2 (0-11,2)	7,7 (0,6-14,7)	26 (18,3-33,7)	9 (5,3-12,7)
Cundinamarca	17,3 (16,3-18,3)	26,2 (25,1-27,3)	29,4 (28-30,8)	27,2 (26-28,4)	18,9 (17,9-19,9)	36,6 (34,4-38,8)	30,9 (28,9-33)	184,5 (180,5-188,6)	6,5 (5,9-7)	13,6 (13-14,3)	9,5 (8,8-10,2)	8,2 (7,6-8,9)	7,1 (6,6-7,7)	10,4 (9,8-11,1)	9,5 (8,9-10,2)	63,5 (61,9-65,2)	11,8 (11,3-12,4)	19,8 (19,2-20,5)	19,3 (18,6-20,1)	17,6 (16,9-18,3)	12,9 (12,4-13,5)	23,4 (22,2-24,5)	20,1 (19,1-21,2)	123,3 (121,2-125,5)	0 (0-0)	0 (0-0)	0 (0-0)	10,2 (4,2-16,2)	6 (0-12,3)	3,9 (0-0)	5,6 (0-14)	26,4 (18,5-34,3)	0 (0-0)	0 (0-0)	0 (0-0)	0 (0-0)	0 (0-0)	1 (0-0)	2,2 (0-0)	3,5 (0-20,3)	0 (0-0)	0 (0-0)	0 (0-0)	5 (2,1-8)	2,9 (0-6,1)	2,4 (0-20,2)	3,9 (0,9-6,9)	14,8 (10,8-18,9)	17,3 (16,3-18,3)
Guainía	3 (0-0)	2,9 (0-0)	2,8 (0-0)	63,1 (48,5-77,7)	22,8 (13,2-32,5)	36,8 (27,7-45,9)	12,6 (6,2-19,1)	148,9 (128,4-169,5)	0 (0-0)	0 (0-0)	0,5 (0-0)	28 (18,1-37,9)	4,4 (0-11,9)	0 (0-0)	6,9 (0-14,1)	40,8 (27,7-53,9)	1,6 (0-0)	1,5 (0-0)	1,7 (0-17,1)	46,3 (37,6-55)	14 (8,6-19,4)	19,1 (14,4-23,8)	9,9 (5,7-14)	97,1 (84,9-109,3)	0 (0-0)	0 (0-0)	0 (0-0)	69,1 (0-0)	0 (0-0)	0 (0-0)	245,7 (0-0)	341,1 (0-2919,7)	0 (0-0)	0 (0-0)	0 (0-0)	0 (0-0)	0 (0-0)	0 (0-0)	0 (0-0)	0 (0-0)	0 (0-0)	0 (0-0)	0 (0-0)	36 (0-0)	0 (0-0)	0 (0-0)	127,2 (0-0)	177,7 (0-1520,9)	3 (0-0)
Guaviare	1,4 (0-4,1)	4,1 (0-8,6)	1,4 (0-3,9)	37 (28,9-45,2)	39,9 (32,4-47,4)	20,7 (14,8-26,5)	25,7 (18,8-32,6)	135,9 (120,5-151,3)	0,7 (0,7-0,7)	0 (0-0)	0,6 (0,4-0,9)	7,9 (3,5-12,3)	8,8 (4,8-12,8)	7,3 (3,6-10,9)	8,9 (5,4-12,4)	36,4 (28,1-44,6)	1 (0,1-2)	2,2 (0-4,6)	1 (0,2-1,9)	23,4 (18,7-28,1)	25,3 (21-29,5)	14,3 (10,9-17,8)	17,7 (13,8-21,7)	89,3 (80,3-98,3)	61,1 (0-0)	0 (0-0)	0 (0-0)	0 (0-0)	0 (0-0)	181,7 (0-772,7)	0 (0-0)	252,8 (0-505,9)	0 (0-0)	0 (0-0)	0 (0-0)	0 (0-0)	0 (0-0)	0 (0-0)	0 (0-0)	0 (0-0)	33 (0-0)	0 (0-0)	0 (0-0)	0 (0-0)	0 (0-0)	95,8 (0-407,5)	0 (0-0)	134,4 (0-269)	62,4 (0-255,4)
Huila	13,8 (12,2-15,3)	33,9 (31,5-36,2)	61,2 (57,6-64,8)	101,7 (97,9-105,5)	59,5 (56,6-62,4)	62,4 (59,4-65,3)	55,8 (53-58,6)	392,4 (384,4-400,3)	3,9 (3,2-4,7)	7 (6-8,1)	7,2 (6,2-8,3)	10,4 (9,2-11,7)	8,6 (7,5-9,8)	12,6 (11,2-14)	9,8 (8,6-11)	60,4 (57,4-63,4)	8,9 (8-9,7)	20,4 (19,2-21,7)	34,1 (32,2-36,1)	55,9 (53,9-57,9)	34 (32,4-35,6)	37,4 (35,7-39)	32,7 (31,2-34,2)	226 (221,7-230,3)	0 (0-0)	0 (0-0)	11,5 (0-0)	13,4 (0-0)	50,1 (33,9-66,4)	0 (0-0)	0 (0-0)	76 (56,6-95,4)	0 (0-0)	0 (0-0)	0 (0-0)	16,5 (0-0)	0 (0-0)	0 (0-0)	3 (0-0)	19,7 (0-188,6)	0 (0-0)	0 (0-0)	5,7 (0-0)	14,9 (0-35,3)	25 (16,9-33,1)	0 (0-0)	1,5 (0-0)	47,8 (33,3-62,3)	13,8 (12,2-15,3)
La Guajira	6,2 (5,2-7,2)	10,5 (9,2-11,8)	17,4 (15,1-19,7)	24,8 (22,9-26,6)	17,8 (16,3-19,3)	22,7 (20,7-24,8)	23,1 (20,7-25,5)	124,7 (119,7-129,7)	1,5 (1-2)	2,1 (1,5-2,6)	2,3 (1,7-2,8)	4,3 (3,7-5)	3,3 (2,7-3,8)	4,4 (3,6-5,2)	3,3 (2,5-4)	21,3 (19,7-23)	3,8 (3,2-4,3)	6,2 (5,5-6,9)	9,7 (8,5-10,9)	14,3 (13,4-15,3)	10,4 (9,6-11,2)	13,4 (12,3-14,5)	13 (11,8-14,2)	71,9 (69,3-74,5)	22,6 (0-0)	13,3 (0-0)	0 (0-0)	19,3 (0-60,5)	20,5 (0-147,1)	13,8 (0-0)	12,7 (0-42)	101,7 (67,5-135,8)	10,3 (0-0)	0 (0-0)	0 (0-0)	10,6 (0-0)	0 (0-0)	0 (0-0)	0 (0-0)	19,7 (1,2-38,3)	16,3 (0-90)	6,5 (0-0)	0 (0-0)	14,9 (8,3-21,5)	10,1 (0-72,1)	6,8 (0-0)	6,2 (0-20,6)	59,8 (43,8-75,9)	28,7 (0-73,3)
Magdalena	4,3 (3,6-5)	6,2 (5,4-7)	8,3 (7,3-9,3)	18,3 (17-19,7)	16,5 (15,2-17,9)	15,1 (13,1-17,1)	16,7 (14,9-18,5)	86,7 (83-90,5)	1,7 (1,3-2,2)	2,2 (1,8-2,7)	3,1 (2,5-3,7)	22,8 (21,3-24,4)	16 (14,7-17,2)	4,2 (3,5-4,9)	5 (4,3-5,7)	55,6 (53,2-58)	3 (2,6-3,4)	4,2 (3,7-4,7)	5,7 (5,2-6,3)	20,6 (19,5-21,6)	16,3 (15,4-17,2)	9,6 (8,6-10,7)	10,8 (9,9-11,8)	71,2 (69-73,4)	0 (0-0)	15,9 (0-57,9)	9,1 (0-0)	12,5 (0-48,3)	32 (18,6-45,3)	25,5 (7,8-43,1)	20,2 (10,6-29,9)	117,2 (95,2-139,3)	0 (0-0)	0 (0-0)	0 (0-0)	12,5 (0-0)	0 (0-0)	8,3 (0-0)	0 (0-0)	21,2 (0-70,4)	0 (0-0)	8 (0-29)	4,6 (0-0)	12,5 (0-27)	16 (9,3-22,7)	16,9 (7,9-25,8)	10,1 (5,3-14,9)	69,3 (56,1-82,4)	4,3 (3,6-5)
Meta	3,2 (2,5-4)	5,1 (4,2-6)	10,2 (8,8-11,6)	24 (22,1-25,9)	15,6 (13,8-17,4)	39,3 (32,4-46,2)	71,5 (57,5-85,5)	174,6 (156,9-192,2)	1,5 (1-2)	1,2 (0,8-1,6)	2,5 (1,8-3,1)	5,8 (4,9-6,7)	5,4 (4,4-6,4)	5,2 (4,3-6,2)	9,2 (7,7-10,7)	31,6 (29,2-34)	2,4 (1,9-2,8)	3,1 (2,6-3,7)	6,4 (5,6-7,2)	15 (13,9-16)	10,6 (9,5-11,6)	22,4 (18,8-26,1)	40,5 (33,2-47,8)	103,8 (94,7-112,9)	13,2 (0-0)	0 (0-0)	0 (0-0)	0 (0-0)	0 (0-0)	8,9 (0-0)	36,5 (8,6-64,3)	60,4 (40,5-80,2)	0 (0-0)	0 (0-0)	0 (0-0)	0 (0-0)	0 (0-0)	4,6 (0-0)	0 (0-0)	4,8 (0-0)	6,7 (0-0)	0 (0-0)	0 (0-0)	0 (0-0)	0 (0-0)	6,8 (0-34,8)	18,4 (4,4-32,4)	32,9 (19,7-46,1)	16,4 (0-42,7)
Nariño	62,6 (60,2-65)	941,8 (862-1021,7)	1112,8 (1023,8-1201,7)	124,7 (121,7-127,7)	87,4 (85,1-89,8)	307,4 (290,7-324,2)	35,7 (34,3-37,1)	2684,9 (2552,7-2817,1)	13,8 (12,6-15)	26,6 (23,7-29,5)	28,9 (25,4-32,3)	27,7 (26,2-29,3)	19,5 (18,3-20,8)	18,7 (17,4-19,9)	7,9 (7,1-8,6)	144,1 (138,7-149,5)	37,8 (36,5-39,1)	475,6 (435,3-516)	559,4 (514,6-604,3)	75,2 (73,5-76,8)	52,7 (51,4-54)	159,7 (151,1-168,3)	21,5 (20,7-22,2)	1386,9 (1321,6-1452,3)	14,1 (0-31,3)	34,1 (17,5-50,7)	53,7 (39,8-67,6)	129,3 (111-147,5)	62,1 (49,2-75,1)	73,2 (56,8-89,6)	69,4 (59-79,8)	441,6 (408,8-474,3)	0 (0-0)	0 (0-0)	8,4 (0-0)	14,2 (0-32,4)	0 (0-0)	12,6 (0-50,6)	5,9 (0-0)	41,8 (33,4-50,3)	6,9 (0-15,4)	16,7 (8,6-24,9)	30,6 (23,6-37,6)	70,5 (61,5-79,5)	30,4 (24,1-36,7)	42,2 (34-50,4)	36,9 (31,9-41,9)	237,4 (220,9-253,8)	76,7 (59,5-93,9)
Norte de Sant	8,2 (7,3-9,2)	57,4 (49,2-65,5)	438,7 (406,1-471,4)	156,3 (153,7-159)	103,2 (101-105,4)	637,5 (615,9-659,1)	146,7 (143,3-150,1)	1572,6 (1524,5-1620,8)	2 (1,6-2,5)	3,5 (2,9-4,2)	10,7 (9,6-11,9)	25 (23,6-26,4)	16,5 (15,3-17,7)	25,8 (24,4-27,2)	23,9 (22,5-25,3)	110,3 (107,1-113,5)	5,1 (4,6-5,6)	30,1 (25,9-34,3)	221,8 (204,6-239)	89,7 (88,2-91,2)	59,3 (58-60,5)	327,3 (315,7-339)	84,4 (82,5-86,3)	831,2 (807-855,5)	10,1 (0-0)	50 (41,8-58,2)	16,9 (13,5-20,3)	45,1 (36,7-53,4)	70,9 (58,3-83,4)	57,8 (45,7-70)	27,5 (9,7-45,3)	280,6 (256,1-305,1)	28,6 (21,6-35,7)	18,4 (4,5-32,3)	8,3 (0-0)	18,4 (9-27,9)	6,2 (0-0)	0 (0-0)	0 (0-0)	75,7 (68,9-82,5)	19,5 (16,9-22)	34 (29,9-38,1)	12,5 (7,8-17,3)	31,6 (25,6-37,5)	38,1 (32-44,2)	28,5 (22,5-34,5)	13,5 (4,8-22,3)	176,7 (163,3-190,1)	18,3 (0-38,2)
Putumayo	26,3 (22,8-29,8)	40,6 (36,5-44,6)	35,2 (31,7-38,8)	86,7 (81,4-92,1)	70 (65,2-74,7)	62,7 (58,4-67)	38,5 (35,3-41,7)	363,8 (352,7-374,9)	6,2 (4,4-8)	8,2 (6,3-10,2)	9,5 (7,4-11,5)	18,4 (15,7-21,1)	10,7 (8,6-12,8)	9,4 (7,6-11,2)	5,5 (3,9-7)	68,3 (63,1-73,6)	16,4 (14,4-18,4)	24,6 (22,3-26,8)	22,5 (20,4-24,5)	52,8 (49,8-55,8)	40,5 (37,9-43,1)	36,1 (33,8-38,4)	22 (20,2-23,8)	217,2 (211-223,4)	0 (0-0)	0 (0-0)	30,8 (0-0)	0 (0-0)	14,2 (0-0)	11,9 (0-0)	35,6 (0-0)	95,1 (17,2-173)	0 (0-0)	0 (0-0)	0 (0-0)	0 (0-0)	0 (0-0)	0 (0-0)	0 (0-0)	0 (0-0)	0 (0-0)	0 (0-0)	15,6 (0-0)	0 (0-0)	7,1 (0-0)	6 (0-0)	17,8 (0-0)	47,9 (8,7-87,1)	26,3 (22,8-29,8)
Quindio	177,9 (171,8-184)	276,8 (270,2-283,3)	383 (374,8-391,2)	531 (522,9-539)	402,4 (394,9-409,9)	441,2 (426,8-455,6)	345,4 (338-352,7)	2559,9 (2536,2-2583,6)	67,8 (64,4-71,2)	65,9 (62,3-69,5)	69,9 (66,2-73,6)	157,9 (153,2-162,6)	105,7 (101,6-109,8)	76,1 (72,4-79,8)	71,6 (68,1-75,2)	613,4 (603,3-623,6)	121 (117,6-124,4)	167,6 (164-171,3)	220,8 (216,4-225,2)	337,6 (333-342,2)	248,7 (244,5-252,9)	252 (244,6-259,3)	203,5 (199,5-207,5)	1550,9 (1538,3-1563,5)	70,5 (54,4-86,5)	50,9 (16,4-85,4)	0 (0-0)	129,4 (68,5-190,2)	54,1 (36,5-71,6)	26,5 (0-194,1)	73,1 (48,2-98,1)	403,8 (335,2-472,3)	0 (0-0)	0 (0-0)	21,8 (0-0)	0 (0-0)	0 (0-0)	0 (0-0)	43,5 (43,5-43,5)	65,9 (62,9-69)	34 (26,3-41,8)	24,6 (7,9-41,2)	11,3 (0-0)	62,3 (33-91,6)	26,1 (17,6-34,5)	12,7 (0-93,5)	57,8 (50,5-65)	228,6 (195,5-261,8)	248,4 (168,8-327,9)
Risaralda	52,4 (49,6-55,2)	91,4 (88-94,7)	151,2 (146,6-155,9)	179,8 (174,9-184,7)	176,5 (172-181,1)	216,7 (209,6-223,8)	197,6 (191,9-203,3)	1071,4 (1058,1-1084,6)	13,9 (12,4-15,5)	22,9 (21,1-24,7)	30,3 (28,1-32,5)	37,4 (34,9-39,8)	35,3 (33,1-37,5)	32,9 (30,9-35)	34 (31,8-36,2)	207,1 (201,5-212,6)	32,4 (30,8-34)	55,8 (53,9-57,6)	88,2 (85,7-90,7)	105,4 (102,7-108,1)	102,8 (100,4-105,3)	120,7 (117,1-124,4)	112,1 (109,1-115,2)	620 (613-627)	39,7 (18,6-60,8)	27,5 (2,3-52,7)	26,9 (0-80,1)	36,6 (20,4-52,8)	115,5 (99,5-131,5)	100,3 (87,5-113,2)	96,3 (66,1-126,4)	446,2 (413-479,4)	46,9 (28,4-65,3)	15 (0-0)	26,9 (11,4-42,4)	23,8 (0-54,2)	14 (0-0)	0 (0-0)	21,2 (0-48,3)	146,2 (130,1-162,2)	43,4 (34,8-52)	21 (14,7-27,4)	26,9 (21-32,7)	29,9 (24,4-35,4)	62,5 (54,6-70,4)	48 (41,8-54,1)	57,1 (43,3-70,8)	289,5 (272,1-306,9)	92,1 (46,7-137,5)
Santander	32,4 (31-33,9)	34,3 (32,8-35,8)	42,9 (41,2-44,6)	69,3 (67,2-71,4)	53,5 (51,7-55,4)	66,8 (64,2-69,4)	62 (60,1-63,9)	363,2 (358,1-368,4)	7,4 (6,5-8,2)	9,2 (8,4-10)	11,8 (10,9-12,7)	19,2 (18,1-20,4)	13,6 (12,6-14,7)	14,5 (13,4-15,6)	17,8 (16,7-19)	94 (91,3-96,7)	19,7 (18,8-20,5)	21,5 (20,6-22,4)	27 (26-28)	43,8 (42,6-44,9)	33,2 (32,1-34,2)	40,1 (38,7-41,5)	39,4 (38,3-40,5)	225,8 (222,9-228,7)	32,6 (22-43,1)	4 (0-0)	24,3 (22,5-26)	37,9 (29,7-46,2)	29,1 (16,6-41,6)	44,3 (30,8-57,8)	41,3 (29,9-52,7)	214,9 (190,3-239,5)	0 (0-0)	5,9 (0-0)	0 (0-0)	5,6 (0-61,4)	0 (0-0)	0 (0-0)	0 (0-0)	11,3 (0-31,8)	16 (10,8-21,1)	5 (0-18,4)	11,9 (11-12,7)	21,4 (15,8-27,1)	14,2 (8,1-20,4)	21,7 (15,1-28,3)	20,2 (14,6-25,8)	111 (98,3-123,6)	65 (38,1-91,9)
Sucre	14,8 (13,5-16,1)	14,1 (12,8-15,5)	22,4 (19,6-25,2)	47,6 (44,8-50,4)	37 (34,5-39,5)	79,3 (69,8-88,7)	128,2 (101,7-154,7)	352,6 (321,4-383,7)	5,1 (4,2-6)	8,2 (7,2-9,2)	6,3 (5,2-7,3)	53,2 (50,4-56)	40,2 (37,8-42,6)	11,5 (10,1-12,9)	32,3 (30,4-34,3)	159,2 (154,4-164)	10 (9,2-10,8)	11,2 (10,4-12)	14,4 (12,9-15,9)	50,4 (48,4-52,4)	38,6 (36,9-40,3)	45,5 (40,6-50,5)	80,4 (67-93,9)	256,3 (240,5-272,2)	0 (0-0)	42,1 (35,3-48,8)	7,6 (0-0)	41,1 (16,1-66)	0 (0-0)	10,8 (0-0)	29,4 (13,1-45,8)	131,1 (109-153,2)	0 (0-0)	0 (0-0)	0 (0-0)	0 (0-0)	0 (0-0)	0 (0-0)	0 (0-0)	0 (0-0)	0 (0-0)	21,2 (17,8-24,6)	3,8 (0-0)	20,6 (8,1-33,1)	0 (0-0)	5,4 (0-0)	14,8 (6,6-23)	65,8 (54,7-76,9)	14,8 (13,5-16,1)
Tolima	5,9 (5-6,8)	14,9 (13,6-16,2)	44,4 (40,5-48,2)	39,4 (37-41,8)	26,1 (24,2-27,9)	46,1 (42,1-50,1)	35,5 (33-38)	214 (206,8-221,1)	2,1 (1,6-2,5)	7,5 (6,8-8,3)	8,6 (7,6-9,6)	11,6 (10,4-12,9)	7,4 (6,4-8,4)	8,3 (7,2-9,3)	11,2 (10,1-12,4)	57,2 (54,5-59,8)	4 (3,5-4,5)	11,2 (10,5-11,9)	26,3 (24,3-28,3)	25,4 (24,1-26,7)	16,7 (15,6-17,7)	27 (24,9-29)	23,2 (21,9-24,6)	134,8 (131-138,6)	3,8 (0-0)	18,9 (18,9-18,9)	17,6 (2,4-32,9)	39,9 (19,3-60,5)	26,4 (6,7-46,1)	14,1 (0-31,6)	20 (0-50,7)	141,6 (113,6-169,5)	7,1 (0-0)	0 (0-0)	0 (0-0)	0 (0-0)	0 (0-0)	4,2 (0-0)	19,8 (3,3-36,4)	31,6 (13,2-50,1)	5,5 (0-26,9)	9,4 (9,4-9,4)	8,7 (1,2-16,3)	19,8 (9,6-30)	13,1 (3,3-22,8)	9,1 (3-15,1)	19,9 (9,1-30,7)	86,1 (71,3-100,8)	9,7 (2,2-17,2)
Valle del Cau	28,1 (27,1-29,1)	28,3 (27,3-29,4)	37,2 (35,6-38,8)	42,9 (41,7-44,1)	33,9 (32,9-35)	47,4 (45,7-49,1)	26,7 (25,8-27,6)	246,2 (242,8-249,5)	5,8 (5,4-6,3)	6,7 (6,3-7,2)	9,2 (8,7-9,8)	12,2 (11,6-12,9)	8,4 (7,9-8,9)	8,7 (8,2-9,3)	7,2 (6,7-7,7)	58,5 (57,1-59,9)	16,5 (15,9-17)	17 (16,5-17,6)	22,5 (21,7-23,3)	26,8 (26,1-27,5)	20,5 (19,9-21,1)	27,1 (26,2-28)	16,5 (16-17)	147,6 (145,8-149,3)	29,2 (23,8-34,6)	52,7 (49-56,3)	64,4 (58-70,7)	80,6 (73,3-88)	64 (57,7-70,2)	91,8 (83,5-100,1)	93,7 (85,7-101,7)	481 (463,4-498,5)	9,1 (4,1-14)	20,1 (18,5-21,8)	5,1 (0-17,4)	19,3 (15,3-23,3)	16,3 (10,7-21,8)	17,6 (15,8-19,4)	9,7 (4,6-14,8)	97,3 (89,5-105,1)	18,7 (15,8-21,6)	35,7 (33,9-37,5)	33,2 (30,2-36,3)	48,4 (44,4-52,4)	38,9 (35,2-42,7)	52,8 (48,5-57,2)	49,6 (45,5-53,7)	279,4 (270-288,8)	57,3 (40,3-74,4)
Vaupés	0 (0-0)	0 (0-0)	1,1 (0-0)	8,9 (0,8-17)	11,2 (3,8-18,6)	7 (0,4-13,6)	13,4 (6,5-20,4)	42,9 (29,8-55,9)	0,7 (0-0)	0,6 (0-0)	0 (0-0)	3,6 (0-44,9)	1,2 (1,2-1,2)	1,7 (1,5-1,8)	2,5 (0,2-4,8)	10,5 (3,9-17,1)	0,3 (0-0)	0,3 (0-0)	0,6 (0-0)	6,4 (1,6-11,2)	6,5 (2,1-10,8)	4,5 (1,2-7,7)	8,2 (4,5-12)	27,5 (19,9-35)	0 (0-0)	0 (0-0)	0 (0-0)	0 (0-0)	0 (0-0)	0 (0-0)	0 (0-0)	0 (0-0)	0 (0-0)	0 (0-0)	0 (0-0)	0 (0-0)	0 (0-0)	0 (0-0)	0 (0-0)	0 (0-0)	0 (0-0)	0 (0-0)	0 (0-0)	0 (0-0)	0 (0-0)	0 (0-0)	0 (0-0)	0 (0-0)	0 (0-0)
Vichada	0 (0-0)	2,1 (0-7)	4,3 (2,5-6,1)	6,7 (3-10,4)	1,3 (0-2,5)	5,1 (1,6-8,5)	4,5 (1,3-7,7)	24,5 (18,1-30,8)	1 (0-0)	2 (1,9-2)	1,2 (0-10,3)	0,5 (0-1,2)	0 (0-0)	3 (0,9-5,2)	1,9 (0,6-3,3)	9,8 (6,8-12,9)	0,5 (0-0)	2 (1,4-2,7)	2,8 (1,5-4,2)	3,8 (1,8-5,8)	0,7 (0-1,3)	4,1 (2,2-6)	3,3 (1,6-4,9)	17,6 (14-21,2)	0 (0-0)	289,6 (289,6-289,6)	0 (0-0)	0 (0-0)	0 (0-0)	0 (0-0)	0 (0-0)	277,9 (277,9-277,9)	0 (0-0)	0 (0-0)	0 (0-0)	0 (0-0)	0 (0-0)	0 (0-0)	0 (0-0)	0 (0-0)	0 (0-0)	154,8 (154,8-154,8)	0 (0-0)	0 (0-0)	0 (0-0)	0 (0-0)	0 (0-0)	147 (147-147)	0 (0-0)
Colombia	31,7 (31,2-32,2)	73,9 (70,8-77)	145,7 (140,9-150,5)	73,9 (73,5-74,4)	52,7 (52,3-53,1)	100,2 (98,5-101,8)	90 (88-92,1)	569,1 (562,8-575,5)	8,4 (8,2-8,5)	11,2 (11-11,4)	13,7 (13,5-14)	25,2 (24,9-25,5)	18,1 (17,8-18,3)	15,2 (15-15,4)	15,8 (15,5-16)	108 (107,3-108,6)	19,8 (19,5-20,1)	41,9 (40,4-43,4)	78,2 (75,8-80,5)	49 (48,7-49,3)	35 (34,8-35,2)	56,7 (55,9-57,5)	52 (51-53,1)	333,2 (330,1-336,3)	16,2 (14,9-17,5)	25 (23,8-26,2)	31,1 (29,6-32,7)	42,1 (40,2-44)	45,9 (44,1-47,8)	45,3 (43,3-47,3)	46,5 (44,4-48,6)	254,4 (249,7-259)	4,9 (4,3-5,6)	4,9 (4,4-5,5)	6,2 (5,5-7)	7,7 (6,8-8,6)	5,7 (5-6,4)	5,3 (4,4-6,2)	5,6 (4,9-6,4)	40,4 (38,5-42,4)	10,4 (9,7-11,2)	14,7 (14,1-15,4)	18,4 (17,6-19,2)	24,5 (23,5-25,6)	25,4 (24,4-26,3)	24,9 (23,8-25,9)	25,6 (24,5-26,7)	144,9 (142,4-147,4)	47,9 (44-51,8)
[truncated: 23 more columns]
